# Supplementary material for: Comparative Transcriptome Analysis Reveals Complex Physiological Response and Gene Regulation in Peanut Roots and Leaves under Manganese Toxicity Stress
Source: Int J Mol Sci. 2023 Jan 6;24(2):1161. doi: 10.3390/ijms24021161 (PMC9867376; doi:10.3390/ijms24021161)
Supplement: Supplementary file 1 [file ijms-24-01161-s001.zip]

Archive with 9 entries (9 files):
- Figures S1 and S2.pdf
- Table S1-Primers used for qRT-PCR in the study.xlsx
- Table S2 Statistical summary of the reads from RNA-seq.xlsx
- Table S3-General information about DEGs in roots.xlsx
- Table S4-General information about DEGs in  leaves.xlsx
- Table S5-GO enrichment analysis-CK leaves and 300 μM leaves.xlsx
- Table S6-GO enrichment analysis-CK roots and 300 μM roots.xlsx
- Table S7-Analysis of bubble diagram for GO enrichment analysis--CK leaves and 300 μM Mn leaves.xlsx
- Table S8-Analysis of bubble diagram for GO enrichment analysis--CK leaves and 300 μM Mn roots.xlsx
