# Supplementary material for: Comparative Transcriptome Analysis Reveals Complex Physiological Response and Gene Regulation in Peanut Roots and Leaves under Manganese Toxicity Stress
Source: Int J Mol Sci. 2023 Jan 6;24(2):1161. doi: 10.3390/ijms24021161 (PMC9867376; doi:10.3390/ijms24021161)
Supplement: Supplementary file 1 [file ijms-24-01161-s001.zip › Table S1-Primers used for qRT-PCR in the study.xlsx]

## Sheet: Sheet1
Table S1. Primers used for qRT-PCR in the study
Gene name	Gene id	Forward Primer (5' - 3')	Reverse Primer (5' - 3')
YSL1a	AH15G32580	TACAGCCACTTTGCCTCACA	CAATCCGTCAGTCCAGAGCC
YSL2	AH11G01940	CGCGAACAGCACGTTACAAA	CTTGGACCACGTCTTCACGA
YSL3a	AH05G22970	ACAGCCACTTTGCCTCACAT	CCGTCAGTCCACTGCCATAA
MTP10.1	AH10G30290	AGCGCAAAACCCACCACGTA	GCGGTTCAGTTCTGCCTCT
MTP10.2	AH13G56980	AACATGGTGCTGTTTGGTGC	GAGTTCGGTACTGCGACAGA
ALMT	AH13G14340	TCGTTGATTGCGTCCAGGAA	GCGACGATGGTGGTTTAGGA
MAT	AH12G28290	ACTCGATTGGGGTTTTGGGA	ATTGAGTGCATAAAGTGCGGC
APX	AH03G34360	TTGGCAGCTTGACCACTCTT	GTTGGAGGAGAGCGCATAGG
POD	AH14G08420	GCCCTAAAAATGGACCCGGA	ATTAGCCTCGGGCACATAGC
SOD	AH19G19840	CATGCGGGTGACCTGGAAAA	GGGGCCAATCAGTGGTATCT
ERF1	AH03G24670	TAAGGAAGCGAAAGTGGGGG	CCTTCTCGGCGGTATCGTAG
ERF2	AH00G01740	CTCCGATTCCAGTTGGGTCA	TGGCAACCCTGTTCTCTTCT
HST1	AH03G36820	AACCTTGGCGTAGGGAATGG	TGAAACTATCTTGCCGCCGT
HST2	AH15G35830	ATATCGTCGAGCTCTTCGCC	TGCACGTTCTCCTTCCGTAG
MYB	AH14G44850	GCGGCCATTCAAAGAAGGTC	CTAACCAACCTTGCTTCGGC
bHLH1	AH11G35750	TCGGCGGCATCTAAGAACATT	TTTGCTGCATGTCAAGCTCAC
bHLH2	AH17G15960	AGGGCCAACCCTCCAAGAAT	TGCCATTTGAGTCATCCACCA
WRKY1	AH16G13340	AAGACACACGTGCACCCAAT	TCACCGTTTTCGGATCCCATT
WRKY2	AH03G28760	TCAGCCCTGGAGAACGAATC	TCCGGAACTGGAGAATTGGTG
