# Supplementary material for: Comparative Transcriptome Analysis Reveals Complex Physiological Response and Gene Regulation in Peanut Roots and Leaves under Manganese Toxicity Stress
Source: Int J Mol Sci. 2023 Jan 6;24(2):1161. doi: 10.3390/ijms24021161 (PMC9867376; doi:10.3390/ijms24021161)
Supplement: Supplementary file 1 [file ijms-24-01161-s001.zip › Table S2 Statistical summary of the reads from RNA-seq.xlsx]

## Sheet: Sheet1
Table S2 Statistical summary of the reads from RNA-seq
	leaf								Root
	Control				Mn toxicity				Control				Mn toxicity
	Sample 1	Sample 2	Sample 3		Sample 1	Sample 2	Sample 3		Sample 1	Sample 2	Sample 3		Sample 1	Sample 2	Sample 3
Raw Reads Number	36112448	39249978	40551240		41812244	40891558	37457510		45965222	43633632	48419230		45037286	54646958	55268332
Clean Reads Number	33600002	36070964	36733974		38290114	37656936	34482308		42806290	40527470	45106880		41846438	50820360	51426478
Clean Reads Rate(%)	93.04	91.9	90.58		91.57	92.08	92.05		93.12	92.88	93.15		92.91	92.99	93.04
Total Reads	33600002	36070964	36733974		38290114	37656936	34482308		42806290	40527470	45106880		41846438	50820360	51426478
Mapped Reads	32579676	33641001	33005862		34344290	34063777	31922275		36333771	35702416	38272968		37404176	41537249	42249641
Mapping Rate(%)	96.96	93.26	89.85		89.69	90.46	92.58		84.88	88.09	84.85		89.38	81.73	82.16
Q30 (%)	94.3	94.5	95		94.36	94.34	94.73		94.2	94.24	94.47		95.14	95.33	95.02
