# Supplementary material for: Comparative Transcriptome Analysis Reveals Complex Physiological Response and Gene Regulation in Peanut Roots and Leaves under Manganese Toxicity Stress
Source: Int J Mol Sci. 2023 Jan 6;24(2):1161. doi: 10.3390/ijms24021161 (PMC9867376; doi:10.3390/ijms24021161)
Supplement: Supplementary file 1 [file ijms-24-01161-s001.zip › Table S3-General information about DEGs in roots.xlsx]

## Sheet: Sheet1
Table S3 General information about DEGs in roots.
Gene id	Control(Normalize)	Mn toxicity (Normalize)	Log2(Mn toxicity/control )	Q value	Up/Down	Significant	Description
AH03G11550	20.7747	204.654	3.30029	4.01031e-12	Up	yes	Ulp1 protease family, carboxy-terminal domain protein
AH16G38890	3.11288	67.4644	4.4378	1.93705e-10	Up	yes	Probable proteasome inhibitor
AH18G25850	7.82482	85.779	3.45449	5.12588e-09	Up	yes	Unknown function
AH01G14370	2.82561	51.3227	4.18296	1.92786e-08	Up	yes	Putative Myb family transcription factor At1g14600
AH20G18170	0	124.886	Inf	1.36926e-07	Up	yes	uncharacterized protein LOC106771966 isoform X2
AH07G14140	8.87981	68.6728	2.95114	1.28659e-06	Up	yes	Poly(ADP-ribose) glycohydrolase 1
AH19G21810	2.37676	34.774	3.87094	4.25985e-06	Up	yes	Unknown function
AH19G39350	33.3163	146.455	2.13616	4.95652e-06	Up	yes	Uncharacterized protein
AH08G28680	571.645	2079.57	1.8631	6.51465e-06	Up	yes	Probable WRKY transcription factor 30
AH19G43300	57.9499	216.687	1.90273	9.53826e-06	Up	yes	Protein SGT1 homolog B
AH05G04990	9.85277	61.2386	2.63584	1.37395e-05	Up	yes	Cytochrome P450 81E8
AH16G33110	46.7505	178.908	1.93616	1.4019e-05	Up	yes	Uncharacterized phosphoglycerate mutase family protein R708
AH15G35300	25.8153	280.992	3.44423	1.43824e-05	Up	yes	Dehydration-responsive element-binding protein 1C
AH03G28760	1572.38	4657.77	1.56669	1.49931e-05	Up	yes	Probable WRKY transcription factor 41
AH03G22510	339.691	1059.07	1.64051	2.18351e-05	Up	yes	IQ domain-containing protein IQM1
AH18G31100	1.69218	27.2608	4.00988	2.29859e-05	Up	yes	Unknown function
AH06G26490	66.7566	231.498	1.79402	2.35318e-05	Up	yes	Uncharacterized phosphoglycerate mutase family protein R708
AH19G26470	3.55481	37.2384	3.38895	2.52409e-05	Up	yes	Putative disease resistance protein At4g11170
AH16G17010	0	159.539	Inf	3.40883e-05	Up	yes	Zinc finger protein ZAT11
AH11G00590	433.935	1378.14	1.66717	4.1669e-05	Up	yes	Calcium-dependent protein kinase 28
AH05G37530	145.698	470.108	1.69001	4.70595e-05	Up	yes	Uncharacterized protein
AH19G00320	327.128	993.127	1.60212	4.81588e-05	Up	yes	Uncharacterized protein
AH09G11180	34.772	129.188	1.89347	5.05868e-05	Up	yes	Uncharacterized protein
AH19G00640	144.85	539.981	1.89835	5.67887e-05	Up	yes	Leucine-rich repeat receptor-like tyrosine-protein kinase PXC3
AH02G02500	251.104	727.69	1.53504	5.99931e-05	Up	yes	TMV resistance protein N
AH13G32420	2045.51	5548.89	1.43974	6.36341e-05	Up	yes	Probable WRKY transcription factor 41
AH05G27620	113.846	512.695	2.17102	6.7317e-05	Up	yes	Uncharacterized protein
AH15G32490	92.7746	366.643	1.98258	6.76085e-05	Up	yes	TMV resistance protein N
AH14G33250	10.5551	56.8193	2.42844	7.21054e-05	Up	yes	Unknown function
AH07G06240	1267.82	3434.19	1.43762	9.73749e-05	Up	yes	Receptor-like protein 12
AH12G02810	96.8904	371.821	1.94018	9.78973e-05	Up	yes	Disease resistance protein RRS1||TMV resistance protein N
AH03G44800	185.326	529.496	1.51456	9.81964e-05	Up	yes	Beta-1,4-mannosyl-glycoprotein 4-beta-N-acetylglucosaminyltransferase
AH07G17890	0	22.0688	Inf	9.83132e-05	Up	yes	Probable transcription factor KAN4
AH13G26470	705.187	1880.96	1.41539	0.000104143	Up	yes	IQ domain-containing protein IQM1
AH03G28540	167.682	473.378	1.49726	0.000110596	Up	yes	Uncharacterized protein
AH15G00600	461.215	1324.27	1.52169	0.000111666	Up	yes	Condensin-2 complex subunit G2
AH13G47420	231.002	650.12	1.4928	0.000111992	Up	yes	Beta-1,4-mannosyl-glycoprotein 4-beta-N-acetylglucosaminyltransferase
AH19G13340	1101.28	3420.82	1.63516	0.000117572	Up	yes	Flavonoid 3'-monooxygenase
AH20G33470	40.4252	181.212	2.16435	0.000120928	Up	yes	Receptor-like protein kinase FERONIA
AH18G09370	6.79157	78.2359	3.52601	0.000131387	Up	yes	Probable L-type lectin-domain containing receptor kinase VII.2
AH05G04590	462.312	1225.27	1.40616	0.000137347	Up	yes	Condensin-2 complex subunit G2
AH03G45450	45.026	147.939	1.71617	0.000159377	Up	yes	Alternative oxidase 3, mitochondrial
AH17G28410	87.4226	345.495	1.98259	0.000173866	Up	yes	Probable WRKY transcription factor 53
AH19G00350	159.161	436.506	1.45551	0.000181241	Up	yes	Reticuline oxidase-like protein
AH14G23430	16.5187	68.8884	2.06017	0.000185006	Up	yes	Receptor-like protein 12
AH15G32460	25.4072	93.9111	1.88606	0.000191835	Up	yes	TMV resistance protein N
AH14G31240	63.1422	264.503	2.06661	0.000192264	Up	yes	TMV resistance protein N
AH13G57000	90.3697	253.989	1.49085	0.000229895	Up	yes	Sigma factor binding protein 1, chloroplastic
AH08G18030	690.489	1892.23	1.4544	0.000232565	Up	yes	Probable serine/threonine-protein kinase At1g09600||Probable serine/threonine-protein kinase At1g54610
AH13G55410	52.817	173.248	1.71376	0.000239963	Up	yes	LRR receptor-like serine/threonine-protein kinase GSO2
AH15G34310	11.1842	134.872	3.59205	0.000251016	Up	yes	3-hydroxyisobutyryl-CoA hydrolase 1
AH13G52380	1036.01	2601.69	1.32842	0.000251662	Up	yes	TMV resistance protein N
AH05G22410	288.309	1156.21	2.00371	0.000264145	Up	yes	TMV resistance protein N
AH19G14600	43.1546	136.273	1.65892	0.000274665	Up	yes	Uncharacterized protein
AH12G03520	119.204	550.908	2.20837	0.000311964	Up	yes	Probable WRKY transcription factor 30
AH16G23340	0	12.4791	Inf	0.000314432	Up	yes	putative nuclease HARBI1
AH15G00900	105.555	303.237	1.52245	0.000364676	Up	yes	Probable protein phosphatase 2C 63
AH07G06000	213.5	549.31	1.36339	0.000373883	Up	yes	Leucine-rich repeat receptor-like protein kinase PEPR1
AH06G17780	101.479	366.738	1.85357	0.000397831	Up	yes	4-coumarate--CoA ligase 2
AH03G13600	101.162	276.921	1.4528	0.000398035	Up	yes	Calcium-binding protein PBP1
AH16G35830	0	13.7527	Inf	0.000414421	Up	yes	Uncharacterized protein
AH20G01750	59.197	172.931	1.5466	0.000426315	Up	yes	G-type lectin S-receptor-like serine/threonine-protein kinase B120
AH06G07400	138.006	360.867	1.38674	0.000430534	Up	yes	RING-H2 finger protein ATL3
AH10G25920	1894.6	4564.41	1.26854	0.000437096	Up	yes	Receptor-like protein kinase FERONIA
AH14G31180	1.06802	17.9496	4.07094	0.000437647	Up	yes	TMV resistance protein N
AH13G48120	39.996	123.351	1.62484	0.000457591	Up	yes	Alternative oxidase 3, mitochondrial
AH01G31160	137.494	416.189	1.59787	0.000468715	Up	yes	Uncharacterized protein
AH11G00090	263.985	798.18	1.59626	0.000474155	Up	yes	Eukaryotic aspartyl protease family protein
AH07G20220	117.434	309.83	1.39963	0.000487844	Up	yes	Bet1-like protein At4g14600
AH12G28260	272.528	679.38	1.31781	0.000488292	Up	yes	STKLD4
AH06G14010	799.604	1927.61	1.26946	0.000489631	Up	yes	Zinc finger protein ZAT11
AH05G33530	639.995	1550.84	1.27692	0.000497975	Up	yes	Uncharacterized protein
AH01G08340	680.272	1923	1.49917	0.00054211	Up	yes	Calcium-dependent protein kinase 28
AH07G00330	769.655	1854.73	1.26893	0.000543049	Up	yes	UDP-glycosyltransferase 71A15
AH08G08660	5.4658	93.9067	4.10272	0.000557633	Up	yes	Unknown function
AH13G53480	106.109	281.835	1.4093	0.000558852	Up	yes	ADP-ribosylation factor GTPase-activating protein AGD12
AH05G33340	148.07	380.415	1.36129	0.00056805	Up	yes	Nudix hydrolase 1
AH06G10640	80.9519	303.419	1.90617	0.00057769	Up	yes	Uncharacterized protein
AH11G14760	422.55	1013.92	1.26274	0.000587664	Up	yes	Bax inhibitor 1
AH05G27530	14.4875	58.4265	2.01181	0.000623779	Up	yes	Uncharacterized protein
AH09G28850	68.1457	210.824	1.62935	0.000641458	Up	yes	Uncharacterized protein
AH20G04460	1427.58	3358.27	1.23414	0.000655325	Up	yes	Heat shock 70 kDa protein
AH03G45440	602.857	1425.33	1.24141	0.000673106	Up	yes	Alternative oxidase 3, mitochondrial
AH13G40350	375.454	903.918	1.26756	0.000695285	Up	yes	MACPF domain-containing protein NSL1
AH20G34490	316.373	1171.31	1.88842	0.000718911	Up	yes	Putative syntaxin-24
AH18G09360	605.645	1652.95	1.4485	0.000731407	Up	yes	Probable serine/threonine-protein kinase At1g09600
AH20G34090	46.2318	132.808	1.52239	0.000768662	Up	yes	Calcium-dependent protein kinase 1
AH15G01040	6.53188	92.4602	3.82326	0.000776698	Up	yes	Cytochrome P450 81E8
AH14G39160	4.1155	35.9792	3.12802	0.000821098	Up	yes	Isoleucine N-monooxygenase 2
AH08G07490	245.566	748.538	1.60796	0.000857629	Up	yes	F-box protein At1g78280
AH03G39730	0.677647	14.6385	4.43309	0.00091021	Up	yes	Probable mannitol dehydrogenase
AH12G05090	67.5057	181.024	1.4231	0.00095257	Up	yes	Protein NTM1-like 9
AH01G22990	243.424	770.151	1.66167	0.000970773	Up	yes	Probable 1-deoxy-D-xylulose-5-phosphate synthase 2, chloroplastic
AH02G25180	257.069	765.225	1.57373	0.000972185	Up	yes	Uncharacterized protein
AH15G33210	500.509	1791.92	1.84004	0.000974523	Up	yes	TMV resistance protein N
AH13G55540	14.3417	54.3699	1.92259	0.00106199	Up	yes	LRR receptor-like serine/threonine-protein kinase FLS2
AH13G06430	186.22	448.414	1.26782	0.00109149	Up	yes	uncharacterized protein LOC101505812
AH16G10240	290.326	678.436	1.22454	0.00114466	Up	yes	Serine/threonine-protein phosphatase PP1||Serine/threonine-protein phosphatase PP1 isozyme 8
AH06G09390	136.245	443.784	1.70366	0.00115032	Up	yes	Endoribonuclease Dicer homolog 2
AH17G03230	167.201	403.171	1.26981	0.00116363	Up	yes	Aspartic proteinase nepenthesin-1
AH04G29410	102.936	258.292	1.32725	0.00117601	Up	yes	Uncharacterized protein
AH14G41680	0	10.208	Inf	0.00121776	Up	yes	ADP-ribosylation factor GTPase-activating protein AGD3
AH05G02160	172.522	503.041	1.5439	0.00123121	Up	yes	Acidic 27 kDa endochitinase
AH17G14120	37.1042	106.6	1.52255	0.00123679	Up	yes	Protein ELF4-LIKE 1
AH09G20880	1.76452	18.2925	3.37391	0.00132896	Up	yes	Putative disease resistance protein At4g11170
AH14G24180	63.6369	174.532	1.45556	0.001338	Up	yes	Harbinger transposase-derived nuclease
AH06G20260	0	16.0239	Inf	0.00136366	Up	yes	DDE_4 domain-containing protein (Fragment)
AH17G08870	17.7244	87.8684	2.30961	0.00145211	Up	yes	Uncharacterized protein
AH14G43570	169.087	403.022	1.2531	0.00145666	Up	yes	Solute carrier family 25 member 44
AH04G04330	46.424	219.799	2.24324	0.00156689	Up	yes	Probable F-box protein At4g22030
AH13G08370	107.692	260.739	1.2757	0.001663	Up	yes	Probable BOI-related E3 ubiquitin-protein ligase 3
AH20G03840	123.683	294.674	1.25247	0.00166903	Up	yes	CBL-interacting serine/threonine-protein kinase 12
AH03G43430	114.345	275.305	1.26764	0.00168592	Up	yes	TMV resistance protein N
AH10G00920	1137.96	2493.63	1.1318	0.00184463	Up	yes	Heat shock 70 kDa protein
AH06G22540	103.143	249.441	1.27405	0.00185444	Up	yes	short-chain type dehydrogenase/reductase-like
AH10G30270	251.942	567.485	1.17149	0.00193132	Up	yes	Sigma factor binding protein 1, chloroplastic
AH09G11070	8.44593	95.7278	3.50261	0.0019459	Up	yes	Uncharacterized protein
AH07G00450	197.616	452.576	1.19546	0.00195957	Up	yes	Nudix hydrolase 2
AH05G37250	126.852	432.38	1.76915	0.00197121	Up	yes	Leucine-rich repeat receptor-like tyrosine-protein kinase PXC3
AH10G23990	856.003	1874.88	1.13111	0.00201288	Up	yes	AAA-ATPase ASD, mitochondrial
AH14G05340	92.4187	450.347	2.28478	0.00201872	Up	yes	Probable F-box protein At4g22030
AH18G12420	19.3976	63.6967	1.71534	0.00202277	Up	yes	Unknown function
AH13G35750	0	13.0502	Inf	0.00204071	Up	yes	Unknown function
AH12G07130	509.336	1122.87	1.1405	0.00205985	Up	yes	Uncharacterized protein
AH20G31130	2858.13	6168.29	1.1098	0.00208518	Up	yes	AAA-ATPase ASD, mitochondrial
AH04G01020	478.379	1061.05	1.14927	0.00213515	Up	yes	B2 protein
AH14G31170	625.333	1748.37	1.48331	0.00217873	Up	yes	TMV resistance protein N
AH10G26770	362.323	1071.56	1.56436	0.00220121	Up	yes	Putative syntaxin-24
AH06G02240	450.043	978.208	1.12008	0.00221726	Up	yes	Uncharacterized protein
AH17G14450	29.5273	304.934	3.36838	0.00226171	Up	yes	Unknown function
AH12G17800	364.365	801.077	1.13656	0.00228563	Up	yes	Uncharacterized protein
AH04G17020	647.88	1408.88	1.12075	0.00232904	Up	yes	Oxysterol-binding protein-related protein 3A
AH08G04620	32.7092	100.442	1.6186	0.00233033	Up	yes	probable receptor-like protein kinase At5g39030 isoform X2
AH13G02670	291.884	834.824	1.51608	0.00233228	Up	yes	Uncharacterized protein
AH09G24920	17.6659	71.0734	2.00834	0.00236917	Up	yes	Cytochrome P450 734A1
AH10G17260	852.229	1844.1	1.1136	0.00244087	Up	yes	Uncharacterized protein
AH19G39190	192.261	436.073	1.1815	0.00245392	Up	yes	Probable leucine-rich repeat receptor-like protein kinase At1g68400
AH18G19380	0	20.6472	Inf	0.00247186	Up	yes	3-oxoacyl-[acyl-carrier-protein] synthase III, chloroplastic
AH11G09460	827.614	2681.49	1.69601	0.00254094	Up	yes	Probable disease resistance protein At5g66900
AH09G15770	209.28	466.839	1.15749	0.00255037	Up	yes	Light-inducible protein CPRF2
AH11G26710	140.204	321.248	1.19616	0.00255219	Up	yes	Probable leucine-rich repeat receptor-like protein kinase At5g49770
AH16G41680	309.798	1086.65	1.81049	0.00258175	Up	yes	EF hand protein
AH10G00930	15.2773	57.8988	1.92215	0.00259191	Up	yes	Dynamin-related protein 4C
AH07G02360	8.37179	35.8667	2.09904	0.002594	Up	yes	Receptor-like protein 12
AH18G09860	4.08972	24.2685	2.56901	0.00264365	Up	yes	Probable beta-1,3-galactosyltransferase 10
AH19G19130	193.972	431.068	1.15207	0.00270209	Up	yes	E3 ubiquitin-protein ligase ATL6
AH14G23400	17.9205	61.6802	1.7832	0.0027042	Up	yes	Calcium-transporting ATPase 12, plasma membrane-type
AH01G11260	189.647	422.323	1.15503	0.00277884	Up	yes	UDP-glycosyltransferase 84B1
AH11G22710	268.476	583.461	1.11984	0.00278136	Up	yes	Hypersensitive-induced response protein 1
AH08G23490	70.8789	171.734	1.27675	0.00278146	Up	yes	Type I inositol polyphosphate 5-phosphatase 10
AH19G04010	0	13.5811	Inf	0.00279749	Up	yes	Unknown function
AH05G14040	100.984	272.495	1.43211	0.00280461	Up	yes	Tryptophan synthase beta chain 2, chloroplastic
AH15G01110	227.202	503.298	1.14744	0.00283705	Up	yes	Probable receptor-like protein kinase At5g24010
AH14G45090	0.364599	29.5785	6.3421	0.00285845	Up	yes	Uncharacterized protein
AH08G04680	295.871	845.364	1.5146	0.00286835	Up	yes	Receptor-like kinase
AH16G13340	2674.63	5606.64	1.0678	0.00288509	Up	yes	Probable WRKY transcription factor 30
AH07G21250	61.046	152.267	1.31863	0.00291703	Up	yes	Glycine-rich domain-containing protein 1
AH02G26640	7.74943	33.7022	2.12068	0.00295688	Up	yes	TMV resistance protein N
AH18G16180	0	32.5133	Inf	0.00299824	Up	yes	Unknown function
AH15G36710	1745.17	3914.11	1.16532	0.00310599	Up	yes	Uncharacterized protein
AH16G15080	162.167	404.95	1.32027	0.00317146	Up	yes	RING-H2 finger protein ATL3
AH08G27980	355.759	1076.74	1.5977	0.00320131	Up	yes	TMV resistance protein N
AH12G27120	143.12	320.818	1.16453	0.00320548	Up	yes	Probable inactive receptor kinase At3g08680
AH18G06040	15.5733	51.2168	1.71755	0.00325235	Up	yes	NAC domain-containing protein 90
AH12G32470	392.638	844.804	1.10542	0.00325888	Up	yes	Putative disease resistance RPP13-like protein 1
AH13G37470	3.4894	41.4572	3.57057	0.00328118	Up	yes	uncharacterized protein LOC107766243
AH07G17900	0	29.4004	Inf	0.00329134	Up	yes	Uncharacterized protein (Fragment)
AH19G11980	934.173	2029.54	1.11939	0.00333776	Up	yes	F-box protein PP2-B10
AH01G14420	386.003	822.339	1.09112	0.00334821	Up	yes	Bax inhibitor 1
AH09G00470	23.4189	70.7867	1.59581	0.00335066	Up	yes	Heat shock 70 kDa protein
AH20G34940	422.521	1132.36	1.42223	0.00336832	Up	yes	Putative calcium-transporting ATPase 13, plasma membrane-type
AH13G20130	183.236	407.59	1.15341	0.00339333	Up	yes	G-type lectin S-receptor-like serine/threonine-protein kinase At4g27290
AH01G00280	534.726	1557.87	1.5427	0.00344888	Up	yes	Probable disease resistance protein At5g66900
AH13G37480	0.331895	22.6512	6.09272	0.00345442	Up	yes	DNA repair helicase XPB1
AH13G55440	4.42854	24.7284	2.48126	0.00346823	Up	yes	Uncharacterized protein
AH13G39200	1058.23	2278.27	1.10629	0.00347924	Up	yes	L-type lectin-domain containing receptor kinase IX.1
AH18G22980	58.1563	142.081	1.2887	0.00350674	Up	yes	Beta-galactosidase 8
AH06G06440	18.6961	218.191	3.54478	0.00350934	Up	yes	Serine/threonine-protein phosphatase PP1||Serine/threonine-protein phosphatase PP1 isozyme 8
AH14G22850	19.6559	61.3907	1.64306	0.0035304	Up	yes	Tryptophan synthase beta chain 2, chloroplastic
AH02G11710	1.00954	73.1309	6.17871	0.00362924	Up	yes	Villin-2
AH16G43620	310.045	662.443	1.09532	0.00371413	Up	yes	Lipid phosphate phosphatase delta
AH09G10230	391.002	1005.56	1.36275	0.00374361	Up	yes	Flavonoid 3'-monooxygenase
AH06G25830	1211.17	2594.39	1.09899	0.00377195	Up	yes	Probable WRKY transcription factor 33
AH17G30150	373.146	1847.08	2.30744	0.00378626	Up	yes	Metal transporter Nramp5
AH10G19710	365.539	772.289	1.07911	0.00393863	Up	yes	Probable WRKY transcription factor 40
AH11G35160	13.6278	47.594	1.80423	0.00397498	Up	yes	Hexosyltransferase
AH01G31850	0.696494	43.6104	5.96842	0.00400865	Up	yes	Unknown function
AH13G53300	2884.12	5861.83	1.02322	0.00402436	Up	yes	U-box domain-containing protein 17
AH20G20560	1.82299	24.9512	3.77473	0.00405636	Up	yes	Unknown function
AH11G18860	18.4157	57.0092	1.63026	0.00406912	Up	yes	Uncharacterized protein
AH06G06590	173.308	644.151	1.89406	0.00408599	Up	yes	Respiratory burst oxidase homolog protein B
AH03G21660	139.685	309.533	1.14792	0.00410126	Up	yes	Uncharacterized protein
AH15G35360	13.1015	44.5451	1.76554	0.00410284	Up	yes	Proteasome assembly chaperone 3
AH05G25030	570.112	1181.94	1.05184	0.00417181	Up	yes	IST1-like protein
AH16G03340	13.6294	130.704	3.2615	0.00420262	Up	yes	Importin-5
AH09G06110	3990.88	9051.34	1.18143	0.00420695	Up	yes	TMV resistance protein N
AH17G04130	169.769	437	1.36406	0.00424496	Up	yes	Protein kinase 2A, chloroplastic
AH12G00590	1040.19	2128.68	1.03311	0.00431211	Up	yes	Uncharacterized protein
AH15G33190	13.81	59.8491	2.11562	0.00432161	Up	yes	TMV resistance protein N
AH09G05350	103.055	244.863	1.24855	0.00436928	Up	yes	TMV resistance protein N
AH13G11750	240.94	511.339	1.08561	0.00447256	Up	yes	Disease resistance protein RPP13
AH16G10440	220.411	727.043	1.72184	0.00447856	Up	yes	Respiratory burst oxidase homolog protein B
AH07G19740	161.066	344.302	1.09602	0.0044968	Up	yes	Protein FAR1-RELATED SEQUENCE 5
AH02G12190	860.528	1764.81	1.03622	0.00454224	Up	yes	Zinc finger protein ZAT11
AH15G30340	394.853	820.918	1.05592	0.00455806	Up	yes	IST1-like protein
AH18G02890	2.36484	17.6843	2.90266	0.00469451	Up	yes	Alcohol dehydrogenase 1
AH04G20790	0.331895	16.4508	5.63128	0.00479042	Up	yes	Proteasome subunit alpha type-4-A
AH03G13950	135.811	295.901	1.12352	0.00484052	Up	yes	Uncharacterized protein
AH16G13350	242.892	690.295	1.5069	0.00484543	Up	yes	Endoribonuclease Dicer homolog 2
AH17G04960	386.777	1244.3	1.68576	0.00485237	Up	yes	Receptor-like protein 12
AH05G01510	155.599	347.955	1.16107	0.00485361	Up	yes	Probable L-type lectin-domain containing receptor kinase S.7
AH07G08420	2.01908	26.7391	3.72718	0.00489643	Up	yes	30S ribosomal protein S13, chloroplastic
AH13G50820	8.86402	34.5772	1.96379	0.00492334	Up	yes	Putative serine/threonine-protein kinase
AH15G03250	632.611	1301.87	1.0412	0.00492659	Up	yes	U-box domain-containing protein 5
AH20G04200	73.27	169.96	1.2139	0.00499506	Up	yes	probable receptor-like protein kinase At1g67000 isoform X1
AH17G00630	1823.27	3650.72	1.00165	0.00501455	Up	yes	UDP-glycosyltransferase 71A15
AH12G13630	843.763	1704.64	1.01455	0.00505362	Up	yes	Zinc finger protein ZAT11
AH07G21710	5.07543	29.6674	2.54728	0.0050924	Up	yes	Unknown function
AH13G24770	140.594	397.515	1.49947	0.0051464	Up	yes	Uncharacterized protein
AH03G26900	160.56	344.106	1.09974	0.00522523	Up	yes	Uncharacterized protein
AH18G24510	0	12.8625	Inf	0.00522608	Up	yes	Isocitrate dehydrogenase [NAD] catalytic subunit 5, mitochondrial
AH08G04790	34.1379	150.337	2.13875	0.00523987	Up	yes	Probable WRKY transcription factor 41
AH12G22840	64.2731	148.126	1.20454	0.0052782	Up	yes	Uncharacterized protein
AH08G12500	74.2854	170.824	1.20136	0.00528849	Up	yes	Uncharacterized protein
AH13G52390	680.121	2184.08	1.68316	0.00543022	Up	yes	TMV resistance protein N
AH03G08010	243.028	512.235	1.07569	0.00543845	Up	yes	Putative NAC domain-containing protein 94
AH06G07550	119.419	433.926	1.86142	0.00550581	Up	yes	Linoleate 13S-lipoxygenase 3-1, chloroplastic
AH13G60070	27.4238	83.8218	1.6119	0.00553424	Up	yes	Glutamate receptor 3.2
AH08G24360	1618.94	3246.34	1.00376	0.0055434	Up	yes	Probable carboxylesterase 17
AH13G01500	692.213	1399.08	1.01519	0.00560122	Up	yes	Leucine-rich repeat receptor-like serine/threonine/tyrosine-protein kinase SOBIR1
AH05G23070	69.9946	280.657	2.00349	0.00561629	Up	yes	TMV resistance protein N
AH09G17300	273.694	570.086	1.05862	0.00562834	Up	yes	Uncharacterized protein
AH20G16040	1.04225	37.3807	5.16452	0.00563268	Up	yes	DEAD-box ATP-dependent RNA helicase 28
AH20G19890	3.45863	53.2135	3.94352	0.00592418	Up	yes	Unknown function
AH18G34160	16.4659	50.1797	1.60763	0.00594173	Up	yes	Auxin response factor
AH12G21940	282.744	581.59	1.04051	0.00604558	Up	yes	Hsp70-binding protein 1
AH03G42270	24.1442	67.193	1.47663	0.00611152	Up	yes	Delta(8)-fatty-acid desaturase 2
AH05G32060	242.154	504.442	1.05877	0.00613613	Up	yes	Probable beta-1,3-galactosyltransferase 19
AH04G16580	1.35529	13.8685	3.35513	0.00622923	Up	yes	Polyadenylate-binding protein 7
AH16G14860	81.406	323.095	1.98875	0.00634362	Up	yes	Linoleate 13S-lipoxygenase 3-1, chloroplastic
AH04G28410	41.8251	170.618	2.02833	0.00634891	Up	yes	Putative uncharacterized protein
AH03G33460	22.4472	73.1023	1.70338	0.00635764	Up	yes	Uncharacterized protein
AH13G32230	32.2581	116.902	1.85756	0.00659846	Up	yes	Uncharacterized protein
AH18G00700	497.107	996.656	1.00354	0.00661984	Up	yes	Putative uncharacterized protein
AH14G37080	0	21.7812	Inf	0.00663319	Up	yes	Putative leucine-rich repeat receptor-like serine/threonine-protein kinase
AH02G06020	286.165	689.74	1.2692	0.00673758	Up	yes	Uncharacterized protein
AH16G01700	4.87241	23.6598	2.27973	0.00680932	Up	yes	Calmodulin-like protein 11
AH19G00330	49.244	116.507	1.24239	0.00694864	Up	yes	High mobility group B protein 10
AH19G19390	126.753	339.245	1.42031	0.00697408	Up	yes	Phosphoglycerate mutase-like protein AT74
AH05G01980	308.442	899.912	1.54479	0.00708006	Up	yes	Uncharacterized protein
AH18G19540	0	9.26359	Inf	0.00708886	Up	yes	Actin-depolymerizing factor 1
AH08G09100	26.1169	69.156	1.40487	0.00711187	Up	yes	Probable WRKY transcription factor 50
AH04G10670	0	21.1226	Inf	0.00720579	Up	yes	Unknown function
AH15G10020	390.779	781.978	1.00078	0.00721893	Up	yes	Cation/H(+) antiporter 18
AH12G02660	187.056	587.691	1.65159	0.00723302	Up	yes	TMV resistance protein N
AH14G33930	127.298	270.34	1.08656	0.00725567	Up	yes	RanBP2-type zinc finger protein At1g67325
AH16G08200	45.0745	118.92	1.39961	0.00727713	Up	yes	Uncharacterized protein
AH03G28460	35.9904	137.243	1.93104	0.00728259	Up	yes	UDP-glucose 4-epimerase GEPI48
AH08G01530	12.6766	41.2561	1.70244	0.00735055	Up	yes	uncharacterized protein LOC101496331 isoform X4
AH06G26600	62.3436	156.426	1.32717	0.00739622	Up	yes	Uncharacterized protein
AH20G26610	94.1607	216.279	1.1997	0.00741346	Up	yes	Ethylene-responsive transcription factor ERF017
AH04G20400	79.4624	252.623	1.66864	0.00751952	Up	yes	Ammonium transporter 2
AH20G21840	10.8209	37.1405	1.77918	0.00753289	Up	yes	Probable LRR receptor-like serine/threonine-protein kinase At3g47570
AH20G05840	325.616	652.085	1.00189	0.00755746	Up	yes	Calmodulin-binding protein 60 C
AH05G01520	43.6211	105.173	1.26967	0.0075765	Up	yes	Probable L-type lectin-domain containing receptor kinase S.5
AH05G35550	980.174	2386.48	1.28377	0.00763296	Up	yes	Uncharacterized protein
AH01G22720	8.40643	30.7721	1.87206	0.00792718	Up	yes	Hexosyltransferase
AH16G09210	25.4626	95.0991	1.90105	0.00795753	Up	yes	Pentatricopeptide repeat-containing protein At3g49170, chloroplastic
AH18G21410	0.364599	25.0605	6.10296	0.00797357	Up	yes	ATG8-interacting protein 1
AH12G32430	61.2902	160.137	1.38558	0.00798754	Up	yes	Putative disease resistance RPP13-like protein 1
AH10G31730	19.4749	62.2428	1.67629	0.00799891	Up	yes	LRR receptor-like serine/threonine-protein kinase GSO2
AH06G03360	236.785	479.507	1.01798	0.00802543	Up	yes	Lipid phosphate phosphatase delta
AH15G29040	267.24	548.782	1.0381	0.00803695	Up	yes	Uncharacterized protein
AH09G22760	56.6081	142.762	1.33454	0.00820692	Up	yes	Glutathione transferase GST 23
AH17G01310	20.0992	55.6813	1.47005	0.00838432	Up	yes	Disease resistance protein At4g27190
AH02G23140	0	15.2205	Inf	0.00863277	Up	yes	tRNA (guanine(37)-N1)-methyltransferase 1
AH08G20820	0	27.6017	Inf	0.00867702	Up	yes	tRNA (guanine(37)-N1)-methyltransferase 1
AH07G06220	71.675	168.114	1.2299	0.00871632	Up	yes	Receptor-like protein 12
AH20G20980	14.533	230.626	3.98815	0.00883127	Up	yes	DENN domain and WD repeat-containing protein SCD1
AH17G02840	0	14.7336	Inf	0.00892998	Up	yes	Unknown function
AH16G12370	7.1304	27.9245	1.96948	0.00901009	Up	yes	Phosphoenolpyruvate carboxylase kinase 2
AH12G07070	641.488	1425.83	1.15231	0.00905527	Up	yes	BON1-associated protein 2
AH04G17210	78.2287	213.005	1.44512	0.0091529	Up	yes	Phosphatidylinositol:ceramide inositolphosphotransferase 1
AH14G40530	2.81369	37.5124	3.73683	0.00939128	Up	yes	Uncharacterized protein
AH14G43290	2.18759	42.5418	4.28146	0.00958829	Up	yes	Putative leucine-rich repeat receptor-like serine/threonine-protein kinase
AH09G15130	130.677	292.709	1.16346	0.00972397	Up	yes	Phosphoglycerate mutase-like protein AT74
AH15G24550	199.306	451.865	1.18091	0.0100433	Up	yes	U-box domain-containing protein 21
AH10G06730	80.1572	171.946	1.10105	0.0101614	Up	yes	RNA demethylase ALKBH5
AH03G14400	156.576	313.79	1.00293	0.0102207	Up	yes	Uncharacterized protein
AH13G37240	45.4845	106.901	1.23283	0.0102282	Up	yes	Uncharacterized protein
AH03G22740	0.677647	10.2885	3.92436	0.0103684	Up	yes	Replication protein A 70 kDa DNA-binding subunit A
AH13G33290	19.4987	54.589	1.48523	0.0104236	Up	yes	Uncharacterized protein
AH08G04640	79.8593	274.024	1.77877	0.0104517	Up	yes	probable receptor-like protein kinase At5g39030 isoform X2
AH14G04380	5.06462	23.3212	2.20312	0.0104689	Up	yes	DUF21 domain-containing protein At4g14240
AH11G27130	511.642	1080.4	1.07836	0.0105548	Up	yes	Protein C2-DOMAIN ABA-RELATED 11
AH20G03760	166.909	375.961	1.17152	0.010951	Up	yes	Probable cinnamyl alcohol dehydrogenase 1
AH14G43620	67.4443	229.254	1.76518	0.0110665	Up	yes	Probable receptor-like protein kinase At5g38990
AH10G00630	19.6234	82.1497	2.06568	0.0111013	Up	yes	Uncharacterized protein
AH13G14660	0.338824	8.73786	4.68867	0.0111698	Up	yes	Pentatricopeptide repeat-containing protein At2g29760, chloroplastic
AH10G05010	119.406	242.517	1.02221	0.0112217	Up	yes	Probable cinnamyl alcohol dehydrogenase 1
AH13G23360	39.9887	102.904	1.36363	0.0114203	Up	yes	Uncharacterized protein
AH01G00730	89.7262	201.661	1.16833	0.0114909	Up	yes	Protein HYPER-SENSITIVITY-RELATED 4
AH03G39090	1538.2	3191.34	1.05293	0.0115293	Up	yes	U-box domain-containing protein 21
AH12G33020	120.665	276.018	1.19376	0.0117035	Up	yes	Calmodulin-binding protein 60 B
AH03G06510	178.953	880.421	2.29862	0.0117722	Up	yes	Disease resistance protein TAO1
AH04G05730	461.796	1325.12	1.52079	0.0117787	Up	yes	Farnesyl pyrophosphate synthase 1
AH12G13880	26.5517	66.3925	1.32222	0.0117928	Up	yes	Uncharacterized protein
AH03G37120	300.726	732.529	1.28444	0.0120306	Up	yes	MACPF domain-containing protein NSL1
AH10G01220	108.845	224.405	1.04383	0.0121267	Up	yes	G-type lectin S-receptor-like serine/threonine-protein kinase B120
AH13G47650	135.242	273.217	1.0145	0.0121927	Up	yes	Uncharacterized protein
AH11G18350	0	9.71203	Inf	0.0122194	Up	yes	Protein EFR3 isogeny
AH16G37720	103.223	210.521	1.0282	0.0122516	Up	yes	Ethylene-responsive transcription factor ERF017
AH16G17020	0.331895	15.5539	5.5504	0.0124448	Up	yes	Diaminopimelate epimerase, chloroplastic
AH17G33720	121.048	407.288	1.75047	0.0127435	Up	yes	Heat shock factor protein HSF30
AH14G43490	0	8.03369	Inf	0.0128964	Up	yes	Uncharacterized protein
AH05G38490	32.3852	92.3884	1.51238	0.0129369	Up	yes	Probable mannitol dehydrogenase
AH02G04600	33.251	79.3808	1.25539	0.0132704	Up	yes	Protein NTM1-like 9
AH17G17330	137.321	346.101	1.33364	0.0134603	Up	yes	Uncharacterized protein
AH08G06010	1812.97	7335.95	2.01663	0.01348	Up	yes	Metal transporter Nramp5
AH03G32550	12.2672	37.6053	1.61613	0.0135226	Up	yes	NAC domain-containing protein 68
AH14G34970	259.822	694.538	1.41853	0.0136098	Up	yes	Uncharacterized protein
AH13G40360	2335.73	4984.37	1.09353	0.0136592	Up	yes	MACPF domain-containing protein NSL1
AH14G01710	218.908	495.733	1.17924	0.0136878	Up	yes	B2 protein
AH05G06650	0.670719	9.51425	3.82631	0.0137585	Up	yes	Probable polyol transporter 6
AH09G10470	49.5307	115.385	1.22006	0.0138016	Up	yes	Ethylene-responsive transcription factor 13
AH19G30820	58.8402	276.133	2.23049	0.0138183	Up	yes	Hippocampus abundant transcript-like protein
AH16G06470	14.5499	41.8584	1.52451	0.0140507	Up	yes	Potassium transporter 5
AH08G12280	11.7581	36.3206	1.62714	0.0142138	Up	yes	Uncharacterized protein
AH11G32040	413.208	1029.3	1.31673	0.01427	Up	yes	Alkaline/neutral invertase C, mitochondrial
AH01G30620	4.08972	19.2854	2.23743	0.0143306	Up	yes	uncharacterized protein LOC101510636
AH11G35060	11.8343	35.9983	1.60495	0.0143783	Up	yes	Probable xyloglucan endotransglucosylase/hydrolase protein 25
AH20G14260	2.03793	52.4269	4.68513	0.0143949	Up	yes	Unknown function
AH01G06020	1.4584	12.024	3.04346	0.0145981	Up	yes	Isoleucine N-monooxygenase 2
AH15G36720	46.8265	192.078	2.0363	0.0146585	Up	yes	Uncharacterized protein
AH15G29110	11.4765	40.9823	1.83632	0.0147076	Up	yes	Uncharacterized protein
AH20G33450	3.0217	24.9663	3.04655	0.0150076	Up	yes	UDP-glycosyltransferase 74F2
AH05G04860	82.8919	218.258	1.39673	0.0150138	Up	yes	Probable protein phosphatase 2C 63
AH07G17320	2.50064	28.2125	3.49596	0.0151353	Up	yes	L-ascorbate peroxidase T, chloroplastic
AH03G03050	15.0998	45.001	1.57543	0.0151457	Up	yes	Elongation factor 2
AH18G09900	428.715	862.192	1.00799	0.0157207	Up	yes	Ras-related protein RABA1f
AH09G28220	32.0303	74.3525	1.21495	0.0158305	Up	yes	uncharacterized protein LOC101492975
AH10G30290	80.5317	537.788	2.73941	0.0158697	Up	yes	Metal tolerance protein 10
AH20G25710	6.23269	43.3052	2.79661	0.0159508	Up	yes	Phosphoinositide phospholipase C 2
AH14G17820	7.19761	41.28	2.51985	0.0161093	Up	yes	Unknown function
AH14G07440	116.03	236.23	1.02569	0.0161421	Up	yes	Protein C2-DOMAIN ABA-RELATED 11
AH13G10660	280.895	624.745	1.15324	0.0162838	Up	yes	Putative NAC domain-containing protein 94
AH13G46090	84.4971	181.021	1.09919	0.0164817	Up	yes	TMV resistance protein N
AH09G24290	60.3778	284.837	2.23805	0.0165135	Up	yes	Hippocampus abundant transcript-like protein
AH15G33170	168.653	529.586	1.6508	0.0167584	Up	yes	TMV resistance protein N
AH02G26710	22.7136	56.8149	1.32271	0.01684	Up	yes	TMV resistance protein N
AH18G32840	803.25	1873.08	1.22149	0.0169943	Up	yes	TMV resistance protein N
AH13G24790	416.314	991.762	1.25232	0.0171667	Up	yes	Putative receptor-like protein kinase
AH14G43920	30.0382	192.675	2.6813	0.0172486	Up	yes	Receptor-like protein 12
AH02G23130	0	12.8114	Inf	0.0173528	Up	yes	tRNA (guanine(37)-N1)-methyltransferase 1
AH17G00430	16.252	44.0307	1.43789	0.0175426	Up	yes	Glutamate receptor 3.2
AH15G32040	83.5669	181.644	1.12011	0.0175776	Up	yes	Unknown function
AH15G33820	49.2664	106.44	1.11137	0.0178904	Up	yes	TMV resistance protein N
AH13G08650	998.126	2015.32	1.01371	0.017992	Up	yes	Protein NUCLEAR FUSION DEFECTIVE 4
AH17G10100	68.7834	179.106	1.38068	0.0180224	Up	yes	Potassium channel SKOR
AH06G24610	0	6.26812	Inf	0.0180257	Up	yes	Putative ribonuclease H protein At1g65750
AH01G09900	1679.7	3773.92	1.16786	0.0180712	Up	yes	Abscisic acid 8'-hydroxylase 1
AH10G05000	65.2278	172.592	1.4038	0.0182127	Up	yes	Probable cinnamyl alcohol dehydrogenase 1
AH07G03020	16.2827	44.0312	1.43519	0.0182328	Up	yes	Probable WRKY transcription factor 42
AH11G11630	0	6.23123	Inf	0.0182655	Up	yes	Ras-related protein RABC2a
AH11G34850	20.0042	49.8069	1.31604	0.018616	Up	yes	Glutamate receptor 2.8
AH17G04930	22.6621	55.673	1.2967	0.0187396	Up	yes	Receptor-like protein 12
AH16G25720	0.663791	33.3662	5.65152	0.0187977	Up	yes	Myosin-9
AH10G01550	228.814	484.282	1.08167	0.0188273	Up	yes	Malate dehydrogenase, chloroplastic
AH14G20060	23.9657	57.9197	1.27308	0.018835	Up	yes	SUMO-conjugating enzyme SCE1
AH15G00330	259.101	625.765	1.2721	0.019098	Up	yes	ACT domain-containing protein ACR1
AH16G19920	0	6.10679	Inf	0.0191071	Up	yes	Unknown function
AH13G16360	1005.67	2063.12	1.03667	0.0191418	Up	yes	G-type lectin S-receptor-like serine/threonine-protein kinase At2g19130
AH01G21510	1314.14	2672.38	1.02401	0.0194496	Up	yes	IQ domain-containing protein IQM1
AH07G17330	0	6.05643	Inf	0.0194626	Up	yes	Unknown function
AH05G28080	17.5824	45.3666	1.3675	0.0195302	Up	yes	Pentatricopeptide repeat-containing protein At1g62910
AH15G27570	14.1695	39.7847	1.48943	0.0196422	Up	yes	Uncharacterized protein
AH05G29460	140.507	349.785	1.31583	0.0199203	Up	yes	U-box domain-containing protein 21
AH16G41770	10.8008	38.4855	1.83318	0.0201202	Up	yes	Abscisic acid 8'-hydroxylase 4
AH13G13790	123.558	376.488	1.60741	0.0204467	Up	yes	Serine/threonine-protein kinase-like protein CCR4
AH10G26000	25.9187	62.3487	1.26637	0.0204615	Up	yes	Receptor-like protein kinase FERONIA
AH10G03940	57.1933	117.597	1.03993	0.0206458	Up	yes	Receptor-like serine/threonine-protein kinase SD1-8
AH15G18780	264.921	871.504	1.71795	0.021294	Up	yes	Uncharacterized protein
AH20G20550	1.06802	12.951	3.60005	0.0213385	Up	yes	CSC1-like protein ERD4
AH06G23460	48.2125	138.232	1.51961	0.0215379	Up	yes	LRR receptor-like serine/threonine-protein kinase RPK2
AH07G09850	7.03422	24.0449	1.77327	0.0216616	Up	yes	Uncharacterized protein
AH19G42810	38.3519	87.2882	1.18649	0.0218297	Up	yes	Uncharacterized protein
AH12G37460	42.8423	90.5215	1.07923	0.0220691	Up	yes	Putative disease resistance RPP13-like protein 1
AH18G34960	23.1901	56.3616	1.2812	0.0223129	Up	yes	Ankyrin repeat protein||Uncharacterized protein
AH08G20180	1.02839	9.96423	3.27637	0.0225724	Up	yes	60S ribosomal protein L30
AH19G00360	6.62805	23.2134	1.8083	0.0228918	Up	yes	FAD-linked oxidoreductase
AH05G34940	4.72274	24.2686	2.36139	0.0230808	Up	yes	LRR receptor-like serine/threonine-protein kinase GSO1
AH09G29390	52.8874	108.949	1.04265	0.0237647	Up	yes	IST1-like protein
AH02G21850	4.50587	18.1062	2.00661	0.0238803	Up	yes	Protein NRT1/ PTR FAMILY 5.4
AH04G14860	0	9.06693	Inf	0.0243901	Up	yes	Unknown function
AH20G03750	66.3618	145.235	1.12996	0.0244304	Up	yes	Probable cinnamyl alcohol dehydrogenase 1
AH16G16070	4.4424	18.6652	2.07094	0.0244394	Up	yes	Uncharacterized protein||Uncharacterized protein (Fragment)
AH17G28170	179.038	436.455	1.28557	0.0246601	Up	yes	Receptor-like kinase
AH11G16450	25.8907	59.6518	1.20413	0.0249719	Up	yes	Protein TPX2
AH13G06560	149.852	440.845	1.55673	0.0250112	Up	yes	Extra-large guanine nucleotide-binding protein 1
AH06G17790	105.825	353.164	1.73865	0.0250192	Up	yes	Protein NSP-INTERACTING KINASE 3
AH13G49260	29.0561	65.4446	1.17143	0.0250617	Up	yes	Uncharacterized protein
AH15G27670	8.59559	51.897	2.59398	0.0252881	Up	yes	Putative receptor-like protein kinase
AH16G12150	14.1922	37.8393	1.41479	0.0255818	Up	yes	Putative R2R3 MYB protein 2
AH14G22790	231.553	479.493	1.05017	0.0257057	Up	yes	Omega-3 fatty acid desaturase, chloroplastic
AH13G41700	0	8.1451	Inf	0.0257442	Up	yes	Uncharacterized protein At4g22758
AH05G34230	37.4779	311.702	3.05605	0.0261366	Up	yes	Dehydration-responsive element-binding protein 1C
AH15G08900	239.429	854.599	1.83565	0.026476	Up	yes	Tryptophan synthase beta chain 2, chloroplastic
AH05G32540	0.677647	8.2542	3.60652	0.0268374	Up	yes	Probable calcium-binding protein CML25
AH09G30130	2.10334	18.1061	3.10573	0.0272142	Up	yes	Piriformospora indica-insensitive protein 2
AH04G22100	22.902	53.6136	1.22713	0.0272496	Up	yes	Mediator of RNA polymerase II transcription subunit 16
AH14G41690	1.00954	15.0175	3.89487	0.0273297	Up	yes	Trihelix transcription factor ASR3
AH08G04940	100.954	206.556	1.03283	0.0274732	Up	yes	Protein MKS1
AH06G21230	76.6811	159.714	1.05855	0.0275253	Up	yes	uncharacterized protein LOC101495418 isoform X1
AH05G02920	313.269	773.391	1.30379	0.0277097	Up	yes	Armadillo
AH02G26650	2.35791	13.108	2.47487	0.0277736	Up	yes	TMV resistance protein N
AH16G27230	29.3564	65.4532	1.15679	0.0279381	Up	yes	Spermidine hydroxycinnamoyl transferase
AH14G43930	10.0609	29.9715	1.57483	0.0279891	Up	yes	Uncharacterized protein
AH13G56980	151.749	879.107	2.53435	0.0280338	Up	yes	Metal tolerance protein 10
AH14G33280	17.2656	70.4021	2.02772	0.0283211	Up	yes	Unknown function
AH14G04310	27.1193	60.8699	1.16641	0.0283715	Up	yes	Endo-1,3
AH20G03150	2.42138	82.153	5.08441	0.0283888	Up	yes	Unknown function
AH19G43010	166.967	403.11	1.27161	0.0284644	Up	yes	Cytochrome P450 714C3||Cytochrome P450 family 72 protein
AH18G19320	0	6.6864	Inf	0.0287449	Up	yes	Unknown function
AH14G13090	5.36381	19.8349	1.88671	0.029208	Up	yes	Transcription factor GTE1
AH13G34860	58.7124	127.098	1.1142	0.0296683	Up	yes	Indole-3-acetic acid-induced protein ARG7
AH17G12800	38.3421	79.6739	1.05518	0.0302788	Up	yes	Exocyst complex component EXO70B1
AH01G30050	6.45275	21.6167	1.74416	0.0305758	Up	yes	TVP38/TMEM64 family membrane protein slr0305
AH11G04300	0.364599	6.85458	4.23269	0.0307095	Up	yes	Omega-3 fatty acid desaturase, endoplasmic reticulum
AH03G06000	5.61851	19.6485	1.80616	0.0310259	Up	yes	Unknown function
AH15G32430	118.286	304.226	1.36286	0.0310984	Up	yes	TMV resistance protein N
AH14G36420	3.86093	17.0757	2.14492	0.0314229	Up	yes	Receptor-like protein 12
AH03G21670	312.639	1663.67	2.4118	0.0315028	Up	yes	Protein SAR DEFICIENT 1
AH07G09990	38.1143	78.8726	1.04919	0.0315607	Up	yes	Probable dual-specificity RNA methyltransferase RlmN
AH15G05650	47.4874	121.969	1.3609	0.0317292	Up	yes	Putative 3R MYB protein 10
AH02G03170	88.1402	201.32	1.19162	0.0323476	Up	yes	Unknown function
AH19G28730	86.5648	203.197	1.23103	0.0324771	Up	yes	Glutathione transferase GST 23
AH13G16250	32.3256	82.5808	1.35313	0.0325703	Up	yes	Calcium-binding protein PBP1
AH05G35570	620.771	1295.88	1.0618	0.0325802	Up	yes	Uncharacterized protein
AH06G04860	9.82894	28.2068	1.52094	0.0326202	Up	yes	Uncharacterized protein
AH17G03340	23.0317	52.2429	1.18161	0.0326318	Up	yes	Transcription factor JUNGBRUNNEN 1
AH12G09000	5.46386	19.9285	1.86684	0.0328387	Up	yes	Auxin-induced protein 22D
AH14G31090	10.8158	30.0918	1.47624	0.033182	Up	yes	TMV resistance protein N
AH13G33050	90.9786	222.329	1.28909	0.0332717	Up	yes	Late embryogenesis abundant protein At1g64065
AH14G12030	1.6664	10.9119	2.71109	0.0333412	Up	yes	Protein DETOXIFICATION 55
AH17G00830	98.731	199.826	1.01717	0.0335414	Up	yes	ABC transporter C family member 3
AH13G24780	141.522	999.839	2.82067	0.0338658	Up	yes	Protein SAR DEFICIENT 1
AH17G32090	941.509	2044.21	1.1185	0.0341681	Up	yes	Protein EXORDIUM
AH18G04620	8.88979	25.8966	1.54254	0.0343684	Up	yes	Uncharacterized protein
AH11G24740	45.4028	104.099	1.1971	0.0344811	Up	yes	Cytochrome P450 78A5
AH08G09650	195.502	502.862	1.36298	0.0346991	Up	yes	Probable xyloglucan glycosyltransferase 12
AH06G16190	126.446	280.503	1.14949	0.0349737	Up	yes	Protein NUCLEAR FUSION DEFECTIVE 4
AH17G32230	65.7333	152.857	1.21749	0.0349857	Up	yes	Uncharacterized protein
AH04G13520	4.86548	17.8707	1.87694	0.0352467	Up	yes	Unknown function
AH19G25300	35.3246	139.213	1.97855	0.0358586	Up	yes	Probable aldo-keto reductase 1
AH01G25150	22.4301	51.1541	1.18941	0.0358884	Up	yes	Early nodulin-like protein 1
AH03G19270	9.15129	26.9361	1.55749	0.035974	Up	yes	Putative serine/threonine-protein kinase
AH07G00410	0	5.16432	Inf	0.0367051	Up	yes	Pentatricopeptide repeat-containing protein At2g35030, mitochondrial
AH04G09160	26.6605	57.6416	1.11241	0.0368278	Up	yes	Wall-associated receptor kinase-like 10
AH13G39570	6.04839	20.2988	1.74677	0.0368699	Up	yes	Uncharacterized protein
AH19G42360	14.1594	37.7243	1.41374	0.0371883	Up	yes	Unknown function
AH20G22310	0.677647	23.0424	5.08762	0.0373545	Up	yes	LisH domain and HEAT repeat-containing protein KIAA1468 homolog
AH19G05880	0.729198	10.9812	3.91259	0.0374311	Up	yes	Unknown function
AH15G03680	1.39992	9.76955	2.80295	0.0374842	Up	yes	AAA-ATPase At2g18193
AH05G25930	22.2289	50.7894	1.19209	0.0377573	Up	yes	Dehydration-responsive element-binding protein 3
AH14G33270	1025.52	2245.09	1.13041	0.0378379	Up	yes	Unknown function
AH14G41410	0	6.3823	Inf	0.0380817	Up	yes	Disease resistance protein RPP13
AH18G27290	103.51	288.485	1.47872	0.0387676	Up	yes	Naringenin 8-dimethylallyltransferase 2, chloroplastic
AH15G21480	4.86354	17.2645	1.82773	0.0397557	Up	yes	Uncharacterized protein
AH09G28890	46.8123	110.18	1.2349	0.0403379	Up	yes	Putative serine/threonine-protein kinase At1g18390 family
AH19G39340	1.68719	10.7168	2.66718	0.0406053	Up	yes	Uncharacterized protein
AH14G36860	1.0938	19.177	4.13196	0.0407322	Up	yes	Uncharacterized protein
AH11G24130	18.1592	43.5395	1.26163	0.0407722	Up	yes	Probable LRR receptor-like serine/threonine-protein kinase At1g74360
AH05G35560	69.1832	274.228	1.98688	0.0408204	Up	yes	Uncharacterized protein
AH17G29830	13.6452	35.0237	1.35993	0.0408705	Up	yes	Serine/threonine-protein phosphatase 7 long form homolog
AH05G27610	12.6903	32.8433	1.37187	0.0413482	Up	yes	Uncharacterized protein
AH09G10250	60.8055	124.13	1.02957	0.0416371	Up	yes	Uncharacterized protein
AH20G33360	16.5216	40.1392	1.28066	0.0416798	Up	yes	Transcription factor TCP13
AH01G00220	44.1484	151.89	1.78259	0.0416898	Up	yes	Probable disease resistance protein At5g66900
AH19G41490	12.9023	33.6269	1.38199	0.0417177	Up	yes	Cysteine-rich receptor-like protein kinase 25
AH12G27860	3.04941	16.4901	2.43499	0.041957	Up	yes	Cytochrome P450 83B1
AH01G22840	2009.72	4145.59	1.04458	0.0420108	Up	yes	Probable xyloglucan endotransglucosylase/hydrolase protein 23
AH12G36170	0.338824	6.68165	4.3016	0.0420248	Up	yes	Glucan endo-1,3-beta-glucosidase
AH17G17310	1.00954	8.63042	3.09573	0.0425304	Up	yes	Rhodanese-like domain-containing protein 6
AH13G32110	97.0677	239.02	1.30007	0.0425967	Up	yes	UDP-glucose 4-epimerase GEPI48
AH08G18390	30.1431	63.5373	1.07578	0.0426187	Up	yes	uncharacterized protein LOC104589096
AH07G04400	180.583	368.037	1.02719	0.0429222	Up	yes	Aspartic proteinase nepenthesin-1
AH19G00870	359.935	770.888	1.09879	0.043028	Up	yes	G-type lectin S-receptor-like serine/threonine-protein kinase At1g34300
AH03G46130	1.38107	13.6532	3.30538	0.0431314	Up	yes	ATP phosphoribosyltransferase 2, chloroplastic
AH03G05730	40.6338	81.5964	1.00583	0.0432327	Up	yes	Probable BOI-related E3 ubiquitin-protein ligase 3
AH13G00360	457.236	941.274	1.04168	0.0433685	Up	yes	F-box protein At2g26160
AH05G35530	177.888	406.881	1.19364	0.0434977	Up	yes	Heat shock protein 83
AH18G20360	0	4.95098	Inf	0.044053	Up	yes	Myrcene synthase, chloroplastic
AH20G09200	40.5088	81.0405	1.00041	0.044746	Up	yes	Vinorine synthase
AH03G10930	131.781	524.601	1.99308	0.0450684	Up	yes	Serine/threonine-protein kinase-like protein CCR4
AH14G05310	149.359	430.443	1.52703	0.0450809	Up	yes	Probable F-box protein At4g22030
AH14G16790	20.946	46.185	1.14075	0.0451904	Up	yes	Uncharacterized protein
AH18G28690	711.926	1565.5	1.13682	0.0453936	Up	yes	Probable carboxylesterase 17
AH18G12380	1.02839	8.21732	2.99828	0.0460047	Up	yes	G-type lectin S-receptor-like serine/threonine-protein kinase At4g27290
AH20G04230	63.9027	136.147	1.09122	0.0461933	Up	yes	Uncharacterized protein
AH13G26850	0	4.81339	Inf	0.0463214	Up	yes	Unknown function
AH15G09130	300.534	858.483	1.51426	0.0465227	Up	yes	uncharacterized protein LOC101500065
AH17G12810	44.0676	107.46	1.28601	0.0466406	Up	yes	Exocyst complex component EXO70B1
AH09G28480	35.568	72.2849	1.02311	0.0467666	Up	yes	Protein DETOXIFICATION 12
AH01G00020	176.963	402.073	1.18401	0.0468223	Up	yes	S-adenosyl-L-methionine-dependent tRNA 4-demethylwyosine synthase
AH13G29810	15.3116	37.6861	1.2994	0.0471526	Up	yes	Unknown function
AH03G29210	132.257	327.138	1.30655	0.0480056	Up	yes	Late embryogenesis abundant protein At1g64065
AH15G36700	138.66	538.57	1.95758	0.048008	Up	yes	Uncharacterized protein
AH17G00180	0	4.69568	Inf	0.0483977	Up	yes	Protein TAR1
AH10G01190	17.9305	51.2456	1.51501	0.0484359	Up	yes	Uncharacterized protein
AH10G30200	1.0938	8.33978	2.93067	0.0485029	Up	yes	Putative LRR receptor-like serine/threonine-protein kinase
AH03G31350	318.638	640.733	1.00781	0.0485228	Up	yes	Protein BONZAI 1
AH06G22020	1.65948	10.1006	2.60564	0.0488314	Up	yes	Spermidine hydroxycinnamoyl transferase
AH09G26930	10.4891	32.7653	1.64328	0.0488933	Up	yes	Cysteine-rich receptor-like protein kinase 25
AH04G16470	0	5.40615	Inf	0.0493178	Up	yes	putative TrmH family tRNA/rRNA methyltransferase
AH05G31950	963.476	2026.61	1.07275	0.0496117	Up	yes	Protein EDS1L
AH13G52790	1.43262	9.12446	2.67108	0.0496534	Up	yes	Uncharacterized protein
AH04G04300	211.193	599.937	1.50625	0.0497147	Up	yes	Probable F-box protein At4g22030
AH11G27280	40.4415	82.2061	1.02341	0.119622	Up	yes	Oligopeptide transporter
AH10G04950	8.35488	17.6875	1.08204	0.185616	Up	yes	Oligopeptide transporter
AH06G11590	240.117	579.418	1.27087	0.134263	Up	yes	Calcium-transporting ATPase
AH16G01740	620.362	1414.05	1.18865	0.106863	Up	yes	Calcium-transporting ATPase
AH17G01280	63.3531	139.219	1.13586	0.353956	Up	yes	Calcium-transporting ATPase
AH01G07000	0.729198	1.50033	1.0409	0.792295	Up	yes	Calcium-transporting ATPase
AH03G40290	1.01647	4.90261	2.26998	0.318119	Up	yes	High affinity nitrate transporter
AH06G03660	7.55528	18.2263	1.27046	0.220077	Up	yes	Potassium transporter
AH13G46720	1.01647	3.72979	1.87553	0.385813	Up	yes	Potassium transporter
AH01G04720	1.69412	4.0137	1.2444	0.514728	Up	yes	Potassium transporter
AH18G28880	0.338824	0.708924	1.0651	1	Up	yes	Sulfate transporter
AH08G16020	9.38146	24.2299	1.36891	0.45557	Up	yes	Aluminum-activated malate transporter
AH09G31000	1.34144	4.24404	1.66166	0.464186	Up	yes	Aluminum-activated malate transporter
AH05G30820	2.36484	4.89908	1.05077	0.518779	Up	yes	Zinc transporter
AH03G05320	7.93873	18.5356	1.22332	0.150845	Up	yes	Peroxidase
AH01G05760	3.87478	20.8875	2.43045	0.0602676	Up	yes	Peroxidase
AH01G05780	0.331895	0.892117	1.4265	0.880845	Up	yes	Peroxidase
AH20G08730	93.3823	232.593	1.31659	0.296307	Up	yes	Peroxidase
AH14G25410	1.02839	2.15217	1.0654	0.729729	Up	yes	Peroxidase
AH15G09760	3.81437	10.7941	1.50072	0.185903	Up	yes	Peroxidase
AH05G12980	1.01647	2.50663	1.30218	0.644192	Up	yes	Peroxidase
AH09G08990	8.51134	19.6893	1.20995	0.443161	Up	yes	Peroxidase
AH15G33990	10.3363	22.761	1.13885	0.14211	Up	yes	Peroxidase
AH20G14810	13.2133	28.1839	1.09288	0.281168	Up	yes	Peroxidase
AH18G05400	24.6721	50.1872	1.02444	0.0649006	Up	yes	Peroxidase
AH20G24970	115.33	2.66443	-5.4358	1.35703e-14	Down	yes	uncharacterized protein LOC101512620
AH19G07700	432.018	64.4549	-2.74473	3.45985e-11	Down	yes	Structural maintenance of chromosomes protein 3
AH15G14890	186.436	32.2282	-2.53229	3.67138e-08	Down	yes	Coiled-coil domain-containing protein SCD2
AH13G48520	423.813	66.6652	-2.66842	6.31486e-08	Down	yes	Vacuolar iron transporter homolog 4
AH06G16980	193.337	15.0948	-3.679	1.13542e-07	Down	yes	Mitochondrial Rho GTPase 2
AH03G45860	279.044	61.6099	-2.17926	2.56183e-07	Down	yes	Vacuolar iron transporter homolog 4
AH14G29970	216.181	0	-Inf	3.11267e-06	Down	yes	Protein NSP-INTERACTING KINASE 3
AH11G03620	381.637	107.41	-1.82907	4.41545e-06	Down	yes	Asparagine synthetase [glutamine-hydrolyzing] 2
AH05G11900	134.484	26.7563	-2.32948	4.50591e-06	Down	yes	Unknown function
AH15G12810	290.207	69.159	-2.06909	2.12448e-05	Down	yes	Unknown function
AH13G34180	518.507	175.468	-1.56315	2.82911e-05	Down	yes	Sodium/hydrogen exchanger 7
AH03G17890	25.1932	1.77231	-3.82933	3.62373e-05	Down	yes	Uncharacterized protein
AH14G29980	44.0306	0	-Inf	4.76106e-05	Down	yes	Unknown function
AH12G25540	757.454	218.352	-1.7945	5.4243e-05	Down	yes	Ferritin-2, chloroplastic
AH15G23310	29.0277	1.2097	-4.58471	0.000151974	Down	yes	Replication protein A 70 kDa DNA-binding subunit B
AH09G21590	57.4864	9.67879	-2.57032	0.000212575	Down	yes	WAT1-related protein At5g07050
AH13G34170	329.692	102.824	-1.68094	0.000328324	Down	yes	Leucine-rich repeat receptor-like protein kinase TDR
AH03G45850	482.52	140.539	-1.77962	0.000410816	Down	yes	Vacuolar iron transporter homolog 4
AH17G09730	22.1124	0	-Inf	0.000447536	Down	yes	Sucrose synthase
AH03G05310	113.369	36.3948	-1.63922	0.000531666	Down	yes	TMV resistance protein N
AH03G33190	159.088	58.9928	-1.43122	0.000688152	Down	yes	Putative uncharacterized protein
AH05G11910	203.218	35.4692	-2.51839	0.000719701	Down	yes	Methionine aminopeptidase 1D, chloroplastic/mitochondrial
AH13G26670	208.738	78.0946	-1.4184	0.000774431	Down	yes	Copper-transporting ATPase PAA1, chloroplastic
AH08G08420	17.0881	1.24658	-3.77694	0.000890037	Down	yes	Transcription factor bHLH93
AH16G16770	41.501	4.99978	-3.05321	0.00127073	Down	yes	Short-chain dehydrogenase TIC 32, chloroplastic
AH14G17470	22.8384	3.10137	-2.88048	0.00139658	Down	yes	Transposon protein
AH13G50400	197.521	80.9704	-1.28654	0.00144355	Down	yes	Alcohol dehydrogenase-like 6
AH01G04960	198.774	44.3233	-2.16499	0.00147616	Down	yes	Asparagine synthetase [glutamine-hydrolyzing] 2
AH13G48510	364.345	122.103	-1.57721	0.00177487	Down	yes	Vacuolar iron transporter homolog 4
AH12G34430	23.4607	1.41785	-4.04847	0.00178575	Down	yes	Uncharacterized protein
AH18G01160	23.9588	4.04539	-2.5662	0.0018849	Down	yes	Gibberellin 3-beta-dioxygenase 1
AH04G20470	55.7645	16.5195	-1.75518	0.00197937	Down	yes	Protein BTR1
AH13G33210	404.759	183.99	-1.13744	0.00227998	Down	yes	Probable mediator of RNA polymerase II transcription subunit 26c
AH07G23140	280.697	113.173	-1.31048	0.00236359	Down	yes	Peroxisomal (S)-2-hydroxy-acid oxidase GLO1
AH05G36140	845.901	385.801	-1.13263	0.00259229	Down	yes	Vacuolar iron transporter homolog 4
AH04G09840	842.207	400.364	-1.07286	0.00300562	Down	yes	Peroxidase 15
AH19G07870	2598.04	523.131	-2.31218	0.00310181	Down	yes	Seed linoleate 9S-lipoxygenase-3
AH09G06250	10151.8	3754.03	-1.43523	0.00316876	Down	yes	Seed linoleate 9S-lipoxygenase-3
AH07G23130	168.985	63.4902	-1.41229	0.00355157	Down	yes	Unknown function
AH14G20410	25.6848	4.99978	-2.36098	0.00361152	Down	yes	Probable carboxylesterase 1
AH17G04650	543.808	235.379	-1.20811	0.0038678	Down	yes	Indole-3-acetaldehyde oxidase
AH04G26030	55.5575	17.2911	-1.68395	0.0038897	Down	yes	gibberellin 3-beta-dioxygenase 4-like
AH05G19240	123.235	35.7137	-1.78686	0.0041143	Down	yes	2-hydroxy-6-oxononadienedioate/2-hydroxy-6-oxononatrienedioate hydrolase
AH10G07650	33.3156	8.74261	-1.93006	0.00426254	Down	yes	Ulp1 protease family, carboxy-terminal domain protein
AH07G11680	22.6768	3.21555	-2.81808	0.00464764	Down	yes	Anthranilate N-methyltransferase
AH01G17970	41.7069	1.61451	-4.69112	0.00478043	Down	yes	Uncharacterized protein
AH06G11450	120.84	50.7987	-1.25023	0.00513002	Down	yes	Sulfate transporter 3.1
AH17G09740	15.9678	0.65857	-4.59969	0.00524302	Down	yes	ATP-dependent DNA helicase MER3 homolog
AH17G32480	24.0383	0.651834	-5.20469	0.00526595	Down	yes	Phosphoribosylaminoimidazole-succinocarboxamide synthase, chloroplastic (Fragment)
AH10G14710	419.604	206.275	-1.02446	0.00534468	Down	yes	Cysteine desulfurase 1, chloroplastic
AH03G05300	47.2683	8.90085	-2.40886	0.00550323	Down	yes	7-methylxanthosine synthase 1
AH01G15190	207.446	77.6903	-1.41693	0.00623382	Down	yes	Lipid transfer protein EARLI 1
AH02G01960	25.3083	5.99416	-2.07798	0.00648766	Down	yes	3-methyl-2-oxobutanoate hydroxymethyltransferase 2, mitochondrial
AH17G32980	7.27993	0	-Inf	0.00716868	Down	yes	Cycloartenol synthase
AH13G22280	7.11142	0	-Inf	0.00758997	Down	yes	Unknown function
AH14G25240	52.6657	0.297372	-7.46845	0.00769546	Down	yes	Amino-acid permease BAT1
AH08G28840	219.524	103.622	-1.08305	0.00834755	Down	yes	Protein TSS
AH20G13010	219.02	103.495	-1.0815	0.00908502	Down	yes	Methyltransferase-like protein 6
AH08G06590	2429.26	563.515	-2.10799	0.00956811	Down	yes	Inducible nitrate reductase [NADH] 2
AH05G19260	20.5618	3.87257	-2.4086	0.00960788	Down	yes	Abhydrolase domain-containing protein 4
AH18G06050	75.9293	24.5436	-1.62931	0.00981658	Down	yes	Capsanthin/capsorubin synthase, chromoplastic
AH15G37400	929.238	415.097	-1.1626	0.010204	Down	yes	Vacuolar iron transporter homolog 4
AH03G40850	61.9912	23.7896	-1.38173	0.0106339	Down	yes	Guanylate kinase 3, chloroplastic
AH10G06170	25.211	4.15802	-2.60008	0.0108022	Down	yes	Vacuolar iron transporter homolog 4
AH02G23260	848.168	267.127	-1.66682	0.0111487	Down	yes	Ferritin-2, chloroplastic
AH17G20330	6.62306	0	-Inf	0.0115043	Down	yes	Uncharacterized protein
AH08G23840	16.1758	1.31714	-3.61836	0.0115187	Down	yes	Unknown function
AH17G05900	210.57	104.949	-1.00461	0.0115819	Down	yes	Glycine-rich protein
AH19G15410	315.097	13.8904	-4.50364	0.0115978	Down	yes	Transcription factor MYB86
AH20G31570	53.2176	9.97295	-2.41581	0.0117832	Down	yes	Homeobox-leucine zipper protein HAT7
AH19G40760	60.4398	22.1503	-1.44817	0.0121367	Down	yes	Uncharacterized protein
AH16G10910	117.911	54.2036	-1.12124	0.012203	Down	yes	Transcription factor bHLH96
AH20G32240	7.59603	0	-Inf	0.0126133	Down	yes	Protein FAR1-RELATED SEQUENCE 5
AH10G17380	56.367	21.6711	-1.37908	0.0131936	Down	yes	Uncharacterized protein
AH19G39940	15.2394	2.7786	-2.45538	0.013535	Down	yes	Uncharacterized protein
AH08G23530	20.9177	0.354462	-5.88295	0.0142151	Down	yes	Epstein-Barr virus EBNA-1-like protein
AH14G00570	105.746	46.5893	-1.18253	0.0148675	Down	yes	subtilisin-like protease SBT1.7
AH13G42240	13.9613	2.20926	-2.6598	0.0153312	Down	yes	Uncharacterized protein||uncharacterized protein LOC101491890
AH19G37790	91.2708	41.3081	-1.14373	0.0155238	Down	yes	Uncharacterized protein
AH11G04530	37.8163	13.3074	-1.50678	0.0156771	Down	yes	Laccase-4
AH20G07520	28.7632	8.81836	-1.70564	0.0161294	Down	yes	F-box/kelch-repeat protein SKIP6
AH09G11480	21.4881	2.67116	-3.008	0.0168046	Down	yes	Probable leucine-rich repeat receptor-like protein kinase At5g49770
AH07G06300	54.8515	9.78579	-2.48677	0.0168828	Down	yes	Putative uncharacterized protein
AH17G31040	2293.48	459.771	-2.31855	0.0169363	Down	yes	Inducible nitrate reductase [NADH] 2
AH13G22500	356.696	163.118	-1.12878	0.0170848	Down	yes	Uncharacterized protein
AH16G01830	125.491	60.3906	-1.05519	0.017202	Down	yes	Sulfate transporter 3.1
AH19G29910	40.9165	14.7606	-1.47093	0.0173375	Down	yes	Unknown function
AH12G25530	9.88853	1.06339	-3.21709	0.0173994	Down	yes	Ferritin-3, chloroplastic
AH02G04100	25.0677	7.26768	-1.78626	0.0177683	Down	yes	Uncharacterized protein
AH20G08800	19.4572	2.36705	-3.03914	0.0179122	Down	yes	High affinity sulfate transporter 1
AH14G23270	32.746	7.57179	-2.11261	0.01818	Down	yes	Putative Myb family transcription factor At1g14600
AH16G30920	314.961	118.771	-1.40699	0.0185287	Down	yes	Uncharacterized protein At4g15970
AH09G31660	17.647	3.80036	-2.21521	0.0186807	Down	yes	Cationic peroxidase 1
AH13G39630	1663.28	719.331	-1.2093	0.0188307	Down	yes	Serine carboxypeptidase-like 31
AH16G07610	10.8536	1.41785	-2.9364	0.0194197	Down	yes	uncharacterized protein LOC106756974
AH08G05750	5.80768	0	-Inf	0.0195631	Down	yes	Uncharacterized protein At4g08330, chloroplastic
AH20G09060	92.6021	22.1282	-2.06516	0.0196576	Down	yes	Vacuolar iron transporter homolog 4
AH17G22400	20.1745	4.24879	-2.24741	0.0197519	Down	yes	MLO-like protein 12
AH09G01960	51.4307	20.5102	-1.32629	0.0199051	Down	yes	Uncharacterized protein
AH06G25020	268.467	128.151	-1.0669	0.0199805	Down	yes	Uncharacterized protein At4g15970
AH16G40380	35.8941	12.1303	-1.56513	0.0200518	Down	yes	Protein RADIALIS-like 1
AH08G13900	19.877	2.44954	-3.02052	0.0207417	Down	yes	Protein NRT1/ PTR FAMILY 2.6
AH04G05480	106.55	41.6655	-1.35461	0.020889	Down	yes	FK506-binding protein 5-like
AH07G23590	17.9869	4.22185	-2.091	0.0212304	Down	yes	Unknown function
AH19G09720	66.6162	28.6735	-1.21615	0.0213021	Down	yes	Unknown function
AH17G09110	77.9748	34.5123	-1.1759	0.0216599	Down	yes	Unknown function
AH16G01810	22.2299	3.39874	-2.70943	0.0222359	Down	yes	VAN3-binding protein
AH15G16700	46.0979	17.837	-1.36982	0.022402	Down	yes	Uncharacterized hydrolase YugF
AH11G15790	106.736	41.9683	-1.34668	0.0225435	Down	yes	Lipid transfer protein EARLI 1
AH11G32640	11.2269	1.71522	-2.7105	0.0229104	Down	yes	Unknown function
AH07G17850	16.997	4.1461	-2.03546	0.0229333	Down	yes	Protein SOMBRERO
AH07G03380	32.1525	9.20496	-1.80445	0.023173	Down	yes	DUF4228 domain protein
AH12G18490	20.9037	4.46887	-2.22578	0.0235068	Down	yes	Probable 2-oxoglutarate-dependent dioxygenase AOP1.2
AH16G45190	11.1596	1.60104	-2.8012	0.0235089	Down	yes	7-deoxyloganetin glucosyltransferase
AH02G05050	10.3701	1.36749	-2.92282	0.0235726	Down	yes	Uncharacterized protein
AH01G09180	96.0862	46.7991	-1.03785	0.0239544	Down	yes	Endochitinase
AH08G18680	5.57195	0	-Inf	0.0240898	Down	yes	Uncharacterized protein
AH01G32210	10.2828	1.26005	-3.02868	0.0243072	Down	yes	Glucan endo-1,3-beta-glucosidase 8
AH15G16010	13.6464	2.52683	-2.43311	0.0244653	Down	yes	Ribonuclease 1
AH19G36370	11.9661	2.06968	-2.53147	0.0245801	Down	yes	Cationic peroxidase 1
AH03G08380	70.7277	32.0231	-1.14316	0.0248703	Down	yes	Phospholipase A1-Igamma3, chloroplastic
AH07G02670	44.803	16.9532	-1.40204	0.0256689	Down	yes	Pentatricopeptide repeat-containing protein At4g39952, mitochondrial
AH10G05870	58.1969	25.2812	-1.20288	0.026192	Down	yes	High affinity sulfate transporter 2
AH20G32020	18.2336	4.41851	-2.04496	0.02662	Down	yes	NAC domain-containing protein 100
AH03G39280	46.2246	19.1724	-1.26963	0.0267847	Down	yes	Uncharacterized protein||uncharacterized protein LOC101491890
AH11G21560	9.63104	0	-Inf	0.0268762	Down	yes	Unknown function
AH10G01450	17.2724	3.94987	-2.12859	0.0272346	Down	yes	Probable LRR receptor-like serine/threonine-protein kinase At5g45780
AH14G08440	651.447	302.923	-1.1047	0.0272594	Down	yes	Peroxidase C3
AH04G16160	17.6826	4.41851	-2.0007	0.0276365	Down	yes	Laccase-17
AH05G04520	76.4295	35.536	-1.10485	0.0278917	Down	yes	Basic leucine zipper 43
AH19G03980	67.9346	30.0665	-1.17599	0.0294205	Down	yes	Rop guanine nucleotide exchange factor 12
AH16G30070	41.9583	17.1598	-1.28992	0.0298514	Down	yes	Pollen-specific protein-like At4g18596
AH14G07120	17.6431	4.50575	-1.96926	0.030033	Down	yes	14 kDa proline-rich protein DC2.15
AH14G12230	16.1955	3.67944	-2.13803	0.0302837	Down	yes	Uncharacterized protein
AH15G23320	17.2814	0.708924	-4.60745	0.0306851	Down	yes	2-methylene-furan-3-one reductase
AH19G42710	5.15774	0	-Inf	0.0315647	Down	yes	Dihydrodipicolinate reductase-like protein CRR1, chloroplastic
AH19G32100	57.63	26.8698	-1.10083	0.0317119	Down	yes	Alpha-methyl-mannoside-specific lectin
AH14G28850	14.5291	3.38008	-2.10381	0.0322494	Down	yes	Homeobox-leucine zipper protein ANTHOCYANINLESS 2
AH19G37250	1028.05	464.406	-1.14645	0.0326373	Down	yes	GEM-like protein 4
AH17G30770	32.409	12.4689	-1.37806	0.0327186	Down	yes	Ethylene-responsive transcription factor ERF012
AH15G32960	5.03885	0	-Inf	0.0328988	Down	yes	Protein ENHANCED DISEASE RESISTANCE 2
AH08G00340	19.9009	5.73565	-1.79481	0.0331664	Down	yes	Transcription repressor OFP8
AH05G21020	20.402	6.04649	-1.75454	0.0331717	Down	yes	65-kDa microtubule-associated protein 3
AH17G25220	29.718	10.3964	-1.51525	0.0337625	Down	yes	Uncharacterized protein
AH17G27860	6.49225	0.304108	-4.41606	0.0337872	Down	yes	Uncharacterized protein
AH09G20800	21.3476	5.2987	-2.01036	0.0338574	Down	yes	Cell number regulator 10
AH17G10210	9.47432	1.3104	-2.85401	0.0340116	Down	yes	Transcription factor KAN2
AH03G37590	90.8507	43.87	-1.05027	0.0343874	Down	yes	Uncharacterized protein At4g18490
AH01G34380	16.983	4.41178	-1.94466	0.0344235	Down	yes	Mitochondrial outer membrane protein porin of 36 kDa
AH18G03620	8.56981	1.06339	-3.0106	0.0346263	Down	yes	Pollen protein Ole E I-like protein
AH14G15790	256.959	105.417	-1.28543	0.0349046	Down	yes	LOB domain-containing protein 4
AH14G22530	8.61943	0.955942	-3.1726	0.0349781	Down	yes	GDSL esterase/lipase CPRD49
AH09G24170	74.1044	26.0518	-1.50818	0.0349839	Down	yes	Uncharacterized protein (Fragment)
AH09G15020	21.0017	6.58217	-1.67387	0.0352485	Down	yes	Transcription factor bHLH96
AH13G07530	17.4478	4.25553	-2.03564	0.03535	Down	yes	3,7-dimethylxanthine N-methyltransferase
AH11G14400	29.4294	6.12898	-2.26354	0.0355263	Down	yes	Uncharacterized protein
AH17G33660	160.468	76.9854	-1.05963	0.0361322	Down	yes	Cytokinin riboside 5'-monophosphate phosphoribohydrolase LOG8
AH12G34420	7.46216	0.608216	-3.61694	0.03659	Down	yes	DUF295 domain-containing protein (Fragment)
AH08G07530	39.8889	16.8303	-1.24493	0.0366145	Down	yes	Alcohol dehydrogenase-like 2
AH11G03150	1904.1	565.783	-1.75079	0.03813	Down	yes	Uncharacterized protein
AH02G25450	9.54485	0.955942	-3.31973	0.039486	Down	yes	Uncharacterized protein
AH00G02970	41.0524	12.4507	-1.72124	0.0396137	Down	yes	DUF4228 domain protein
AH15G32370	4.87047	0	-Inf	0.039634	Down	yes	Unknown function
AH03G48790	39.6837	16.0476	-1.30619	0.0399151	Down	yes	BAHD acyltransferase At5g47980
AH12G25520	6.24267	0.354462	-4.13846	0.0401726	Down	yes	Ferritin-3, chloroplastic
AH04G24670	13.903	3.44391	-2.01328	0.0408407	Down	yes	Homeobox-leucine zipper protein ANTHOCYANINLESS 2
AH04G13670	26.1178	9.37623	-1.47796	0.0409575	Down	yes	LOB domain-containing protein 4
AH04G02710	22.3985	7.1016	-1.65719	0.0410712	Down	yes	Uncharacterized protein
AH03G06710	4.7585	0	-Inf	0.0411982	Down	yes	Unknown function
AH13G36860	12.3118	2.52683	-2.28464	0.0414481	Down	yes	Probable cysteine desulfurase
AH03G17730	46.3634	20.3642	-1.18695	0.0416817	Down	yes	Cyclic nucleotide-gated ion channel 4
AH08G18120	7.53755	0.65857	-3.51669	0.0419495	Down	yes	O-acyltransferase WSD1
AH03G47200	8.1933	0.962677	-3.08932	0.0421315	Down	yes	Polygalacturonase At1g48100
AH19G27060	7.26607	0.594744	-3.61083	0.0429414	Down	yes	Unknown function
AH01G08480	6.03647	0.297372	-4.34336	0.0429642	Down	yes	Ferredoxin--NADP reductase, leaf isozyme, chloroplastic
AH03G20530	9.91319	1.4936	-2.73056	0.0431627	Down	yes	Uncharacterized oxidoreductase C663.09c
AH11G32880	37.8282	15.3728	-1.29908	0.0435435	Down	yes	Beta-1,4-mannosyl-glycoprotein 4-beta-N-acetylglucosaminyltransferase
AH12G37780	38.8993	16.5785	-1.23043	0.0438026	Down	yes	Ubiquitin carboxyl-terminal hydrolase 12
AH03G08130	2026.48	982.211	-1.04487	0.0439745	Down	yes	Uncharacterized protein
AH09G30940	1111.33	506.9	-1.13252	0.044101	Down	yes	GEM-like protein 4
AH13G01960	11.5966	2.19578	-2.4009	0.0448631	Down	yes	Glucan endo-1,3-beta-glucosidase 14
AH05G06690	21.3534	6.93663	-1.62216	0.0453308	Down	yes	Pentatricopeptide repeat-containing protein At1g79490, mitochondrial
AH14G01590	13.6742	3.48753	-1.97118	0.0455871	Down	yes	Oligopeptide transporter 7
AH14G12520	34.5557	13.7817	-1.32617	0.0459915	Down	yes	Putative E3 ubiquitin-protein ligase LIN-1
AH05G11580	44.7096	20.1672	-1.14857	0.0472573	Down	yes	Methylsterol monooxygenase 2-2
AH14G19220	30.354	11.8444	-1.35768	0.0473167	Down	yes	Glycerol-3-phosphate 2-O-acyltransferase 6
AH03G48780	60.5929	18.1863	-1.7363	0.0474079	Down	yes	Deacetylvindoline O-acetyltransferase
AH01G03550	13.4918	3.15173	-2.09787	0.0475186	Down	yes	Chaperone protein dnaJ 11, chloroplastic
AH08G15110	2.75327	1.3104	-1.07114	0.660149	Down	yes	Peroxidase
AH01G05770	12.7439	5.57068	-1.19388	0.345964	Down	yes	Peroxidase
AH10G20050	1.4584	0.594744	-1.29404	0.835379	Down	yes	Peroxidase
AH06G20840	1.40684	0.354462	-1.98876	0.683639	Down	yes	Peroxidase
AH16G25800	1.39992	0.297372	-2.235	0.688528	Down	yes	Peroxidase
AH14G25430	44.5058	21.5783	-1.04441	0.0676294	Down	yes	Peroxidase
AH08G26960	15.6764	6.15394	-1.34901	0.130975	Down	yes	Peroxidase
AH09G18140	4.03124	0.354462	-3.50752	0.145055	Down	yes	Metal-nicotianamine transporter YSL
AH15G32580	2.6898	1.21643	-1.14485	0.664227	Down	yes	Metal-nicotianamine transporter YSL
AH01G16560	3.67163	0.608216	-2.59377	0.271725	Down	yes	High affinity nitrate transporter
AH11G03840	2.36484	0.594744	-1.9914	0.527221	Down	yes	Potassium transporter
AH20G08820	16.4304	7.62887	-1.10682	0.20042	Down	yes	Sulfate transporter
AH05G32880	1.77144	0.60148	-1.55834	0.717266	Down	yes	Aluminum-activated malate transporter
AH19G35130	7.96949	1.41785	-2.49079	0.0722869	Down	yes	Vacuolar iron transporter
AH13G48530	7.55833	0.892117	-3.08276	0.0595609	Down	yes	Vacuolar iron transporter
AH13G05680	12.9914	4.76624	-1.44664	0.141707	Down	yes	Zinc transporter
AH08G26430	25.4744	9.67205	-1.39716	0.250399	Down	yes	Boron transporter
AH18G31650	4.63668	1.77231	-1.38746	0.431965	Down	yes	Boron transporter
AH11G34940	19.8871	5.69203	-1.80482	0.0499607	Down	yes	Xylose isomerase
