# Supplementary material for: Comparative Transcriptome Analysis Reveals Complex Physiological Response and Gene Regulation in Peanut Roots and Leaves under Manganese Toxicity Stress
Source: Int J Mol Sci. 2023 Jan 6;24(2):1161. doi: 10.3390/ijms24021161 (PMC9867376; doi:10.3390/ijms24021161)
Supplement: Supplementary file 1 [file ijms-24-01161-s001.zip › Table S4-General information about DEGs in leaves.xlsx]

## Sheet: Sheet1
Table S4 General information about DEGs in leaves.
Gene id	Control (Normalize)	Mn toxicity (Normalize)	Log2(Mn toxicity/control )	Q value	Up/Down	Significant	Description
AH15G36710	334.983	3223.96	3.26667	1.38063e-73	Up	yes	Uncharacterized protein
AH07G06240	65.3327	944.362	3.85346	1.79732e-68	Up	yes	Receptor-like protein 12
AH06G25830	127.063	905.135	2.83259	1.72377e-43	Up	yes	Probable WRKY transcription factor 33
AH12G03520	91.4121	606.977	2.73119	5.34581e-35	Up	yes	Probable WRKY transcription factor 30
AH05G35550	247.037	2050.63	3.05327	8.91911e-33	Up	yes	Uncharacterized protein
AH17G11990	218.022	1066.71	2.29062	2.07237e-32	Up	yes	Peroxidase 4
AH04G28410	36.8579	333.624	3.17818	8.15816e-32	Up	yes	Putative uncharacterized protein
AH13G32420	337.072	2206.13	2.71039	1.80053e-31	Up	yes	Probable WRKY transcription factor 41
AH14G40980	507.924	2453.51	2.27216	3.07179e-31	Up	yes	Heat shock cognate 70 kDa protein
AH06G09380	218.037	2854.66	3.71067	7.1903e-31	Up	yes	Probable WRKY transcription factor 30
AH16G13340	103.536	1721.41	4.05539	1.18242e-30	Up	yes	Probable WRKY transcription factor 30
AH03G39430	44.0686	346.954	2.97692	4.09197e-30	Up	yes	Butyrate--CoA ligase AAE11, peroxisomal
AH15G23030	268.489	2555.95	3.25092	7.9199e-30	Up	yes	Nematode resistance protein-like HSPRO2
AH12G16570	208.15	2084.63	3.32409	1.68272e-29	Up	yes	Ethylene-responsive transcription factor ERF105
AH07G19220	255.401	1099.31	2.10576	2.45132e-29	Up	yes	Probable glucan 1,3-beta-glucosidase A
AH14G25410	119.417	1169.67	3.29202	3.08636e-29	Up	yes	Cationic peroxidase 1
AH16G41680	168.804	808.858	2.26054	3.97109e-29	Up	yes	EF hand protein
AH12G34390	752.547	2761.46	1.87558	1.30507e-28	Up	yes	Syntaxin-121
AH16G03860	0.376764	104.225	8.11183	1.38929e-28	Up	yes	Polygalacturonase inhibitor
AH13G37760	8.20734	164.939	4.32888	1.75495e-28	Up	yes	Probable WRKY transcription factor 51
AH13G31500	142.933	698.588	2.2891	2.14846e-28	Up	yes	Luminal-binding protein 5
AH13G12440	0	97.4966	Inf	2.73061e-28	Up	yes	Putative amidase C869.01
AH03G34360	37.7491	304.563	3.01223	4.74792e-28	Up	yes	L-ascorbate oxidase
AH17G04960	11.2125	298.956	4.73676	6.30322e-28	Up	yes	Receptor-like protein 12
AH01G00880	46.2017	335.358	2.85969	1.69896e-27	Up	yes	uncharacterized protein LOC101502801
AH16G32150	127.776	802.017	2.65002	1.94375e-27	Up	yes	Probable WRKY transcription factor 33
AH15G35830	59.1782	385.8	2.70472	3.26915e-27	Up	yes	Heat stress transcription factor B-2b
AH20G03400	19.1104	246.508	3.6892	6.20732e-27	Up	yes	Probable receptor-like protein kinase At5g20050
AH03G28760	195.179	1765.69	3.17737	2.96037e-26	Up	yes	Probable WRKY transcription factor 41
AH03G10930	19.7443	211.628	3.42202	8.84555e-26	Up	yes	Serine/threonine-protein kinase-like protein CCR4
AH18G06120	120.328	1196.55	3.31384	1.34942e-25	Up	yes	F-box protein At2g27310
AH16G06810	574.289	4688.11	3.02916	1.52734e-25	Up	yes	Indole-3-acetic acid-induced protein ARG2
AH13G42330	39.0178	334.71	3.10071	1.96415e-25	Up	yes	Butyrate--CoA ligase AAE11, peroxisomal
AH18G32700	97.0974	676.474	2.80053	2.7807e-25	Up	yes	NAC domain-containing protein 2
AH05G30750	450.572	3115.46	2.78962	3.04883e-25	Up	yes	Nematode resistance protein-like HSPRO2
AH03G22510	235.707	1009.64	2.09877	6.15791e-25	Up	yes	IQ domain-containing protein IQM1
AH02G25620	494.215	1845.55	1.90084	1.25864e-24	Up	yes	Vestitone reductase
AH06G03960	373.043	2593.74	2.79762	3.86719e-24	Up	yes	Indole-3-acetic acid-induced protein ARG2
AH10G12320	82.2147	796.04	3.27537	4.04846e-24	Up	yes	Nematode resistance protein-like HSPRO2
AH04G21700	104.272	1351.63	3.69628	4.30924e-24	Up	yes	Cationic peroxidase 1
AH13G49460	295.358	1804.99	2.61145	6.77751e-24	Up	yes	Uncharacterized protein
AH17G04950	36.9163	260.46	2.81873	4.11214e-23	Up	yes	Unknown function
AH15G10370	30.6908	717.818	4.54774	4.63998e-23	Up	yes	Uncharacterized protein
AH15G11640	10.7467	144.178	3.74588	7.91606e-22	Up	yes	Metalloendoproteinase 2-MMP
AH12G07070	68.0365	647.337	3.25014	8.96059e-22	Up	yes	BON1-associated protein 2
AH08G10220	492.572	2565.25	2.38069	9.75471e-22	Up	yes	Zinc finger protein ZAT10
AH01G29490	306.296	1328.32	2.1166	3.23599e-21	Up	yes	Scarecrow-like protein 13
AH08G04640	95.2328	429.87	2.17437	3.53301e-21	Up	yes	probable receptor-like protein kinase At5g39030 isoform X2
AH13G13790	16.5252	165.496	3.32405	3.74214e-21	Up	yes	Serine/threonine-protein kinase-like protein CCR4
AH08G15890	606.507	3593.48	2.56679	6.42449e-21	Up	yes	Probable CCR4-associated factor 1 homolog 9
AH13G31440	109.737	465.631	2.08514	1.15989e-20	Up	yes	Luminal-binding protein 5
AH06G07400	75.0638	699.77	3.22069	2.89585e-20	Up	yes	RING-H2 finger protein ATL3
AH05G26560	19.1093	287.771	3.91258	3.79547e-20	Up	yes	Arabinogalactan peptide 20
AH02G27090	18.0744	164.862	3.18924	5.94918e-20	Up	yes	Basic 7S globulin 2
AH20G02550	4051.56	43586.3	3.42733	7.32071e-20	Up	yes	Pathogenesis-related protein 1C
AH15G24860	865.075	2596.93	1.58591	1.78618e-19	Up	yes	Nudix hydrolase 4
AH11G35900	22.4683	179.355	2.99685	1.84908e-19	Up	yes	Probable WRKY transcription factor 11
AH02G23860	27.9341	202.235	2.85593	1.97631e-19	Up	yes	Protein LURP-one-related 15
AH01G21860	83.1929	680.505	3.03207	2.02682e-19	Up	yes	Probable xyloglucan endotransglucosylase/hydrolase protein 23
AH07G17400	176.577	631.328	1.83809	2.12184e-19	Up	yes	Pentatricopeptide repeat-containing protein At1g43980, mitochondrial
AH19G01540	150.519	679.498	2.17453	2.33682e-19	Up	yes	Probable WRKY transcription factor 40
AH02G04490	161.173	1202.4	2.89923	2.48375e-19	Up	yes	Anthranilate N-methyltransferase
AH17G17330	77.5914	517.06	2.73636	2.73871e-19	Up	yes	Uncharacterized protein
AH05G34690	67.836	324.432	2.25779	3.62595e-19	Up	yes	Heat stress transcription factor B-2b
AH09G33540	50.3141	271.165	2.43014	4.67899e-19	Up	yes	Sucrose transport protein SUC2
AH03G15340	269.976	2486.68	3.20332	5.19465e-19	Up	yes	Ethylene-responsive transcription factor 9
AH13G57000	147.584	846.431	2.51986	7.93018e-19	Up	yes	Sigma factor binding protein 1, chloroplastic
AH07G04940	70.1492	344.435	2.29573	1.11089e-18	Up	yes	Serine/threonine-protein phosphatase 7 long form homolog
AH17G13750	65.8633	311.163	2.24012	1.21575e-18	Up	yes	Uncharacterized protein
AH08G27820	31.1718	419.128	3.74908	1.90903e-18	Up	yes	NAC domain-containing protein 2
AH13G04700	60.2066	301.112	2.32231	1.9978e-18	Up	yes	Scarecrow-like protein 14
AH15G18780	57.3218	484.596	3.07963	2.06977e-18	Up	yes	Uncharacterized protein
AH04G14710	270.197	2541.66	3.23369	2.86472e-18	Up	yes	Unknown function
AH09G17300	15.9985	145.804	3.18803	3.02196e-18	Up	yes	Uncharacterized protein
AH01G31590	6.65574	157.303	4.56281	4.33852e-18	Up	yes	Probable receptor-like protein kinase At5g20050
AH08G28680	92.4837	616.589	2.73704	4.37441e-18	Up	yes	Probable WRKY transcription factor 30
AH17G28080	31.4266	199.924	2.66939	5.35952e-18	Up	yes	probable receptor-like protein kinase At5g39030 isoform X2
AH08G12020	27.6269	184.659	2.74072	7.03897e-18	Up	yes	Scarecrow-like protein 33
AH07G06230	35.5963	209.785	2.55911	7.51779e-18	Up	yes	Unknown function
AH18G10630	90.5959	375.337	2.05067	7.72791e-18	Up	yes	Senescence-specific cysteine protease SAG39
AH16G46300	4.30607	104.476	4.60066	1.69036e-17	Up	yes	Stilbene synthase 3
AH11G32800	137.175	1154.79	3.07354	1.87857e-17	Up	yes	Stellacyanin
AH17G34460	44.6618	235.481	2.39849	2.20487e-17	Up	yes	Uncharacterized protein
AH13G24790	53.4241	562.168	3.39544	2.39724e-17	Up	yes	Putative receptor-like protein kinase
AH01G21340	110.966	1911.63	4.10662	2.4297e-17	Up	yes	putative nuclease HARBI1
AH03G33940	7.23872	117.583	4.0218	2.43614e-17	Up	yes	Probable WRKY transcription factor 51
AH18G03960	410.468	1958.28	2.25424	2.77137e-17	Up	yes	E3 ubiquitin-protein ligase RING1
AH09G14970	113.286	497.091	2.13354	3.12277e-17	Up	yes	E3 ubiquitin-protein ligase ATL6
AH13G36240	36.4465	224.016	2.61975	3.38769e-17	Up	yes	Protein ATAF2
AH18G15610	290.36	1392.68	2.26194	5.21827e-17	Up	yes	Uncharacterized protein
AH11G27460	376.153	1081.78	1.52402	8.36154e-17	Up	yes	Scarecrow-like protein 13
AH08G15810	121.222	1051.77	3.1171	8.4115e-17	Up	yes	F-box protein At2g27310
AH11G36370	138.806	2397.74	4.11053	8.48939e-17	Up	yes	putative nuclease HARBI1
AH11G14950	1357.77	5326.06	1.97183	1.0083e-16	Up	yes	Ethylene-responsive transcription factor 5
AH05G04590	19.4859	193.034	3.30835	1.22017e-16	Up	yes	Condensin-2 complex subunit G2
AH15G26960	23.9168	242.44	3.34153	1.41116e-16	Up	yes	LOB domain-containing protein 41
AH11G08670	39.876	213.275	2.41912	1.41706e-16	Up	yes	uncharacterized protein LOC101502801
AH08G09580	15.1635	214.538	3.82256	1.8793e-16	Up	yes	Branched-chain-amino-acid aminotransferase 2, chloroplastic
AH10G01210	16.6349	135.729	3.02845	1.88893e-16	Up	yes	Receptor-like kinase
AH17G34610	448.411	2565.34	2.51625	2.05636e-16	Up	yes	Zinc finger protein ZAT10
AH10G25740	48.4001	236.844	2.29085	2.43275e-16	Up	yes	Malonyl-CoA:anthocyanidin 5-O-glucoside-6''-O-malonyltransferase
AH04G01020	275.181	813.421	1.56362	2.77971e-16	Up	yes	B2 protein
AH20G22010	339.601	2482.63	2.86996	3.01663e-16	Up	yes	Unknown function
AH01G26820	135.917	490.753	1.85227	3.70991e-16	Up	yes	Pathogenesis-related protein STH-2
AH13G26470	559.287	1550.57	1.47114	4.81657e-16	Up	yes	IQ domain-containing protein IQM1
AH17G34390	64.7685	284.437	2.13474	5.35722e-16	Up	yes	Uncharacterized protein
AH11G35980	342.878	981.634	1.51749	5.51692e-16	Up	yes	Probable xyloglucan endotransglucosylase/hydrolase protein 23
AH08G11870	421.265	2070.69	2.29731	5.8061e-16	Up	yes	Uncharacterized protein
AH19G17250	492.482	1360.16	1.46563	6.08904e-16	Up	yes	Calreticulin
AH16G18530	699.764	2595.91	1.8913	7.15293e-16	Up	yes	Phenylalanine ammonia-lyase 1
AH03G37140	121.006	840.514	2.79619	9.17266e-16	Up	yes	MACPF domain-containing protein NSL1
AH15G18540	454.588	1237.21	1.44446	9.34385e-16	Up	yes	S-adenosylmethionine decarboxylase proenzyme
AH13G17810	69.8707	673.145	3.26816	9.52368e-16	Up	yes	Ethylene-responsive transcription factor 9
AH11G36260	22.248	151.567	2.76821	1.07074e-15	Up	yes	IQ domain-containing protein IQM1
AH10G17250	17.0625	377.725	4.46843	1.45798e-15	Up	yes	Uncharacterized protein
AH16G10870	183.797	1522.67	3.05042	1.63572e-15	Up	yes	E3 ubiquitin-protein ligase ATL6
AH10G30270	142.553	955.1	2.74415	1.8064e-15	Up	yes	Sigma factor binding protein 1, chloroplastic
AH06G15330	238.363	1382.86	2.53642	2.06121e-15	Up	yes	Phenylalanine ammonia-lyase 1
AH17G32230	6.62643	89.8221	3.76077	2.54117e-15	Up	yes	Uncharacterized protein
AH07G08140	1169.07	4875.19	2.0601	2.54474e-15	Up	yes	Zinc finger CCCH domain-containing protein 29
AH01G24340	470.995	2288.83	2.28083	2.92464e-15	Up	yes	Stress induced protein
AH07G13930	35.543	493.112	3.79428	3.56174e-15	Up	yes	Probable protein phosphatase 2C 25
AH05G33530	154.403	492.147	1.67239	3.57245e-15	Up	yes	Uncharacterized protein
AH00G05670	99.5991	641.799	2.68792	3.5826e-15	Up	yes	Putative calcium-binding protein CML19
AH16G42780	128.87	435.375	1.75634	4.40903e-15	Up	yes	Uncharacterized protein
AH14G40620	12.9704	227.658	4.13357	4.45892e-15	Up	yes	Uncharacterized protein
AH16G42630	147.087	1490.69	3.34124	4.66263e-15	Up	yes	Zinc finger protein ZAT10
AH14G40970	1221.53	3361.65	1.46048	4.70595e-15	Up	yes	Heat shock cognate 70 kDa protein
AH19G13340	58.5292	429.745	2.87625	5.32389e-15	Up	yes	Flavonoid 3'-monooxygenase
AH10G23780	17.331	249.405	3.84706	7.14309e-15	Up	yes	Probable galacturonosyltransferase-like 10
AH20G17390	93.8327	880.37	3.22995	7.20968e-15	Up	yes	Nematode resistance protein-like HSPRO2
AH06G01260	4.90543	81.0615	4.04657	7.34705e-15	Up	yes	Polygalacturonase inhibitor
AH10G26770	53.3107	830.07	3.96074	7.70882e-15	Up	yes	Putative syntaxin-24
AH09G20380	28.3323	164.636	2.53876	8.55908e-15	Up	yes	Putative R2R3 MYB protein 6
AH09G06680	54.9144	288.833	2.39498	1.00664e-14	Up	yes	Blue copper protein
AH08G21930	526.686	2381.84	2.17706	1.26464e-14	Up	yes	Ethylene-responsive transcription factor 4
AH13G47290	69.5265	275.213	1.98491	1.45783e-14	Up	yes	E3 ubiquitin-protein ligase RGLG2-like protein
AH15G35710	97.0038	519.411	2.42076	1.49324e-14	Up	yes	1-aminocyclopropane-1-carboxylate oxidase homolog 1
AH15G28790	17.5589	269.715	3.94116	1.73643e-14	Up	yes	Arabinogalactan peptide 20
AH08G20460	25.5065	632.051	4.6311	1.77294e-14	Up	yes	Calcium-binding protein PBP1
AH13G01500	1503.07	3573.01	1.24923	1.78754e-14	Up	yes	Leucine-rich repeat receptor-like serine/threonine/tyrosine-protein kinase SOBIR1
AH04G03080	2353.57	5501.89	1.22508	1.98969e-14	Up	yes	Plant/F10N7-170 protein, putative
AH16G39410	308.819	2022.62	2.71139	2.09683e-14	Up	yes	Zinc finger protein ZAT10
AH08G10000	17.9355	127.636	2.83115	2.89857e-14	Up	yes	Uncharacterized protein
AH19G40460	68.7564	271.438	1.98106	3.17516e-14	Up	yes	Probable protein phosphatase 2C 63
AH18G11680	391.172	1031.18	1.39843	3.19593e-14	Up	yes	Chitin-inducible gibberellin-responsive protein 1
AH01G21930	176.096	526.378	1.57974	4.4468e-14	Up	yes	Probable WRKY transcription factor 11
AH16G23780	315.918	2156.26	2.77091	4.58724e-14	Up	yes	Uncharacterized protein
AH15G08300	433.071	1103.23	1.34906	5.43621e-14	Up	yes	Uncharacterized N-acetyltransferase p20
AH09G13290	594.158	1454.54	1.29165	9.45039e-14	Up	yes	Calreticulin
AH03G13810	1.41797	190.94	7.07314	1.14553e-13	Up	yes	Myb-related protein Myb4
AH06G07800	33.0188	166.646	2.33542	1.1677e-13	Up	yes	Histidine-containing phosphotransfer protein 1
AH20G25950	272.826	741.124	1.44173	1.19907e-13	Up	yes	Probable WRKY transcription factor 40
AH16G11970	442.208	2958.73	2.74218	1.3125e-13	Up	yes	VQ motif protein
AH11G32360	16.9505	192.41	3.50478	1.51745e-13	Up	yes	EIN3-binding F-box protein 1
AH16G03270	135.557	2073.22	3.9349	1.58447e-13	Up	yes	Dirigent protein 1
AH16G40460	341.688	889.388	1.38013	1.77388e-13	Up	yes	Random slug protein 5
AH15G36700	94.7139	521.303	2.46047	1.97056e-13	Up	yes	Uncharacterized protein
AH16G05090	38.3344	180.53	2.23553	1.98698e-13	Up	yes	Putative uncharacterized protein
AH20G30840	83.0851	294.722	1.82669	2.29871e-13	Up	yes	Probable galacturonosyltransferase-like 10
AH02G14060	407.903	2848.19	2.80375	2.86854e-13	Up	yes	Ethylene-responsive transcription factor ERF105
AH20G07050	3.23556	160.122	5.62902	3.30931e-13	Up	yes	Protein E6
AH06G13380	43.7309	190.952	2.12648	3.40368e-13	Up	yes	Probable cinnamyl alcohol dehydrogenase 6
AH08G24360	76.2714	501.894	2.71817	3.94256e-13	Up	yes	Probable carboxylesterase 17
AH19G22040	10.1701	94.124	3.21023	4.08861e-13	Up	yes	Uncharacterized protein
AH15G21310	197.665	554.126	1.48716	5.07849e-13	Up	yes	Protein EDS1L
AH18G12540	77.9964	850.823	3.44738	5.20279e-13	Up	yes	Calcium-binding protein PBP1
AH09G28250	104.776	697.118	2.73409	5.48667e-13	Up	yes	Probable ribose-5-phosphate isomerase 2
AH05G03100	563.764	1475.36	1.3879	5.71381e-13	Up	yes	Ethylene-responsive transcription factor 1A
AH13G54470	177.899	507.015	1.51097	7.35191e-13	Up	yes	Uncharacterized protein
AH05G39380	95.0737	458.148	2.26869	7.5315e-13	Up	yes	Cellulose synthase-like protein D3
AH15G01110	22.6083	163.018	2.85011	8.9383e-13	Up	yes	Probable receptor-like protein kinase At5g24010
AH07G04860	270.986	1057.59	1.96449	9.31144e-13	Up	yes	F-box protein At4g18380
AH12G32110	1620.18	3607.05	1.15466	9.36193e-13	Up	yes	Hydroxyisourate hydrolase
AH00G05930	67.5789	256.864	1.92636	9.48616e-13	Up	yes	Putative ATP synthase protein YMF19
AH03G29810	43.6218	384.63	3.14035	1.04695e-12	Up	yes	BTB/POZ domain-containing protein At5g41330
AH13G40360	168.14	850.344	2.33838	1.114e-12	Up	yes	MACPF domain-containing protein NSL1
AH16G46830	174.567	693.034	1.98914	1.11856e-12	Up	yes	Wall-associated receptor kinase 5
AH09G10220	186.629	519.098	1.47584	1.22869e-12	Up	yes	Linoleate 13S-lipoxygenase 3-1, chloroplastic
AH10G02570	303.654	1700.19	2.4852	1.23056e-12	Up	yes	Ethylene-responsive transcription factor 4
AH11G00590	170.18	503.468	1.56483	1.26743e-12	Up	yes	Calcium-dependent protein kinase 28
AH14G34310	70.787	475.975	2.74933	1.30377e-12	Up	yes	Uncharacterized protein
AH10G24400	5.69474	79.0536	3.79513	1.68022e-12	Up	yes	Uncharacterized protein At5g39865
AH04G08590	2.35602	57.6623	4.61321	1.73301e-12	Up	yes	Stilbene synthase 3
AH10G17860	4.10748	96.6681	4.55671	1.76011e-12	Up	yes	Probable WRKY transcription factor 51
AH15G04010	31.517	153.781	2.28667	1.84311e-12	Up	yes	Uncharacterized protein
AH17G03230	20.4087	132.99	2.70405	1.96296e-12	Up	yes	Aspartic proteinase nepenthesin-1
AH13G16420	1.66873	208.011	6.96177	2.04357e-12	Up	yes	Myb-related protein Myb4
AH19G00930	201.853	1042.04	2.36803	2.06402e-12	Up	yes	Shikimate O-hydroxycinnamoyltransferase
AH16G03160	30.6081	151.758	2.30978	2.12424e-12	Up	yes	Ankyrin-3
AH19G30930	595.158	1406.94	1.24122	2.26368e-12	Up	yes	AP2/ERF and B3 domain-containing transcription factor RAV1
AH20G08330	75.0154	264.099	1.81582	2.3058e-12	Up	yes	Bifunctional riboflavin biosynthesis protein RIBA 1, chloroplastic
AH00G03760	77.0297	268.987	1.80405	2.51384e-12	Up	yes	Receptor-like protein 12
AH04G25520	89.3218	438.268	2.29473	2.55471e-12	Up	yes	Uncharacterized protein
AH14G37950	78.4469	1245.49	3.98886	2.87837e-12	Up	yes	Unknown function
AH01G25130	303.971	1980.22	2.70365	3.30736e-12	Up	yes	Stellacyanin
AH09G11070	0	38.2497	Inf	3.32238e-12	Up	yes	Uncharacterized protein
AH10G17260	22.4364	489.147	4.44635	3.81911e-12	Up	yes	Uncharacterized protein
AH13G34530	1400.27	15506.8	3.46913	3.8968e-12	Up	yes	Thaumatin-like protein
AH17G03800	82.9778	278.286	1.74577	3.92786e-12	Up	yes	Uncharacterized protein
AH18G13840	69.2377	307.666	2.15173	3.95999e-12	Up	yes	Demethylmenaquinone methyltransferase
AH01G06700	376.097	2926.87	2.96018	4.21125e-12	Up	yes	Uncharacterized protein
AH11G33630	325.164	1831.38	2.49369	4.65162e-12	Up	yes	uncharacterized protein LOC101505821
AH05G29190	1154.82	2545.26	1.14015	4.66667e-12	Up	yes	Nudix hydrolase 4
AH04G17020	182.446	496.683	1.44486	4.98877e-12	Up	yes	Oxysterol-binding protein-related protein 3A
AH13G39200	21.2131	257.781	3.60312	5.13826e-12	Up	yes	L-type lectin-domain containing receptor kinase IX.1
AH20G07000	380.967	1595.58	2.06635	5.29021e-12	Up	yes	Ethylene-responsive transcription factor 4
AH18G06200	582.491	3307.11	2.50526	6.27686e-12	Up	yes	Probable CCR4-associated factor 1 homolog 9
AH03G21670	21.8192	204.446	3.22805	6.95003e-12	Up	yes	Protein SAR DEFICIENT 1
AH07G06710	471.862	1131.8	1.26218	6.96725e-12	Up	yes	1-aminocyclopropane-1-carboxylate oxidase
AH08G05320	610.183	1418.38	1.21693	6.99797e-12	Up	yes	Transmembrane protein, putative
AH06G06910	189.571	1449.62	2.93486	8.39531e-12	Up	yes	E3 ubiquitin-protein ligase ATL6
AH03G45680	11.0292	87.2001	2.983	1.04197e-11	Up	yes	Chaperone protein DnaJ
AH19G00870	165.715	454.582	1.45583	1.14149e-11	Up	yes	G-type lectin S-receptor-like serine/threonine-protein kinase At1g34300
AH08G09920	130.451	750.054	2.52348	1.23825e-11	Up	yes	Uncharacterized protein
AH10G02350	335.937	1184.11	1.81754	1.25762e-11	Up	yes	Glutaredoxin-C9
AH16G10240	91.7314	289.146	1.65631	1.28044e-11	Up	yes	Serine/threonine-protein phosphatase PP1||Serine/threonine-protein phosphatase PP1 isozyme 8
AH13G49570	19.169	158.044	3.04347	1.30886e-11	Up	yes	Uncharacterized protein
AH03G21920	484.435	1132.6	1.22527	1.31581e-11	Up	yes	Probable WRKY transcription factor 11
AH01G21510	31.568	146.757	2.21689	1.34886e-11	Up	yes	IQ domain-containing protein IQM1
AH05G14590	243.082	643.257	1.40395	1.44995e-11	Up	yes	Uncharacterized N-acetyltransferase p20
AH18G28690	180.507	712.087	1.98	1.47768e-11	Up	yes	Probable carboxylesterase 17
AH10G11830	116.986	345.51	1.56239	1.53802e-11	Up	yes	Putative serine/threonine-protein kinase-like protein CCR3
AH14G35090	637.981	3176.42	2.31581	1.59393e-11	Up	yes	Probable calcium-binding protein CML45
AH06G19190	287.305	1190.08	2.0504	1.78214e-11	Up	yes	protein YLS9
AH14G09050	108.275	1708.11	3.97963	1.81874e-11	Up	yes	Reticuline oxidase-like protein
AH11G31200	1.13029	81.2229	6.16712	1.91141e-11	Up	yes	3-oxo-Delta(4,5)-steroid 5-beta-reductase
AH18G01890	1816.17	3835.11	1.07837	1.93115e-11	Up	yes	ABC transporter G family member 36
AH10G08600	22.0828	154.161	2.80344	2.03945e-11	Up	yes	E3 ubiquitin-protein ligase RGLG2
AH16G15080	71.5074	689.113	3.26858	2.15733e-11	Up	yes	RING-H2 finger protein ATL3
AH06G10640	94.3674	305.007	1.69248	2.1753e-11	Up	yes	Uncharacterized protein
AH15G22340	51.8379	278.582	2.42602	2.31627e-11	Up	yes	Zinc finger AN1 domain-containing stress-associated protein 12
AH15G00600	13.5469	108.506	3.00174	2.59056e-11	Up	yes	Condensin-2 complex subunit G2
AH06G00580	13.548	93.9828	2.79431	2.95947e-11	Up	yes	Ankyrin-3
AH13G44270	241.099	1092.08	2.17938	3.40426e-11	Up	yes	Glutathione S-transferase U18
AH08G07570	5.67189	66.4228	3.54978	3.49914e-11	Up	yes	Uncharacterized protein
AH01G31700	1015.37	2742.34	1.4334	3.79595e-11	Up	yes	Uncharacterized protein
AH16G33230	185.27	483.626	1.38426	4.18976e-11	Up	yes	Uncharacterized protein
AH15G27770	42.1809	181.902	2.1085	4.33906e-11	Up	yes	Uncharacterized protein
AH05G38170	1313.08	5104.12	1.95871	4.534e-11	Up	yes	Mitochondrial uncoupling protein 5
AH05G03090	604.267	1359.23	1.16953	4.55105e-11	Up	yes	Ethylene-responsive transcription factor 5
AH19G32730	123.441	387.532	1.6505	4.67822e-11	Up	yes	GATA transcription factor 11
AH17G10310	84.9192	704.091	3.0516	4.85199e-11	Up	yes	U-box domain-containing protein 20
AH16G27830	49.9995	188.97	1.91817	4.85742e-11	Up	yes	Uncharacterized protein
AH18G13930	241.525	703.232	1.54183	5.19725e-11	Up	yes	Uncharacterized protein
AH06G01850	29.339	136.578	2.21884	5.22561e-11	Up	yes	Guanylate kinase 2
AH13G04840	235.738	1956.32	3.05289	5.27079e-11	Up	yes	Uncharacterized protein
AH17G02500	22.0113	116.302	2.40156	6.30923e-11	Up	yes	Receptor-like protein 12
AH07G10450	105.683	310.141	1.55318	6.56684e-11	Up	yes	Protein ODORANT1
AH16G45540	5.21366	223.686	5.42303	6.71437e-11	Up	yes	Probable WRKY transcription factor 40
AH20G03280	517.189	1291.16	1.31991	6.98513e-11	Up	yes	Uncharacterized protein
AH04G22430	92.9635	1661.7	4.15986	7.25547e-11	Up	yes	Probable WRKY transcription factor 70
AH03G45440	254.141	816.288	1.68345	7.34165e-11	Up	yes	Alternative oxidase 3, mitochondrial
AH19G39780	24.5696	187.88	2.93487	7.57499e-11	Up	yes	Uncharacterized protein
AH15G37170	99.3874	297.982	1.58409	8.00824e-11	Up	yes	U-box domain-containing protein 28
AH04G04300	191.566	560.176	1.54804	8.86436e-11	Up	yes	Probable F-box protein At4g22030
AH13G58870	11.6491	221.685	4.25022	8.87348e-11	Up	yes	Lysine histidine transporter 1
AH13G25080	458.078	1036.73	1.17837	8.97972e-11	Up	yes	Probable WRKY transcription factor 11
AH01G08340	141.182	444.689	1.65525	9.38471e-11	Up	yes	Calcium-dependent protein kinase 28
AH07G13240	342.445	876.002	1.35506	9.63097e-11	Up	yes	Exocyst complex component EXO70B1
AH13G24780	11.6401	160.52	3.78558	9.98011e-11	Up	yes	Protein SAR DEFICIENT 1
AH09G27810	54.1939	193.215	1.83401	1.03784e-10	Up	yes	Methylthioribose kinase
AH01G00370	9.37444	131.571	3.81096	1.06641e-10	Up	yes	Salicylic acid-binding protein 2
AH13G42050	119.479	1538.96	3.68713	1.11855e-10	Up	yes	U-box domain-containing protein 21
AH08G26600	73.1097	238.464	1.70564	1.11894e-10	Up	yes	UPF0481 protein At3g47200
AH15G18550	62.1758	213.98	1.78305	1.19354e-10	Up	yes	Uncharacterized protein (Fragment)
AH12G04930	135.481	708.155	2.38598	1.21336e-10	Up	yes	Anthranilate N-methyltransferase
AH04G11450	91.7239	274.139	1.57954	1.22692e-10	Up	yes	VQ motif-containing protein 22
AH14G44920	653.101	3011.98	2.20533	1.25596e-10	Up	yes	Probable calcium-binding protein CML45
AH17G12830	463.013	1031.57	1.15572	1.29805e-10	Up	yes	Exocyst complex component EXO70B1
AH03G02920	187.821	1734.85	3.20738	1.30962e-10	Up	yes	Uncharacterized protein
AH03G29210	55.8116	196.215	1.8138	1.34474e-10	Up	yes	Late embryogenesis abundant protein At1g64065
AH13G08850	34.9839	269.957	2.94796	1.34935e-10	Up	yes	Putative amidase C869.01
AH16G37090	0.376764	95.5225	7.98604	1.82623e-10	Up	yes	Probable WRKY transcription factor 40
AH10G17080	9.10073	75.6626	3.05553	1.83928e-10	Up	yes	Probable WRKY transcription factor 70
AH08G15020	20.5944	127.878	2.63445	1.85553e-10	Up	yes	GABA transporter 1
AH10G05410	123.18	343.423	1.47922	1.87706e-10	Up	yes	Bifunctional riboflavin biosynthesis protein RIBA 1, chloroplastic
AH04G08600	2.4668	100.542	5.34902	1.95151e-10	Up	yes	Stilbene synthase 3
AH20G34410	25.3922	265.828	3.38804	2.04634e-10	Up	yes	E3 ubiquitin-protein ligase PUB23
AH03G43200	11.1921	135.239	3.59496	2.14292e-10	Up	yes	Nudix hydrolase 17, mitochondrial
AH14G13940	81.369	249.309	1.61538	2.248e-10	Up	yes	VQ motif-containing protein 22
AH02G06090	51.0335	305.208	2.58028	2.31515e-10	Up	yes	BON1-associated protein 2
AH11G30970	298.434	790.714	1.40574	2.35167e-10	Up	yes	Pathogenesis-related protein STH-2
AH20G05340	3.51562	53.6583	3.93195	2.37537e-10	Up	yes	VQ motif protein
AH15G37100	774.781	1891.25	1.28748	2.37776e-10	Up	yes	LRR receptor-like serine/threonine-protein kinase FLS2||LRR receptor-like serine/threonine-protein kinase GSO1
AH04G20570	20.6138	109.255	2.40602	2.3962e-10	Up	yes	Nodulation-signaling pathway 2 protein
AH11G13030	411.26	916.193	1.1556	2.47976e-10	Up	yes	AT-hook motif nuclear-localized protein 23
AH14G25750	102.598	2092.54	4.35018	2.61477e-10	Up	yes	Probable WRKY transcription factor 70
AH14G13710	2130.8	4288.92	1.00922	2.67755e-10	Up	yes	Cationic amino acid transporter 5
AH20G34490	74.3981	1002.59	3.75232	2.68642e-10	Up	yes	Putative syntaxin-24
AH13G31330	883.042	2845.35	1.68805	2.73138e-10	Up	yes	B2 protein
AH08G21200	165.783	714.776	2.1082	2.83022e-10	Up	yes	Uncharacterized protein
AH15G26580	11.1755	81.5216	2.86684	2.91404e-10	Up	yes	Uncharacterized protein
AH09G28360	92.8925	865.023	3.2191	2.9325e-10	Up	yes	uncharacterized protein LOC101497518
AH16G13440	199.513	495.408	1.31213	3.17023e-10	Up	yes	Cyclic nucleotide-gated ion channel 1
AH12G26570	182.661	719.899	1.97863	3.3758e-10	Up	yes	Protein LURP-one-related 15
AH18G32860	78.9407	258.813	1.71307	3.45389e-10	Up	yes	TMV resistance protein N
AH08G01560	726.532	1826.22	1.32976	3.82623e-10	Up	yes	Endoplasmin homolog
AH12G06730	33.7201	225.419	2.74093	3.86e-10	Up	yes	Acid phosphatase 1
AH16G46310	10.4234	75.7571	2.86156	3.92633e-10	Up	yes	Stilbene synthase 3
AH14G05340	3.73071	52.3651	3.81108	4.33627e-10	Up	yes	Probable F-box protein At4g22030
AH01G14550	1099.05	4698.97	2.09608	4.78982e-10	Up	yes	Ethylene-responsive transcription factor 5
AH03G21660	28.2011	135.277	2.26209	4.87655e-10	Up	yes	Uncharacterized protein
AH07G04400	30.3995	132.285	2.12153	4.91364e-10	Up	yes	Aspartic proteinase nepenthesin-1
AH14G09670	105.591	295.617	1.48524	5.28646e-10	Up	yes	Wall-associated receptor kinase-like 22
AH11G03240	261.931	608.683	1.2165	5.30659e-10	Up	yes	Exocyst complex component EXO70B1
AH12G33070	19.8732	104.829	2.39915	5.38396e-10	Up	yes	F-box protein At1g61340
AH19G22710	66.8271	215.343	1.68813	5.38747e-10	Up	yes	Protein EIN4
AH09G20550	9.97265	75.1559	2.91384	5.42733e-10	Up	yes	uncharacterized protein LOC106764395
AH13G25680	29.4346	128.391	2.12496	5.49753e-10	Up	yes	Uncharacterized protein
AH10G14990	106.978	300.283	1.48901	5.55483e-10	Up	yes	CBS domain-containing protein CBSX2, chloroplastic
AH07G11000	123.787	1087.51	3.1351	5.5688e-10	Up	yes	U-box domain-containing protein 20
AH15G36950	6.27771	73.4338	3.54813	6.00821e-10	Up	yes	Spastin
AH05G00150	67.379	356.562	2.40378	6.33842e-10	Up	yes	Disease resistance protein RPM1
AH20G26510	9.61516	74.957	2.96268	6.41158e-10	Up	yes	F-box only protein 13
AH05G11230	176.422	923.105	2.38746	6.41235e-10	Up	yes	Metalloendoproteinase 2-MMP
AH13G54230	34.3986	206.65	2.58676	6.8018e-10	Up	yes	Uncharacterized protein
AH04G05290	213.286	518.666	1.28202	6.96785e-10	Up	yes	Scarecrow-like protein 13
AH13G10830	1741.59	14598.1	3.0673	7.009e-10	Up	yes	Glucan endo-1,3-beta-glucosidase
AH10G01070	322.21	908.48	1.49545	7.32436e-10	Up	yes	U-box domain-containing protein 17
AH20G31160	173.589	439.2	1.3392	7.6791e-10	Up	yes	AAA-ATPase ASD, mitochondrial
AH08G15170	82.6089	619.369	2.90643	8.47566e-10	Up	yes	Arogenate dehydratase/prephenate dehydratase 6, chloroplastic
AH17G24190	0.753528	36.1675	5.58489	8.59574e-10	Up	yes	Serine/threonine-protein phosphatase 7 long form homolog
AH14G28680	3.04977	49.657	4.02522	8.73486e-10	Up	yes	BON1-associated protein 2
AH10G27710	24.6755	153.487	2.63697	8.82042e-10	Up	yes	Uncharacterized protein
AH03G39090	41.4631	927.272	4.48309	8.97101e-10	Up	yes	U-box domain-containing protein 21
AH13G33700	45.4573	483.421	3.4107	9.64932e-10	Up	yes	BTB/POZ domain-containing protein At5g41330
AH18G10270	251.715	579.042	1.20188	1.00508e-09	Up	yes	Protein trichome birefringence-like 39
AH06G02440	389.121	1634.09	2.07019	1.05163e-09	Up	yes	Glucan endo-1,3-beta-glucosidase
AH11G14820	4.28438	54.3859	3.66608	1.07733e-09	Up	yes	Phospholipase A1-Ibeta2, chloroplastic
AH12G09100	273.814	622.811	1.1856	1.14719e-09	Up	yes	Diacylglycerol acyltransferase
AH17G32340	41.5494	263.47	2.66474	1.19666e-09	Up	yes	Putative clathrin assembly protein At4g40080
AH07G20300	279.503	640.713	1.19681	1.25004e-09	Up	yes	uncharacterized protein LOC101488248
AH05G02920	175.414	491.135	1.48535	1.33218e-09	Up	yes	Armadillo
AH10G25920	615.707	2159.26	1.81022	1.36605e-09	Up	yes	Receptor-like protein kinase FERONIA
AH08G04680	358.162	936.852	1.38721	1.38134e-09	Up	yes	Receptor-like kinase
AH17G07070	44.803	184.027	2.03825	1.42316e-09	Up	yes	Syntaxin-binding protein 5-like
AH03G26840	996.707	3126.03	1.64909	1.44911e-09	Up	yes	B2 protein
AH15G12730	107.632	293.055	1.44507	1.46087e-09	Up	yes	Uncharacterized protein
AH13G38160	437.705	1061.08	1.2775	1.61713e-09	Up	yes	L-ascorbate oxidase
AH20G17640	37.4355	354.957	3.24517	1.62491e-09	Up	yes	Probable sugar phosphate/phosphate translocator At3g11320
AH09G27620	70.0892	214.54	1.61398	1.7485e-09	Up	yes	Probable protein phosphatase 2C 63
AH04G21680	3556.91	7917.67	1.15445	1.77253e-09	Up	yes	Cationic peroxidase 1
AH11G24600	307.097	680.888	1.14872	1.92279e-09	Up	yes	Glycerophosphodiester phosphodiesterase GDPD5
AH14G00580	216.415	1023.53	2.24168	2.16711e-09	Up	yes	Putative receptor-like protein kinase
AH11G00470	181.048	437.229	1.27202	2.25735e-09	Up	yes	Vacuolar protein 8
AH14G29620	47.804	186.643	1.96508	2.34005e-09	Up	yes	Uncharacterized protein
AH05G33620	46.8976	163.981	1.80594	2.37187e-09	Up	yes	Uncharacterized protein
AH03G08010	324.726	716.201	1.14114	2.4999e-09	Up	yes	Putative NAC domain-containing protein 94
AH04G09180	482.659	1666.93	1.78812	2.52343e-09	Up	yes	Reticuline oxidase-like protein
AH09G00690	118.041	584.142	2.30703	2.56893e-09	Up	yes	Probable WRKY transcription factor 40
AH01G08500	14.2483	83.657	2.5537	2.68072e-09	Up	yes	Thaumatin-like protein 1
AH06G02530	412.302	1071.01	1.37719	2.6837e-09	Up	yes	Protein EARLY RESPONSIVE TO DEHYDRATION 15
AH05G38370	35.9196	223.32	2.63627	2.71781e-09	Up	yes	7-deoxyloganetic acid glucosyltransferase
AH17G03700	258.789	926.985	1.84077	2.73568e-09	Up	yes	F-box protein At4g18380
AH03G39780	845.796	2222.26	1.39365	2.7454e-09	Up	yes	Probable 1-deoxy-D-xylulose-5-phosphate synthase 2, chloroplastic
AH01G08470	120.335	318.396	1.40377	2.85236e-09	Up	yes	Vacuolar protein 8
AH04G19970	22.8376	105.638	2.20964	2.88573e-09	Up	yes	Omega-3 fatty acid desaturase, chloroplastic
AH19G13400	79.797	364.012	2.18958	2.92676e-09	Up	yes	Uncharacterized protein
AH05G29460	16.4438	89.0761	2.4375	2.93574e-09	Up	yes	U-box domain-containing protein 21
AH16G09870	15.1202	136.033	3.16941	2.98969e-09	Up	yes	Calmodulin-binding protein 60 B
AH09G04950	72.5524	217.323	1.58274	3.00312e-09	Up	yes	Protein ROOT HAIR DEFECTIVE 3 homolog 1
AH10G22140	0	28.1731	Inf	3.25347e-09	Up	yes	Putative uncharacterized protein
AH02G05790	7.87385	89.2685	3.50301	3.26994e-09	Up	yes	Acid phosphatase 1
AH13G02670	368.373	1315.73	1.83662	3.28703e-09	Up	yes	Uncharacterized protein
AH06G11590	25.3499	112.475	2.14955	3.29435e-09	Up	yes	Calcium-transporting ATPase 12, plasma membrane-type
AH16G09900	71.3927	215.442	1.59345	3.2982e-09	Up	yes	Protein SAR DEFICIENT 1
AH08G05160	1.08575	36.2637	5.06176	3.52174e-09	Up	yes	Alcohol dehydrogenase 1
AH18G34780	39.737	205.332	2.3694	3.55914e-09	Up	yes	Calcium-binding protein CML37
AH09G06110	490.084	1232.94	1.331	3.64531e-09	Up	yes	TMV resistance protein N
AH01G02410	615.1	1261.38	1.03611	3.68636e-09	Up	yes	Glycerophosphodiester phosphodiesterase GDPDL4
AH06G22120	274.748	902.022	1.71505	3.68859e-09	Up	yes	Uncharacterized protein
AH13G48110	91.4347	293.907	1.68454	3.84685e-09	Up	yes	Alternative oxidase 3, mitochondrial
AH03G24420	85.4297	240.98	1.4961	3.90403e-09	Up	yes	Protein STRICTOSIDINE SYNTHASE-LIKE 5
AH12G35590	533.084	1105.8	1.05266	4.05831e-09	Up	yes	IQ domain-containing protein IQM3
AH20G34940	3.07262	60.6032	4.30185	4.06186e-09	Up	yes	Putative calcium-transporting ATPase 13, plasma membrane-type
AH16G04310	26.6952	114.486	2.10052	4.80542e-09	Up	yes	Guanylate kinase 2
AH03G42440	54.9604	235.243	2.09769	4.90744e-09	Up	yes	ERAD-associated E3 ubiquitin-protein ligase DOA10
AH19G40590	38.188	749.856	4.29542	4.94245e-09	Up	yes	Zinc finger protein ZAT10
AH19G39850	163.695	690.795	2.07724	5.00118e-09	Up	yes	Probable ribose-5-phosphate isomerase 2
AH11G15710	11.1387	150.42	3.75534	5.17532e-09	Up	yes	L-lactate dehydrogenase A
AH08G25500	90.0706	467.692	2.37643	5.18017e-09	Up	yes	Probable WRKY transcription factor 11
AH20G23910	0	60.1404	Inf	5.65418e-09	Up	yes	Probable WRKY transcription factor 51
AH20G23130	36.4799	349.642	3.26071	5.77177e-09	Up	yes	Uncharacterized protein
AH06G26620	105.654	386.369	1.87063	5.8775e-09	Up	yes	Uncharacterized protein
AH05G34230	1.88382	206.336	6.77519	6.29197e-09	Up	yes	Dehydration-responsive element-binding protein 1C
AH10G01570	20.1772	131.142	2.70033	6.53693e-09	Up	yes	CBL-interacting serine/threonine-protein kinase 12
AH13G56960	308.532	1095.33	1.82787	6.62566e-09	Up	yes	Vestitone reductase
AH08G29990	32.3954	218.655	2.7548	7.31242e-09	Up	yes	Calcium-binding protein CML37
AH17G05170	57.3378	181.845	1.66515	7.52022e-09	Up	yes	Protein LYK5
AH17G27200	59.9864	334.39	2.47882	7.70875e-09	Up	yes	AAA-ATPase At2g46620
AH20G05500	44.5903	170.986	1.93908	7.73257e-09	Up	yes	G-type lectin S-receptor-like serine/threonine-protein kinase At1g11330
AH02G23600	53.7522	233.229	2.11735	7.77731e-09	Up	yes	Uncharacterized protein
AH11G36150	83.4977	1584.78	4.2464	7.87913e-09	Up	yes	Cytokinin dehydrogenase 4
AH11G27130	7.46016	93.5603	3.64862	8.16424e-09	Up	yes	Protein C2-DOMAIN ABA-RELATED 11
AH01G20880	235.947	1182.86	2.32575	8.27615e-09	Up	yes	Putative receptor-like protein kinase
AH14G06110	1837.2	3773.01	1.0382	8.28046e-09	Up	yes	UDP-glucuronate 4-epimerase 6
AH13G48320	5.11176	52.1333	3.35031	8.34671e-09	Up	yes	Chaperone protein DnaJ
AH05G01990	230.127	517.413	1.16888	8.3708e-09	Up	yes	Dirigent protein 5
AH20G16790	123.418	323.926	1.39212	8.55764e-09	Up	yes	Putative serine/threonine-protein kinase-like protein CCR3
AH19G11900	17.2893	170.315	3.30025	9.23861e-09	Up	yes	Probable L-type lectin-domain containing receptor kinase S.5
AH06G23160	88.0591	427.392	2.27902	9.52963e-09	Up	yes	Protein SRC2 homolog
AH11G00330	21.1559	97.3536	2.20217	9.7937e-09	Up	yes	Alpha-mannosidase
AH01G28860	39.569	139.959	1.82256	1.00336e-08	Up	yes	Probable F-box protein At4g22030
AH10G19420	6.46984	58.1169	3.16715	1.00404e-08	Up	yes	Unknown function
AH09G30280	475.323	971.531	1.03135	1.02365e-08	Up	yes	AP2/ERF and B3 domain-containing transcription factor RAV1
AH14G11950	104.922	701.389	2.7409	1.04165e-08	Up	yes	RING-H2 finger protein ATL2
AH10G02510	8.19072	63.7174	2.95962	1.04499e-08	Up	yes	Protein E6
AH16G04360	445.672	924.655	1.05293	1.07025e-08	Up	yes	Calcium-dependent protein kinase 32
AH05G21720	46.8878	156.565	1.73947	1.10177e-08	Up	yes	Extradiol ring-cleavage dioxygenase
AH14G09780	1.09337	34.3226	4.97231	1.11568e-08	Up	yes	Stilbene synthase 1
AH05G28730	74.6908	216.535	1.5356	1.12134e-08	Up	yes	Protein C2-DOMAIN ABA-RELATED 4
AH08G06260	221.582	494.716	1.15876	1.12386e-08	Up	yes	Probable calcium-binding protein CML44
AH15G24820	126.228	320.011	1.34209	1.12813e-08	Up	yes	NF-X1-type zinc finger protein NFXL1
AH12G03370	27.001	165.554	2.61622	1.15714e-08	Up	yes	Hydroquinone glucosyltransferase
AH11G34850	21.8725	253.793	3.53646	1.16212e-08	Up	yes	Glutamate receptor 2.8
AH20G08720	5.50376	56.4324	3.35804	1.18014e-08	Up	yes	Cationic peroxidase 2
AH04G26410	151.818	574.118	1.919	1.19752e-08	Up	yes	RING-H2 zinc finger protein RHA1a
AH19G19130	19.6401	213.244	3.44063	1.21967e-08	Up	yes	E3 ubiquitin-protein ligase ATL6
AH02G05450	0.339838	61.0166	7.48821	1.23168e-08	Up	yes	UPF0481 protein At3g47200
AH11G10810	0	26.1771	Inf	1.23352e-08	Up	yes	Uncharacterized protein
AH17G29470	845.029	1800.83	1.09159	1.23761e-08	Up	yes	Wall-associated receptor kinase 2||Wall-associated receptor kinase 3
AH17G12800	28.3932	148.018	2.38215	1.31439e-08	Up	yes	Exocyst complex component EXO70B1
AH20G04230	3.13886	44.4175	3.82282	1.33905e-08	Up	yes	Uncharacterized protein
AH06G00620	118.514	680.865	2.52231	1.34784e-08	Up	yes	Dirigent protein 19
AH13G25660	319.118	686.094	1.10432	1.35243e-08	Up	yes	Uncharacterized protein
AH14G12770	978.143	3045	1.63833	1.43082e-08	Up	yes	Protein SRC2
AH08G12010	305.444	652.049	1.09407	1.45756e-08	Up	yes	Scarecrow-like protein 14
AH15G35180	71.7759	207.499	1.53153	1.48326e-08	Up	yes	Hydroxymethylglutaryl-CoA synthase
AH15G24220	13.6511	164.927	3.59474	1.58552e-08	Up	yes	Methylecgonone reductase
AH17G01100	130.92	375.269	1.51924	1.60422e-08	Up	yes	Protein DGCR14
AH08G12330	8.33197	70.4681	3.08024	1.65857e-08	Up	yes	Zinc finger protein ZAT12
AH13G36070	51.7541	215.014	2.05469	1.82507e-08	Up	yes	Ammonium transporter 3 member 1
AH13G38910	467.739	943.645	1.01254	1.86049e-08	Up	yes	Uncharacterized protein
AH09G29510	95.609	640.249	2.74341	1.87668e-08	Up	yes	Protein NUCLEAR FUSION DEFECTIVE 4
AH07G20160	40.9031	144.134	1.81713	1.87766e-08	Up	yes	Uncharacterized protein
AH17G29110	409.879	1059.79	1.37051	1.9172e-08	Up	yes	Transmembrane protein, putative
AH09G10700	118.365	294.529	1.31517	1.92427e-08	Up	yes	Uncharacterized protein
AH07G00400	24.1359	153.988	2.67356	1.99917e-08	Up	yes	Uncharacterized protein
AH03G43050	752.87	2094.09	1.47585	2.02972e-08	Up	yes	Protein PLANT CADMIUM RESISTANCE 2
AH16G04960	1148.51	11405.1	3.31185	2.03308e-08	Up	yes	Glucan endo-1,3-beta-glucosidase
AH14G41210	158.556	399.956	1.33485	2.04939e-08	Up	yes	Uncharacterized protein
AH02G23390	148.052	355.308	1.26296	2.15686e-08	Up	yes	PRA1 family protein B4
AH08G13190	2.63735	46.6656	4.1452	2.1842e-08	Up	yes	1-acyl-sn-glycerol-3-phosphate acyltransferase 3
AH18G00510	0.664444	33.6105	5.66062	2.18801e-08	Up	yes	Protein TSS
AH13G53930	175.384	1267.41	2.8533	2.20677e-08	Up	yes	U-box domain-containing protein 17
AH13G44190	40.4652	141.545	1.80651	2.24183e-08	Up	yes	UPF0392 protein RCOM_0530710
AH19G00990	297.201	832.699	1.48636	2.26486e-08	Up	yes	Unknown function
AH02G23280	264.447	569.031	1.10553	2.29429e-08	Up	yes	Uncharacterized protein
AH01G22730	4.52117	91.7045	4.34222	2.3354e-08	Up	yes	Uncharacterized protein
AH06G02560	74.7297	338.48	2.17932	2.45582e-08	Up	yes	Putative uncharacterized protein
AH07G05680	3.86307	46.069	3.57597	2.50084e-08	Up	yes	Uncharacterized protein
AH10G04560	940.638	21063.7	4.48497	2.50101e-08	Up	yes	Pathogenesis-related protein 1C
AH04G17740	445.106	1166.26	1.38966	2.58768e-08	Up	yes	Cysteine-rich repeat secretory protein 55
AH03G35180	12.0538	79.4046	2.71973	2.68155e-08	Up	yes	L-type lectin-domain containing receptor kinase IX.1
AH03G21680	5.39944	203.42	5.23551	2.71012e-08	Up	yes	Putative receptor-like protein kinase
AH14G08430	30.0075	116.796	1.96059	2.71413e-08	Up	yes	Peroxidase 15
AH04G28310	55.9124	171.379	1.61595	2.73669e-08	Up	yes	UDP-glycosyltransferase 74G1
AH08G00920	40.1303	235.534	2.55317	2.74427e-08	Up	yes	Thioredoxin H-type
AH18G33900	117.866	295.187	1.32448	2.75786e-08	Up	yes	uncharacterized protein LOC101488652
AH08G18030	170.113	392.391	1.2058	2.76702e-08	Up	yes	Probable serine/threonine-protein kinase At1g09600||Probable serine/threonine-protein kinase At1g54610
AH05G02140	34.48	262.089	2.92622	2.86948e-08	Up	yes	Probable acyl-activating enzyme 1, peroxisomal
AH02G25180	176.773	628.175	1.82927	2.89062e-08	Up	yes	Uncharacterized protein
AH15G35300	2.5635	261.31	6.67151	2.9198e-08	Up	yes	Dehydration-responsive element-binding protein 1C
AH08G28300	42.4367	140.717	1.72941	2.99316e-08	Up	yes	uncharacterized protein LOC101488652
AH13G45660	1755.3	3987.06	1.1836	3.10007e-08	Up	yes	Protein PLANT CADMIUM RESISTANCE 2
AH16G23710	27.5227	108.574	1.97998	3.11474e-08	Up	yes	HVA22-like protein i
AH18G05460	86.1731	518.561	2.58921	3.12787e-08	Up	yes	Arogenate dehydratase/prephenate dehydratase 6, chloroplastic
AH07G04490	56.6023	199.128	1.81477	3.1335e-08	Up	yes	Transcription factor JUNGBRUNNEN 1
AH16G31280	139.262	330.186	1.24548	3.13639e-08	Up	yes	Lysine histidine transporter 1
AH14G44360	109.766	468.815	2.09459	3.14384e-08	Up	yes	UDP-glucose 6-dehydrogenase 1
AH06G00630	101.804	634.959	2.64087	3.31423e-08	Up	yes	Dirigent protein 1
AH13G33050	56.1414	171.43	1.61048	3.33423e-08	Up	yes	Late embryogenesis abundant protein At1g64065
AH08G07650	72.4962	260.487	1.84523	3.33784e-08	Up	yes	Putative clathrin assembly protein At4g40080
AH11G08390	11.1744	69.0888	2.62826	3.34366e-08	Up	yes	Protein HYPER-SENSITIVITY-RELATED 4
AH17G23680	687.857	2032.79	1.56328	3.38605e-08	Up	yes	Endoplasmin homolog
AH09G11410	178.384	404.454	1.18099	3.3952e-08	Up	yes	Probable protein phosphatase 2C 49
AH04G10000	301.006	1295.59	2.10575	3.39732e-08	Up	yes	RING-H2 finger protein ATL2
AH13G36980	250.438	915.631	1.87031	3.41731e-08	Up	yes	Protein MKS1
AH18G29350	132.526	322.828	1.28449	3.43706e-08	Up	yes	Senescence-associated carboxylesterase 101
AH05G37370	9.67736	63.8714	2.72248	3.50372e-08	Up	yes	Probable LRR receptor-like serine/threonine-protein kinase IRK
AH13G54010	230.252	655.789	1.51002	3.5059e-08	Up	yes	Probable glutathione S-transferase
AH13G55410	25.4608	163.874	2.68623	3.528e-08	Up	yes	LRR receptor-like serine/threonine-protein kinase GSO2
AH13G14720	164.396	376.12	1.19402	3.70126e-08	Up	yes	Protein STRICTOSIDINE SYNTHASE-LIKE 3
AH16G39260	181.763	467.653	1.36338	3.71618e-08	Up	yes	uncharacterized protein LOC101511983
AH03G08170	1749.95	21058.1	3.58899	3.74456e-08	Up	yes	Glucan endo-1,3-beta-glucosidase
AH03G03680	177.063	402.302	1.18402	3.82662e-08	Up	yes	Ferredoxin-3, chloroplastic
AH03G35190	78.8552	217.406	1.46312	3.9645e-08	Up	yes	Seed lectin
AH06G25350	69.1463	196.543	1.50712	4.00283e-08	Up	yes	F-box protein CPR30
AH10G01190	11.0736	67.5363	2.60854	4.00371e-08	Up	yes	Uncharacterized protein
AH12G23980	3.12478	42.3545	3.76069	4.04694e-08	Up	yes	BAHD acyltransferase DCR
AH08G19900	218.358	708.398	1.69787	4.0601e-08	Up	yes	Chitin-inducible gibberellin-responsive protein 1
AH16G23550	1.13029	32.1029	4.82794	4.18177e-08	Up	yes	aspartic proteinase nepenthesin-2
AH01G23330	10.9669	146.788	3.74251	4.26515e-08	Up	yes	Uncharacterized protein
AH13G52270	243.941	672.113	1.46217	4.2832e-08	Up	yes	Serine hydroxymethyltransferase 4
AH13G47420	43.1546	177.172	2.03757	4.30909e-08	Up	yes	Beta-1,4-mannosyl-glycoprotein 4-beta-N-acetylglucosaminyltransferase
AH20G04210	33.0979	120.201	1.86064	4.46533e-08	Up	yes	Receptor-like kinase
AH17G17230	244.381	586.126	1.26208	4.6938e-08	Up	yes	Uncharacterized protein
AH19G33600	50.7801	159.026	1.64693	4.7099e-08	Up	yes	Uncharacterized membrane protein At4g09580
AH10G26000	25.041	241.917	3.27215	4.72741e-08	Up	yes	Receptor-like protein kinase FERONIA
AH16G39650	56.3143	169.813	1.59238	4.87217e-08	Up	yes	Transcription factor MYB44
AH08G19200	72.6842	201.1	1.4682	5.48281e-08	Up	yes	Probable WRKY transcription factor 69
AH05G37250	50.6313	157.529	1.63751	5.54595e-08	Up	yes	Leucine-rich repeat receptor-like tyrosine-protein kinase PXC3
AH06G08410	952.487	8127.07	3.09296	5.54851e-08	Up	yes	Wound-induced protein WIN1
AH08G03900	57.7376	171.357	1.56942	5.59875e-08	Up	yes	Metal-nicotianamine transporter YSL3
AH12G30550	87.0257	308.094	1.82386	5.7071e-08	Up	yes	Basic 7S globulin
AH13G23720	9.67736	62.6662	2.695	5.72575e-08	Up	yes	Arabinogalactan peptide 16
AH18G21270	13.4883	85.6036	2.66597	5.73236e-08	Up	yes	Uncharacterized protein
AH11G28270	46.1368	182.911	1.98715	6.07962e-08	Up	yes	Probable F-box protein At4g22030
AH15G16630	93.5528	288.312	1.62378	6.27191e-08	Up	yes	UDP-glucose 6-dehydrogenase 4
AH20G12780	3.86307	44.1829	3.51567	6.36372e-08	Up	yes	Unknown function
AH18G16180	0	23.808	Inf	6.5775e-08	Up	yes	Unknown function
AH14G31270	35.7665	262.719	2.87684	6.6e-08	Up	yes	Probable receptor-like protein kinase At5g24010
AH17G12750	15.2014	79.3129	2.38335	6.98127e-08	Up	yes	Exocyst complex component EXO70B1
AH01G31830	7.68807	56.9832	2.88984	7.02764e-08	Up	yes	3-ketoacyl-CoA synthase 11
AH16G41330	407.482	1052.16	1.36854	7.03052e-08	Up	yes	uncharacterized protein LOC101491878
AH18G29520	8.2505	59.0269	2.83882	7.17478e-08	Up	yes	Zinc finger protein WIP5
AH05G27220	26.6061	258.999	3.28312	7.75418e-08	Up	yes	LOB domain-containing protein 41
AH11G12070	77.3977	360.339	2.21899	7.82642e-08	Up	yes	UV-induced protein uvi15
AH17G13820	39.0534	633.115	4.01895	8.0504e-08	Up	yes	Probable protein phosphatase 2C 25
AH19G13050	310.4	635.36	1.03345	8.09836e-08	Up	yes	Putative pectinesterase/pectinesterase inhibitor 26
AH19G41480	16.3396	128.965	2.98054	8.16839e-08	Up	yes	2-hydroxyisoflavanone dehydratase
AH16G07190	187.07	414.749	1.14866	8.25874e-08	Up	yes	Probable ethylene response sensor 1
AH19G40990	35.4487	192.389	2.44022	8.56656e-08	Up	yes	Cysteine-rich receptor-like protein kinase 29
AH18G09900	2.86641	43.0419	3.90843	8.93197e-08	Up	yes	Ras-related protein RABA1f
AH10G04660	62.1174	245.587	1.98316	8.94858e-08	Up	yes	Receptor-like protein kinase HAIKU2
AH15G20440	77.087	206.354	1.42056	9.04286e-08	Up	yes	Sec14 cytosolic factor
AH17G12810	19.5369	87.0782	2.15611	9.15444e-08	Up	yes	Exocyst complex component EXO70B1
AH08G24920	25.2328	238.277	3.23927	9.17147e-08	Up	yes	Unknown function
AH12G03080	13.2733	71.1179	2.42169	9.18618e-08	Up	yes	Formin-like protein 1
AH17G08870	4.70442	47.3374	3.33089	9.24986e-08	Up	yes	Uncharacterized protein
AH15G37500	277.1	574.752	1.05253	9.85703e-08	Up	yes	TMV resistance protein N
AH15G31130	256.007	638.438	1.31836	1.00367e-07	Up	yes	Uncharacterized protein
AH14G40850	3616.76	8365.59	1.20977	1.06379e-07	Up	yes	Heat shock cognate 70 kDa protein
AH13G37210	30.1767	172.261	2.51309	1.10517e-07	Up	yes	Citrate-binding protein
AH08G19170	184.615	1011.82	2.45436	1.13869e-07	Up	yes	Senescence-specific cysteine protease SAG39
AH06G14010	30.7368	293.936	3.25746	1.15601e-07	Up	yes	Zinc finger protein ZAT11
AH06G12160	5.70997	48.8331	3.0963	1.18698e-07	Up	yes	Uncharacterized protein
AH16G29120	161.102	359.704	1.15884	1.19942e-07	Up	yes	Uncharacterized protein
AH17G04670	0.376764	25.9287	6.10474	1.20091e-07	Up	yes	Beta-glucosidase BoGH3B
AH07G23190	4.58729	59.3156	3.6927	1.20326e-07	Up	yes	9-cis-epoxycarotenoid dioxygenase NCED1, chloroplastic
AH10G26680	21.1483	347.446	4.03818	1.2036e-07	Up	yes	E3 ubiquitin-protein ligase PUB22
AH06G19090	1.13029	30.4533	4.75183	1.20996e-07	Up	yes	Uncharacterized protein
AH17G23280	57.1267	172.244	1.59221	1.21078e-07	Up	yes	Uncharacterized protein At1g76070
AH16G05050	492.996	1177.62	1.25623	1.27096e-07	Up	yes	Protein EARLY RESPONSIVE TO DEHYDRATION 15
AH12G30250	11.4633	65.2837	2.5097	1.33194e-07	Up	yes	Disease resistance protein RML1B||TMV resistance protein N
AH05G36980	68.1237	188.606	1.46915	1.35827e-07	Up	yes	G-type lectin S-receptor-like serine/threonine-protein kinase At1g34300
AH01G26300	68.3008	342.716	2.32704	1.3804e-07	Up	yes	Calcium-binding protein CML19
AH14G24490	1.4332	39.3632	4.77953	1.38511e-07	Up	yes	Uncharacterized protein
AH19G00640	68.2024	263.088	1.94765	1.40739e-07	Up	yes	Leucine-rich repeat receptor-like tyrosine-protein kinase PXC3
AH18G24320	191.784	582.17	1.60196	1.4211e-07	Up	yes	Pentatricopeptide repeat-containing protein At1g43980, mitochondrial
AH15G34100	18.6269	83.6982	2.16781	1.5095e-07	Up	yes	Extradiol ring-cleavage dioxygenase
AH17G18850	213.281	528.34	1.30871	1.63309e-07	Up	yes	Probable glucan 1,3-beta-glucosidase A
AH05G07880	7.79365	59.2661	2.92684	1.65034e-07	Up	yes	Uncharacterized protein
AH19G34460	0	22.3801	Inf	1.67493e-07	Up	yes	Protein YLS3
AH15G30340	73.8338	197.284	1.41792	1.71662e-07	Up	yes	IST1-like protein
AH09G31630	55.301	292.763	2.40435	1.71857e-07	Up	yes	Chalcone--flavonone isomerase 1A
AH10G32070	10.9032	96.7424	3.1494	1.7218e-07	Up	yes	uncharacterized protein LOC101489301
AH17G29520	112.657	271.366	1.2683	1.72281e-07	Up	yes	Wall-associated receptor kinase 2
AH11G01970	213.45	8185.4	5.26108	1.76316e-07	Up	yes	Uncharacterized protein
AH20G33470	64.7775	180.438	1.47794	1.79172e-07	Up	yes	Receptor-like protein kinase FERONIA
AH15G01480	1.50706	46.8003	4.95671	1.80103e-07	Up	yes	Uncharacterized protein
AH05G26750	27.0033	131.037	2.27877	1.81347e-07	Up	yes	Leucine-rich repeat extensin-like protein 4
AH10G27530	20.6901	104.02	2.32985	1.8738e-07	Up	yes	Uncharacterized protein
AH13G34700	1.88382	72.9179	5.27454	1.90754e-07	Up	yes	Probable WRKY transcription factor 75
AH14G40960	645.153	1685.43	1.3854	1.95119e-07	Up	yes	Heat shock cognate 70 kDa protein
AH03G17960	95.57	306.372	1.68065	1.97625e-07	Up	yes	NAC domain-containing protein 72
AH14G22790	9.25605	58.3542	2.65637	2.02356e-07	Up	yes	Omega-3 fatty acid desaturase, chloroplastic
AH20G30700	32.8991	114.839	1.80349	2.06968e-07	Up	yes	Probable inactive poly [ADP-ribose] polymerase SRO5
AH12G25710	143.726	418.53	1.542	2.07563e-07	Up	yes	PRA1 family protein B4
AH17G31160	179.59	389.166	1.11568	2.09161e-07	Up	yes	Beta-1,3-galactosyltransferase 7
AH15G05030	213.669	456.141	1.0941	2.13456e-07	Up	yes	SNARE-interacting protein KEULE
AH11G00090	89.6162	237.383	1.40539	2.15047e-07	Up	yes	Eukaryotic aspartyl protease family protein
AH14G32620	464.092	961.961	1.05157	2.299e-07	Up	yes	Calreticulin-3
AH13G27750	14.7803	303.557	4.36021	2.31856e-07	Up	yes	Ethylene-responsive transcription factor ERF018
AH20G35420	47.6986	213.671	2.16337	2.33045e-07	Up	yes	Uncharacterized protein
AH11G14760	345.718	743.369	1.10448	2.37765e-07	Up	yes	Bax inhibitor 1
AH03G48980	166.273	602.818	1.85817	2.41365e-07	Up	yes	Lipoxygenase 6, chloroplastic
AH03G06510	10.7618	62.8156	2.5452	2.49171e-07	Up	yes	Disease resistance protein TAO1
AH04G04330	5.03029	51.0958	3.34449	2.59823e-07	Up	yes	Probable F-box protein At4g22030
AH08G03280	11.7675	181.048	3.94349	2.68184e-07	Up	yes	Transcription factor MYB44
AH13G47650	30.2389	108.695	1.84581	2.69038e-07	Up	yes	Uncharacterized protein
AH08G26950	45.0789	139.214	1.62678	2.78812e-07	Up	yes	Uncharacterized protein
AH09G10230	23.0577	92.4138	2.00286	2.87041e-07	Up	yes	Flavonoid 3'-monooxygenase
AH20G04460	93.2067	476.304	2.35338	2.88997e-07	Up	yes	Heat shock 70 kDa protein
AH01G22020	84.8731	414.827	2.28913	2.911e-07	Up	yes	Caffeoylshikimate esterase
AH20G01560	133.498	437.39	1.71211	2.91565e-07	Up	yes	Isoflavone reductase homolog
AH14G00470	20.3911	86.6071	2.08655	2.99593e-07	Up	yes	Protein TIFY 10A
AH13G53300	194.241	1247.82	2.6835	3.00473e-07	Up	yes	U-box domain-containing protein 17
AH04G17210	14.7281	72.1636	2.2927	3.04981e-07	Up	yes	Phosphatidylinositol:ceramide inositolphosphotransferase 1
AH03G26710	20.5118	86.4055	2.07467	3.22058e-07	Up	yes	Luminal-binding protein 5
AH18G32840	65.5503	235.531	1.84524	3.31665e-07	Up	yes	TMV resistance protein N
AH07G13900	140.588	366.873	1.38381	3.38018e-07	Up	yes	Uncharacterized protein
AH13G53220	185.616	394.718	1.0885	3.38426e-07	Up	yes	Probable glutathione S-transferase
AH02G20430	89.2442	424.835	2.25107	3.50328e-07	Up	yes	Probable glutathione S-transferase
AH15G26870	47.3043	534.207	3.49736	3.72659e-07	Up	yes	Uncharacterized protein
AH08G00180	165.545	361.924	1.12846	3.81388e-07	Up	yes	O-glucosyltransferase rumi homolog
AH15G08900	1.50706	149.784	6.635	3.8646e-07	Up	yes	Tryptophan synthase beta chain 2, chloroplastic
AH14G14170	257.363	517.065	1.00654	4.02797e-07	Up	yes	Ankyrin repeat-containing protein At5g02620
AH14G30930	124.009	504.498	2.0244	4.05789e-07	Up	yes	RING-H2 zinc finger protein RHA1a
AH09G26550	32.4562	110.751	1.77076	4.12714e-07	Up	yes	Putative leucine-rich repeat receptor-like serine/threonine-protein kinase At2g14440
AH20G09810	115.872	274.025	1.24178	4.22966e-07	Up	yes	UDP-glucose:glycoprotein glucosyltransferase
AH05G34540	32.7668	132.98	2.02091	4.22993e-07	Up	yes	1-aminocyclopropane-1-carboxylate oxidase homolog 1
AH15G08280	256.521	517.487	1.01245	4.24137e-07	Up	yes	Uncharacterized N-acetyltransferase p20
AH04G10530	1180.59	3081.01	1.38389	4.47094e-07	Up	yes	Protein SRC2
AH15G32430	13.561	88.1587	2.70064	4.49574e-07	Up	yes	TMV resistance protein N
AH12G23300	7.30484	51.3909	2.81459	4.77423e-07	Up	yes	Uncharacterized protein At1g04910
AH04G23230	6.46996	98.7027	3.93126	4.81699e-07	Up	yes	Calcium-binding protein CML42
AH19G31270	30.1663	105.705	1.80904	4.83174e-07	Up	yes	GEM-like protein 5
AH10G09180	168.161	440.462	1.38917	4.88016e-07	Up	yes	Zinc finger protein STOP1 homolog
AH13G37960	6.19093	48.066	2.95679	4.91555e-07	Up	yes	Cytochrome P450 CYP736A12
AH14G04870	110.922	345.264	1.63815	4.94158e-07	Up	yes	Beta-glucosidase 45
AH08G07450	30.2645	663.671	4.45477	5.17354e-07	Up	yes	Protein EXORDIUM
AH19G14850	0.339838	79.531	7.87053	5.2421e-07	Up	yes	Uncharacterized protein
AH17G00930	1.50706	45.7161	4.9229	5.33793e-07	Up	yes	Unknown function
AH01G14490	3.90761	39.8425	3.34995	5.38687e-07	Up	yes	Phospholipase A1-Ibeta2, chloroplastic
AH04G03910	98.2677	236.68	1.26815	5.49155e-07	Up	yes	Phospholipase A I
AH20G16150	56.6876	157.731	1.47636	5.50247e-07	Up	yes	Uncharacterized protein
AH14G10850	7.67514	52.0608	2.76193	5.57396e-07	Up	yes	uncharacterized protein LOC101515153
AH09G34390	111.679	347.116	1.63606	5.62562e-07	Up	yes	GATA transcription factor 11
AH01G22770	226.938	578.822	1.35082	5.63361e-07	Up	yes	4-coumarate--CoA ligase 1
AH05G15380	67.765	186.112	1.45756	5.63604e-07	Up	yes	Chalcone synthase
AH03G34860	14.5601	319.598	4.45617	5.6564e-07	Up	yes	Uncharacterized protein
AH12G34560	223.346	681.919	1.61032	5.73924e-07	Up	yes	Theobromine synthase 2
AH15G04380	7.14317	49.8412	2.8027	5.75597e-07	Up	yes	Protein DETOXIFICATION 49
AH15G11550	173.484	3569.2	4.36272	5.75782e-07	Up	yes	Metalloendoproteinase 5-MMP
AH08G16410	109.195	301.019	1.46295	5.94862e-07	Up	yes	B-cell receptor-associated-like protein
AH19G10490	12.2103	85.5321	2.80837	6.09967e-07	Up	yes	Serine/threonine-protein kinase OXI1
AH13G55190	2.59281	34.1402	3.71889	6.23699e-07	Up	yes	UPF0496 protein At4g34320
AH03G24670	5.2747	206.77	5.29279	6.48127e-07	Up	yes	Ethylene-responsive transcription factor ERF017
AH13G59370	16.7518	75.7763	2.17743	6.66271e-07	Up	yes	E3 ubiquitin-protein ligase RGLG2
AH09G23890	11.8757	62.6094	2.39836	7.03066e-07	Up	yes	GABA transporter 1
AH09G27510	56.4342	786.173	3.80021	7.05593e-07	Up	yes	Zinc finger protein AZF2
AH08G23300	22.0048	132.25	2.58738	7.09582e-07	Up	yes	Unknown function
AH00G04730	4.64591	41.4564	3.15756	7.33216e-07	Up	yes	Ubiquitin carboxyl-terminal hydrolase 16
AH01G24390	40.3606	229.169	2.50539	7.35398e-07	Up	yes	Uncharacterized protein
AH05G32060	57.3228	156.865	1.45234	7.39944e-07	Up	yes	Probable beta-1,3-galactosyltransferase 19
AH09G34170	12.8443	65.1379	2.34238	7.49261e-07	Up	yes	Serine carboxypeptidase-like 27
AH18G24190	359.117	744.234	1.0513	7.50081e-07	Up	yes	Callose synthase 1
AH14G06810	145.376	428.368	1.55906	7.60666e-07	Up	yes	Scarecrow-like protein 13
AH13G38870	20.8213	367.326	4.14093	7.79698e-07	Up	yes	Uncharacterized protein
AH13G51360	2.1715	32.2652	3.89321	7.92289e-07	Up	yes	Phospholipase A1-Igamma3, chloroplastic
AH11G36140	47.8312	870.294	4.18548	8.05827e-07	Up	yes	Cytokinin dehydrogenase 4
AH15G29890	188.585	392.186	1.05633	8.08014e-07	Up	yes	Receptor-like protein kinase HSL1
AH19G39230	23.6749	103.867	2.13331	8.14969e-07	Up	yes	Putative receptor-like protein kinase
AH15G18100	305.381	1591.88	2.38205	8.15557e-07	Up	yes	Protein SRG1
AH19G43330	54.2221	150.256	1.47047	8.17615e-07	Up	yes	Probable membrane-associated kinase regulator 5
AH20G31240	168.55	473.532	1.49028	8.4505e-07	Up	yes	Beta-glucuronosyltransferase GlcAT14A
AH08G18530	16.1549	71.5349	2.14667	8.48944e-07	Up	yes	Ras-related protein RABA1f
AH04G24510	2.41579	75.4583	4.96511	8.83321e-07	Up	yes	BON1-associated protein 2
AH15G03670	1.35935	46.8544	5.10719	8.88962e-07	Up	yes	AAA-ATPase At5g17760
AH14G20530	371.152	1099.97	1.56738	8.97933e-07	Up	yes	Cysteine-rich repeat secretory protein 55
AH03G30730	0	30.6879	Inf	9.19221e-07	Up	yes	Indole-3-acetic acid-induced protein ARG7
AH03G44650	55.3916	284.187	2.3591	9.76337e-07	Up	yes	E3 ubiquitin-protein ligase RGLG2-like protein
AH07G22470	36.6997	176.337	2.2645	9.77649e-07	Up	yes	Uncharacterized protein
AH01G00730	10.6131	58.1031	2.45277	9.94891e-07	Up	yes	Protein HYPER-SENSITIVITY-RELATED 4
AH13G53400	7.61663	49.3729	2.69649	1.01399e-06	Up	yes	Probable LRR receptor-like serine/threonine-protein kinase RFK1
AH05G35850	4.35062	74.1816	4.09177	1.05381e-06	Up	yes	Spastin
AH20G31490	73.8939	230.281	1.63987	1.06581e-06	Up	yes	Aldose 1-epimerase
AH10G30300	186.482	600.304	1.68666	1.06644e-06	Up	yes	Vestitone reductase
AH08G06740	186.335	383.518	1.04139	1.10466e-06	Up	yes	Beta-1,3-galactosyltransferase 7
AH15G32490	72.35	185.308	1.35686	1.11526e-06	Up	yes	TMV resistance protein N
AH05G31950	258.103	677.579	1.39244	1.12453e-06	Up	yes	Protein EDS1L
AH16G28520	134.585	504.235	1.90558	1.14974e-06	Up	yes	Protein SRC2 homolog
AH10G32510	2.22366	31.4633	3.82266	1.15109e-06	Up	yes	Protein ASPARTIC PROTEASE IN GUARD CELL 2
AH15G20740	187.183	389.323	1.05652	1.15925e-06	Up	yes	ABC transporter A family member 7||ABC transporter A family member 8
AH15G15770	4.14441	38.0123	3.19723	1.16074e-06	Up	yes	Uncharacterized protein
AH12G34500	8.09645	68.3951	3.07853	1.16238e-06	Up	yes	E3 ubiquitin-protein ligase PUB22
AH15G05400	4.46774	56.8558	3.66969	1.18446e-06	Up	yes	Uncharacterized protein
AH14G26240	0	19.5703	Inf	1.18549e-06	Up	yes	Mitochondrial inner membrane protease subunit 1
AH09G27010	211.035	429.482	1.02512	1.188e-06	Up	yes	Cysteine-rich receptor-like protein kinase 25
AH08G01840	69.4189	186.133	1.42293	1.19634e-06	Up	yes	Uncharacterized protein At1g76070
AH20G01370	49.8942	181.114	1.85996	1.21053e-06	Up	yes	uncharacterized protein LOC101506569 isoform X2
AH17G17390	209.347	423.994	1.01815	1.2878e-06	Up	yes	Purine permease 1
AH06G04140	102.05	238.452	1.22442	1.28903e-06	Up	yes	Probable ethylene response sensor 1
AH18G07980	4.32892	66.135	3.93334	1.33226e-06	Up	yes	Coumaroyl-CoA:anthocyanidin 3-O-glucoside-6''-O-coumaroyltransferase 1
AH12G25230	17.2013	73.6052	2.09729	1.36153e-06	Up	yes	Receptor-like protein 12
AH01G12190	80.883	293.904	1.86144	1.38393e-06	Up	yes	Uncharacterized protein
AH03G36030	5.0086	41.3428	3.04516	1.38566e-06	Up	yes	F-box protein At1g61340
AH13G51080	0	19.3659	Inf	1.41377e-06	Up	yes	Protein TIFY 5A
AH06G05890	8.74566	52.6263	2.58915	1.42899e-06	Up	yes	Uncharacterized protein
AH13G55180	139.395	450.002	1.69075	1.49529e-06	Up	yes	GDSL esterase/lipase 5
AH08G13790	2.79255	50.3654	4.17278	1.54159e-06	Up	yes	Vicilin-like antimicrobial peptides 2-2
AH09G30510	194.841	397.282	1.02787	1.54411e-06	Up	yes	Probable protein phosphatase 2C 64
AH03G14450	61.8959	275.629	2.15481	1.56505e-06	Up	yes	Probable polyol transporter 4
AH14G43560	35.2897	115.904	1.71561	1.58272e-06	Up	yes	COBRA-like protein 1
AH16G09160	97.5116	267.837	1.45771	1.58557e-06	Up	yes	Rhicadhesin receptor
AH18G19020	101.523	233.25	1.20007	1.59464e-06	Up	yes	Gibberellin 2-beta-dioxygenase 1
AH18G31430	9.45591	52.9279	2.48474	1.6108e-06	Up	yes	Uncharacterized protein
AH07G19670	16.1004	522.982	5.0216	1.61213e-06	Up	yes	Protein EXORDIUM
AH03G26780	36.5855	114.565	1.64682	1.6279e-06	Up	yes	Luminal-binding protein 5
AH01G33420	94.4256	242.615	1.36142	1.63397e-06	Up	yes	UDP-glucose 6-dehydrogenase 1
AH07G06220	92.0235	218.384	1.24679	1.6391e-06	Up	yes	Receptor-like protein 12
AH12G34880	107.899	469.024	2.11998	1.64192e-06	Up	yes	Putative syntaxin-24
AH11G09310	109.92	316.807	1.52715	1.6541e-06	Up	yes	Salicylic acid-binding protein 2
AH10G03940	52.6754	162.276	1.62325	1.68374e-06	Up	yes	Receptor-like serine/threonine-protein kinase SD1-8
AH05G25470	20.1275	79.1535	1.97548	1.69086e-06	Up	yes	Receptor-like protein kinase HSL1
AH14G09830	6.75764	102.244	3.91935	1.69211e-06	Up	yes	Stilbene synthase 1
AH02G27940	31.3746	102.818	1.71243	1.71567e-06	Up	yes	Putative disease resistance RPP13-like protein 1
AH01G28930	165.382	461.263	1.47979	1.73055e-06	Up	yes	WRKY transcription factor 6
AH13G17030	132.427	287.654	1.11914	1.74609e-06	Up	yes	Uncharacterized protein
AH09G03990	132.245	288.11	1.12341	1.76629e-06	Up	yes	Probable LRR receptor-like serine/threonine-protein kinase At5g59680
AH20G22960	41.4414	177.7	2.1003	1.83457e-06	Up	yes	Probable WRKY transcription factor 70
AH03G00760	9.80983	76.5644	2.96437	1.88966e-06	Up	yes	uncharacterized protein LOC106776892 isoform X2
AH01G02030	59.1921	158.103	1.41739	1.89357e-06	Up	yes	uncharacterized protein LOC101503260
AH08G24770	172.267	428.596	1.31497	1.89925e-06	Up	yes	Senescence-associated carboxylesterase 101
AH03G41590	116.001	735.515	2.66462	1.90307e-06	Up	yes	Glutathione S-transferase U18
AH06G27170	11.3396	63.7082	2.49011	1.92701e-06	Up	yes	Probable pectinesterase/pectinesterase inhibitor 61
AH10G09330	40.5032	122.134	1.59236	1.97537e-06	Up	yes	Uncharacterized protein
AH12G00590	185.169	382.932	1.04825	2.00147e-06	Up	yes	Uncharacterized protein
AH16G38100	83.4892	200.768	1.26587	2.07006e-06	Up	yes	Uncharacterized protein
AH03G38950	0.339838	34.3052	6.65744	2.08088e-06	Up	yes	Aspartic proteinase PCS1
AH06G01330	0.753528	32.7289	5.44076	2.1094e-06	Up	yes	Cytochrome P450 93A2
AH11G02000	134.987	394.737	1.54808	2.12149e-06	Up	yes	Uncharacterized protein
AH08G04620	49.1456	138.9	1.49891	2.13706e-06	Up	yes	probable receptor-like protein kinase At5g39030 isoform X2
AH09G33530	9.2384	141.47	3.93671	2.14031e-06	Up	yes	Sucrose transport protein SUC5
AH18G02800	0	18.7922	Inf	2.14552e-06	Up	yes	Uncharacterized protein
AH13G52750	0	18.6849	Inf	2.2373e-06	Up	yes	Mitogen-activated protein kinase 7
AH10G23990	148.743	526.074	1.82245	2.25321e-06	Up	yes	AAA-ATPase ASD, mitochondrial
AH12G34150	22.271	81.7352	1.87579	2.25609e-06	Up	yes	Putative phosphatidylglycerol/phosphatidylinositol transfer protein DDB_G0282179
AH08G03330	586.485	1468.21	1.32389	2.25851e-06	Up	yes	Pheromone receptor-like protein
AH11G18400	68.2131	435.345	2.67404	2.27975e-06	Up	yes	Putative calcium-binding protein CML19
AH14G09910	3.9967	133.006	5.05654	2.34911e-06	Up	yes	Stilbene synthase 3
AH01G25100	84.0994	199.786	1.24829	2.35311e-06	Up	yes	Putative clathrin assembly protein At2g25430
AH14G35590	170.899	389.804	1.18961	2.38284e-06	Up	yes	UDP-glucose 6-dehydrogenase 1
AH01G21650	130.739	1899.06	3.86053	2.43174e-06	Up	yes	Cytokinin dehydrogenase 4
AH13G10800	139.249	297.084	1.0932	2.44794e-06	Up	yes	Glucan endo-1,3-beta-glucosidase, acidic isoform GL153
AH13G06660	50.0495	137.28	1.45569	2.49055e-06	Up	yes	Uncharacterized protein
AH16G27680	51.9918	174.882	1.75003	2.52202e-06	Up	yes	Uncharacterized protein
AH20G31130	265.359	1198.91	2.1757	2.54992e-06	Up	yes	AAA-ATPase ASD, mitochondrial
AH06G06730	55.4616	193.515	1.80288	2.68243e-06	Up	yes	Probable linoleate 9S-lipoxygenase 5
AH15G01330	367.254	822.268	1.16283	2.68784e-06	Up	yes	Uncharacterized acetyltransferase At3g50280
AH11G18350	0	18.4393	Inf	2.71266e-06	Up	yes	Protein EFR3 isogeny
AH13G56990	91.722	214.514	1.22573	2.76164e-06	Up	yes	E3 ubiquitin-protein ligase KEG
AH14G22670	0.753528	30.4872	5.3384	2.78592e-06	Up	yes	Leucoanthocyanidin dioxygenase-like protein
AH20G13670	93.2447	376.861	2.01494	2.83787e-06	Up	yes	Caffeoyl-CoA O-methyltransferase
AH07G13140	27.9212	92.8336	1.73329	2.84603e-06	Up	yes	Exocyst complex component EXO70B1
AH03G30430	811.204	12112.9	3.90034	2.85974e-06	Up	yes	Thaumatin-like protein
AH12G35380	226.52	1158.99	2.35515	2.88542e-06	Up	yes	uncharacterized protein LOC106771303
AH11G32830	118.62	259.183	1.12762	2.92644e-06	Up	yes	Putative clathrin assembly protein At2g25430
AH08G15480	145.442	441.689	1.60258	2.93082e-06	Up	yes	Beta-1,6-galactosyltransferase GALT29A
AH03G02800	165.561	338.662	1.03248	2.96074e-06	Up	yes	Scarecrow-like protein 33
AH08G17130	7.06943	44.7951	2.66367	2.96926e-06	Up	yes	G-type lectin S-receptor-like serine/threonine-protein kinase At4g03230
AH17G02800	48.4022	134.714	1.47676	2.99319e-06	Up	yes	Probable galacturonosyltransferase 15
AH06G14190	136.206	291.377	1.0971	3.09359e-06	Up	yes	Protein GPR107
AH05G27130	38.8829	507.88	3.70728	3.09416e-06	Up	yes	Uncharacterized protein
AH10G11240	101.418	229.3	1.17693	3.14663e-06	Up	yes	Uncharacterized protein
AH06G04330	108.686	238.992	1.1368	3.17092e-06	Up	yes	DnaJ protein ERDJ3B
AH09G22680	201.571	488.729	1.27774	3.19412e-06	Up	yes	Glutathione reductase, cytosolic
AH17G26520	495.302	1336.68	1.43228	3.23012e-06	Up	yes	Pheromone receptor-like protein
AH09G21970	5.8729	41.3822	2.81686	3.26296e-06	Up	yes	Uncharacterized protein
AH15G09950	28.5041	93.6557	1.71619	3.2981e-06	Up	yes	Cysteine-rich receptor-like protein kinase 2
AH04G20400	22.425	81.0955	1.85451	3.40837e-06	Up	yes	Ammonium transporter 2
AH18G30430	75.7193	303.112	2.00112	3.42642e-06	Up	yes	Probable WRKY transcription factor 11
AH05G03050	22.4783	101.118	2.16943	3.55691e-06	Up	yes	RING-H2 finger protein ATL22
AH15G27620	65.2064	163.752	1.32842	3.61921e-06	Up	yes	Uncharacterized protein
AH06G13980	0	18.0123	Inf	3.63122e-06	Up	yes	Zinc finger protein ZAT11
AH13G05890	178.57	388.073	1.11984	3.68956e-06	Up	yes	Linoleate 13S-lipoxygenase 2-1, chloroplastic
AH09G22740	348.473	952.22	1.45025	3.6915e-06	Up	yes	Probable glutathione S-transferase
AH09G11380	0	69.0906	Inf	3.78195e-06	Up	yes	Uncharacterized protein
AH05G00630	119.275	434.778	1.86599	3.81231e-06	Up	yes	Probable methyltransferase PMT20
AH07G23950	96.5375	274.09	1.50549	3.93444e-06	Up	yes	Trifunctional UDP-glucose 4,6-dehydratase/UDP-4-keto-6-deoxy-D-glucose 3,5-epimerase/UDP-4-keto-L-rhamnose-reductase RHM1
AH19G24870	37.3758	161.268	2.10928	3.98146e-06	Up	yes	Calmodulin-like protein 11
AH05G31940	19.35	74.7141	1.94905	3.99075e-06	Up	yes	Protein EDS1L
AH20G22510	125.786	499.281	1.98888	4.0494e-06	Up	yes	Protein NTM1-like 9
AH09G06360	47.6248	130.885	1.45852	4.05147e-06	Up	yes	Lipase
AH04G01670	33.7776	655.487	4.27843	4.12263e-06	Up	yes	Stilbene synthase 3
AH16G05200	0	17.8601	Inf	4.12941e-06	Up	yes	Transcription factor ORG2
AH14G42450	43.2591	228.662	2.40214	4.19001e-06	Up	yes	Unknown function
AH16G11820	337.886	2569.63	2.92695	4.22161e-06	Up	yes	Wound-induced protein WIN1
AH05G08260	6.11604	41.9165	2.77685	4.38237e-06	Up	yes	Protein DETOXIFICATION 49
AH04G09850	118.701	366.286	1.62564	4.42112e-06	Up	yes	Peroxidase 15
AH10G32280	42.7193	122.25	1.51688	4.46012e-06	Up	yes	LysM and putative peptidoglycan-binding domain-containing protein 4
AH13G34930	2.11288	2946.68	10.4457	4.46116e-06	Up	yes	Bidirectional sugar transporter SWEET12
AH17G30390	78.3831	201.116	1.35941	4.48377e-06	Up	yes	Aspartic proteinase Asp1
AH11G26210	1.13029	27.001	4.57824	4.53511e-06	Up	yes	Aspartic proteinase
AH13G02030	1.50706	26.0634	4.11222	4.55718e-06	Up	yes	Cytochrome P450 94C1
AH10G26010	10.1994	53.0955	2.38011	4.6215e-06	Up	yes	Protein COBRA
AH20G03950	17.8008	70.2143	1.97982	4.64182e-06	Up	yes	Probable LRR receptor-like serine/threonine-protein kinase At3g47570
AH12G38180	15.4957	95.9111	2.62983	4.79185e-06	Up	yes	Uncharacterized protein
AH17G18270	0.716602	176.659	7.94558	4.94502e-06	Up	yes	Protein EXORDIUM
AH10G15020	194.318	1245.85	2.68064	4.96525e-06	Up	yes	Caffeoyl-CoA O-methyltransferase
AH14G09770	2.97719	39.2037	3.71897	5.03727e-06	Up	yes	Stilbene synthase 1
AH15G27490	46.7771	180.558	1.94859	5.03774e-06	Up	yes	Protein SAR DEFICIENT 1
AH04G17770	61.2301	184.81	1.59373	5.04026e-06	Up	yes	Unknown function
AH20G05490	16.8691	109.837	2.70291	5.08908e-06	Up	yes	G-type lectin S-receptor-like serine/threonine-protein kinase At1g11330
AH13G19970	0	542.854	Inf	5.10587e-06	Up	yes	Late embryogenesis abundant protein group 9 protein
AH12G21120	125.616	336.323	1.42083	5.23705e-06	Up	yes	3-ketoacyl-CoA thiolase 2, peroxisomal
AH15G03250	137.009	290.448	1.08401	5.28512e-06	Up	yes	U-box domain-containing protein 5
AH18G05350	11.9279	75.6883	2.66573	5.42832e-06	Up	yes	GABA transporter 1
AH13G54800	8.87813	55.307	2.63913	5.44795e-06	Up	yes	Uncharacterized protein At5g23160
AH05G05080	0	22.4159	Inf	5.48353e-06	Up	yes	Unknown function
AH16G03140	161.091	374.519	1.21717	5.55364e-06	Up	yes	Gibberellin receptor GID1B
AH10G20150	1.84689	27.1366	3.87707	5.63784e-06	Up	yes	Ankyrin repeat-containing protein At5g02620 family
AH05G30600	14.6696	86.6988	2.56318	5.65183e-06	Up	yes	2-methylene-furan-3-one reductase
AH13G10660	129.313	272.583	1.07583	5.68164e-06	Up	yes	Putative NAC domain-containing protein 94
AH10G23340	40.3657	115.74	1.51968	5.68474e-06	Up	yes	Uncharacterized protein
AH20G35220	17.3272	69.9512	2.01331	5.68743e-06	Up	yes	Uncharacterized protein
AH17G05360	2.51895	29.8668	3.56764	5.73327e-06	Up	yes	Uncharacterized protein
AH19G25890	42.0815	234.648	2.47924	5.74895e-06	Up	yes	MYB-like transcript factor 6
AH09G20590	20.7064	75.5747	1.86782	5.79262e-06	Up	yes	Uncharacterized protein
AH04G09870	7.99098	52.2167	2.70807	5.79338e-06	Up	yes	Peroxidase 15
AH09G00490	92.6991	416.908	2.1691	5.91806e-06	Up	yes	Shikimate O-hydroxycinnamoyltransferase
AH08G27980	33.9263	160.07	2.23823	6.00392e-06	Up	yes	TMV resistance protein N
AH13G34980	71.9899	173.073	1.26552	6.05901e-06	Up	yes	Probable serine/threonine-protein kinase At1g54610
AH12G25990	84.6456	254.9	1.59042	6.17426e-06	Up	yes	Uncharacterized protein
AH20G01830	19.7775	75.7176	1.93677	6.19962e-06	Up	yes	Receptor-like serine/threonine-protein kinase SD1-8
AH19G39030	39.5636	159.291	2.00942	6.21343e-06	Up	yes	Uncharacterized protein
AH17G04410	6.62516	43.0804	2.701	6.30447e-06	Up	yes	L-ascorbate oxidase
AH15G36210	95.9008	216.75	1.17642	6.31234e-06	Up	yes	Oxalate--CoA ligase
AH17G07310	2.17912	53.1845	4.60919	6.40556e-06	Up	yes	uncharacterized protein LOC101496112
AH07G06870	91.2149	206.872	1.1814	6.43507e-06	Up	yes	Protein disulfide isomerase-like 2-3
AH06G02240	157.023	519.53	1.72623	6.53025e-06	Up	yes	Uncharacterized protein
AH10G26750	26.1012	149.939	2.52219	6.68112e-06	Up	yes	Uncharacterized protein
AH04G15140	41.3014	117.093	1.5034	6.68251e-06	Up	yes	Putative 1-phosphatidylinositol-3-phosphate 5-kinase FAB1C
AH16G01290	2.52657	73.7573	4.86753	6.70573e-06	Up	yes	Uncharacterized protein
AH15G24640	523.226	1347.61	1.36489	6.7362e-06	Up	yes	Mitogen-activated protein kinase kinase 9
AH20G33630	56.462	342.061	2.5989	6.75873e-06	Up	yes	Receptor-like protein kinase FERONIA
AH20G32570	96.286	216.462	1.16872	6.76567e-06	Up	yes	Chorismate mutase 1, chloroplastic
AH16G01740	123.379	392.925	1.67115	6.90904e-06	Up	yes	Calcium-transporting ATPase 12, plasma membrane-type
AH06G06110	33.0036	222.336	2.75205	6.98578e-06	Up	yes	Calmodulin-binding protein 60 B
AH09G01720	281.729	1148.52	2.0274	7.00798e-06	Up	yes	Isoflavone 7-O-methyltransferase
AH08G20310	18.6498	71.2948	1.93464	7.06636e-06	Up	yes	G-type lectin S-receptor-like serine/threonine-protein kinase At4g27290
AH05G14040	0	51.3735	Inf	7.07114e-06	Up	yes	Tryptophan synthase beta chain 2, chloroplastic
AH17G24560	115.968	441.104	1.9274	7.09845e-06	Up	yes	Thioredoxin H-type
AH11G06060	120.862	258.632	1.09754	7.11893e-06	Up	yes	Uncharacterized protein
AH05G03840	0.332222	28.7221	6.43387	7.13228e-06	Up	yes	AT-hook motif nuclear-localized protein 23
AH04G28530	3.9	34.4134	3.14142	7.19494e-06	Up	yes	Uncharacterized protein
AH08G25020	62.1683	154.732	1.31552	7.38135e-06	Up	yes	Transcription factor bHLH130
AH07G24840	3.1834	63.0695	4.3083	7.38776e-06	Up	yes	Probable WRKY transcription factor 70
AH19G35010	104.595	280.371	1.42252	7.39599e-06	Up	yes	Uncharacterized protein
AH03G37400	13.8511	107.785	2.96008	7.611e-06	Up	yes	Histone H3.2
AH01G13070	375.994	796.067	1.08218	7.72074e-06	Up	yes	AT-hook motif nuclear-localized protein 23
AH14G35670	149.06	509.057	1.77194	7.79996e-06	Up	yes	UDP-glycosyltransferase 83A1
AH19G36780	130.121	351.464	1.43352	7.87093e-06	Up	yes	F-box protein At2g39490
AH01G31850	0	16.9446	Inf	7.9081e-06	Up	yes	Unknown function
AH19G13310	257.049	748.891	1.54271	7.96712e-06	Up	yes	Linoleate 13S-lipoxygenase 3-1, chloroplastic
AH16G09890	15.1864	96.0943	2.66167	7.97227e-06	Up	yes	Calmodulin-binding protein 60 G
AH14G38020	43.2538	134.016	1.63151	8.09964e-06	Up	yes	Probable disease resistance protein At4g27220
AH14G09130	0.716602	27.319	5.25259	8.13273e-06	Up	yes	Stilbene synthase 1
AH11G34610	61.3805	590.117	3.26515	8.2032e-06	Up	yes	UDP-glucuronate 4-epimerase 1
AH13G41160	0	16.8291	Inf	8.27431e-06	Up	yes	Wall-associated receptor kinase-like 20
AH09G26100	0	16.8236	Inf	8.2922e-06	Up	yes	Protein NETWORKED 1A
AH17G32250	3.44177	37.0491	3.42822	8.4375e-06	Up	yes	Unknown function
AH04G08640	13.0161	315.543	4.59947	8.61587e-06	Up	yes	Stilbene synthase 3
AH18G07990	158.742	426.006	1.42419	8.66277e-06	Up	yes	Coumaroyl-CoA:anthocyanidin 3-O-glucoside-6''-O-coumaroyltransferase 1
AH03G32940	270.102	882.539	1.70815	8.77729e-06	Up	yes	Protein MKS1
AH10G20240	10.1649	50.3901	2.30955	8.95404e-06	Up	yes	F-box only protein 13
AH20G01350	15.0908	189.35	3.64932	8.99063e-06	Up	yes	Abscisic acid 8'-hydroxylase 1
AH14G05310	154.37	406.086	1.39539	9.00659e-06	Up	yes	Probable F-box protein At4g22030
AH04G28170	0.332222	89.2997	8.07036	9.15669e-06	Up	yes	Polyphenol oxidase, chloroplastic
AH03G44800	34.0399	102.294	1.58743	9.23941e-06	Up	yes	Beta-1,4-mannosyl-glycoprotein 4-beta-N-acetylglucosaminyltransferase
AH04G00880	2.07595	32.5795	3.97212	9.32141e-06	Up	yes	Zinc transporter 1||Zinc transporter 5
AH19G00320	1.4332	93.6785	6.0304	9.48784e-06	Up	yes	Uncharacterized protein
AH02G23890	114.264	243.873	1.09376	9.58878e-06	Up	yes	Alanine--glyoxylate aminotransferase 2 homolog 3, mitochondrial
AH03G39850	57.9923	849.094	3.87199	9.62449e-06	Up	yes	Ethylene-responsive transcription factor RAP2-3
AH13G11750	69.7086	252.606	1.85748	9.6928e-06	Up	yes	Disease resistance protein RPP13
AH17G23750	0	471.084	Inf	9.76744e-06	Up	yes	Snakin-2
AH15G01170	26.3876	86.9324	1.72004	9.7724e-06	Up	yes	F-box protein SKIP2
AH01G00750	10.0466	82.4418	3.03667	9.86758e-06	Up	yes	Uncharacterized protein
AH14G04900	91.973	204.67	1.15402	1.00665e-05	Up	yes	Phospholipase A I
AH06G13120	7.85977	44.7951	2.51078	1.00933e-05	Up	yes	Hexokinase-2, chloroplastic
AH10G18240	8.03552	45.6914	2.50746	1.03379e-05	Up	yes	Cellulose synthase A catalytic subunit 6 [UDP-forming]
AH02G21470	16.1192	63.7916	1.98459	1.05115e-05	Up	yes	TMV resistance protein N
AH17G34860	103.002	225.684	1.13163	1.05944e-05	Up	yes	Putative receptor protein kinase ZmPK1
AH17G28950	22.9086	141.071	2.62246	1.0854e-05	Up	yes	Alcohol dehydrogenase 1
AH01G08890	134.285	275.175	1.03505	1.09889e-05	Up	yes	Eukaryotic aspartyl protease family protein
AH19G12700	13.435	80.5126	2.58322	1.09971e-05	Up	yes	uncharacterized protein LOC101494640
AH03G47130	22.3868	90.0521	2.00811	1.10025e-05	Up	yes	Copper-transporting ATPase RAN1
AH07G00630	196.6	3361.72	4.09587	1.12672e-05	Up	yes	NAD(P)H-dependent 6'-deoxychalcone synthase
AH04G08680	4.15837	55.3134	3.73354	1.12678e-05	Up	yes	Stilbene synthase 3
AH14G40890	101.521	417.685	2.04063	1.12705e-05	Up	yes	Probable mediator of RNA polymerase II transcription subunit 37c||Probable mediator of RNA polymerase II transcription subunit 37e
AH10G19220	7.8967	44.3598	2.48993	1.15738e-05	Up	yes	uncharacterized protein LOC106754723
AH15G19180	1.80997	25.816	3.83423	1.15963e-05	Up	yes	Nudix hydrolase 1
AH13G34710	22.1463	104.684	2.24091	1.16108e-05	Up	yes	heavy metal-associated isoprenylated plant protein 3-like
AH12G37320	1.47013	24.3652	4.05081	1.17238e-05	Up	yes	Probable pectinesterase/pectinesterase inhibitor 41
AH11G28210	57.4244	182.022	1.66437	1.18416e-05	Up	yes	WRKY transcription factor 6
AH10G05800	5.56238	37.3561	2.74757	1.21831e-05	Up	yes	Cationic peroxidase 2
AH14G09170	0.664444	60.7288	6.51409	1.2203e-05	Up	yes	Stilbene synthase 3
AH20G05890	23.3466	79.6172	1.76987	1.22131e-05	Up	yes	Vacuolar protein sorting-associated protein 28 homolog 2
AH01G22990	1.68396	108.438	6.00888	1.2299e-05	Up	yes	Probable 1-deoxy-D-xylulose-5-phosphate synthase 2, chloroplastic
AH07G19680	1.09337	194.56	7.4753	1.23472e-05	Up	yes	Protein EXORDIUM
AH03G32090	43.4562	134.105	1.62573	1.26318e-05	Up	yes	Ammonium transporter 3 member 1
AH16G39030	46.8573	140.422	1.58342	1.26327e-05	Up	yes	Phytosulfokines 2
AH06G09460	197.679	499.522	1.33739	1.27085e-05	Up	yes	Cyclic nucleotide-gated ion channel 1
AH05G38510	0	47.155	Inf	1.2824e-05	Up	yes	Probable mannitol dehydrogenase
AH04G09090	35.5952	177.484	2.31794	1.29423e-05	Up	yes	Wall-associated receptor kinase-like 22
AH08G03210	146.009	292.531	1.00254	1.31779e-05	Up	yes	Serpin-ZX
AH05G27610	39.6299	108.853	1.45771	1.31848e-05	Up	yes	Uncharacterized protein
AH01G32030	80.654	183.765	1.18804	1.35082e-05	Up	yes	Palmitoyl-acyl carrier protein thioesterase, chloroplastic
AH19G14910	130.445	363.409	1.47815	1.35777e-05	Up	yes	Probable protein phosphatase 2C 49
AH05G24350	105.89	225.228	1.08882	1.36445e-05	Up	yes	Uncharacterized protein
AH10G29720	76.1023	182.684	1.26334	1.38005e-05	Up	yes	Phospholipid-transporting ATPase 1
AH19G09110	112.718	332.367	1.56006	1.47999e-05	Up	yes	MLO-like protein 1
AH01G33070	4.65353	35.0311	2.91224	1.48115e-05	Up	yes	Cytochrome P450 78A5
AH17G11590	1331.97	4285.14	1.68578	1.48604e-05	Up	yes	Trans-cinnamate 4-monooxygenase
AH10G31930	7.11271	41.8917	2.55819	1.51253e-05	Up	yes	UPF0496 protein At4g34320
AH11G33850	796.479	3251.35	2.02933	1.51506e-05	Up	yes	Acidic mammalian chitinase
AH16G41670	169.577	404.83	1.25538	1.53753e-05	Up	yes	Uncharacterized protein
AH14G31360	37.2537	105.847	1.50652	1.54196e-05	Up	yes	Mitogen-activated protein kinase homolog MMK2
AH14G40230	6.35918	39.8654	2.64823	1.55122e-05	Up	yes	Wall-associated receptor kinase galacturonan-binding protein
AH09G08910	3.92931	60.5372	3.94548	1.58122e-05	Up	yes	Probable L-type lectin-domain containing receptor kinase S.5
AH16G03240	418.783	1001.54	1.25794	1.58614e-05	Up	yes	Dirigent protein 19
AH04G03010	115.661	239.818	1.05204	1.59629e-05	Up	yes	Pyrimidine-specific ribonucleoside hydrolase RihA
AH03G07960	16.3599	64.0593	1.96925	1.61486e-05	Up	yes	Lysine histidine transporter-like 8
AH14G04730	40.3963	184.837	2.19396	1.62333e-05	Up	yes	BRASSINOSTEROID INSENSITIVE 1-associated receptor kinase 1, putative
AH12G32360	8.93664	47.1862	2.40056	1.62776e-05	Up	yes	Uncharacterized protein At5g01610
AH06G11110	39.5194	111.066	1.49078	1.63805e-05	Up	yes	Protein TIME FOR COFFEE
AH15G20760	172.575	345.955	1.00336	1.64597e-05	Up	yes	ABC transporter A family member 2
AH13G50960	15.7247	62.3638	1.98767	1.64765e-05	Up	yes	Uncharacterized protein At4g22758
AH10G03810	17.8733	67.672	1.92075	1.66541e-05	Up	yes	G-type lectin S-receptor-like serine/threonine-protein kinase At1g11330
AH05G37530	4.52117	82.4362	4.18851	1.67146e-05	Up	yes	Uncharacterized protein
AH10G25190	54.5284	171.326	1.65167	1.6828e-05	Up	yes	Chorismate mutase 1, chloroplastic
AH04G28130	131.662	277.286	1.07454	1.70443e-05	Up	yes	Probably inactive leucine-rich repeat receptor-like protein kinase At5g48380
AH03G14400	128.201	259.008	1.01459	1.7835e-05	Up	yes	Uncharacterized protein
AH19G41700	4.60899	59.136	3.68151	1.79075e-05	Up	yes	Random slug protein 5
AH12G33480	35.8252	101.944	1.50873	1.79117e-05	Up	yes	Probably inactive leucine-rich repeat receptor-like protein kinase At5g48380
AH14G37910	33.3715	96.3143	1.52913	1.80012e-05	Up	yes	Unknown function
AH13G41930	7.61663	87.1239	3.51584	1.82622e-05	Up	yes	Aspartic proteinase PCS1
AH19G29260	4.37346	33.4868	2.93674	1.8291e-05	Up	yes	Putative RING-H2 finger protein ATL71
AH13G19830	17.6163	106.73	2.59898	1.83221e-05	Up	yes	G-type lectin S-receptor-like serine/threonine-protein kinase At4g27290
AH06G21690	1576.89	3285.55	1.05905	1.84502e-05	Up	yes	5-methyltetrahydropteroyltriglutamate--homocysteine methyltransferase||5-methyltetrahydropteroyltriglutamate--homocysteine methyltransferase 1
AH18G29940	19.1093	161.569	3.07981	1.84829e-05	Up	yes	Uncharacterized protein At1g04910
AH14G32990	200.225	1044.23	2.38275	1.85613e-05	Up	yes	Polyphenol oxidase, chloroplastic
AH17G17900	57.9453	422.311	2.86554	1.85737e-05	Up	yes	Uncharacterized protein
AH01G25820	9.64804	77.4626	3.00519	1.85831e-05	Up	yes	EIN3-binding F-box protein 1
AH18G09810	79.7398	180.595	1.17939	1.89396e-05	Up	yes	Glutaredoxin-C9
AH13G38210	0	15.7037	Inf	1.89984e-05	Up	yes	Glucan 1,3-beta-glucosidase A
AH13G24770	14.1135	110.183	2.96476	1.9365e-05	Up	yes	Uncharacterized protein
AH20G03770	132.483	311.506	1.23346	1.94028e-05	Up	yes	Probable cinnamyl alcohol dehydrogenase 1
AH09G09820	0	60.583	Inf	1.95703e-05	Up	yes	Uncharacterized protein
AH04G01590	19.589	89.7506	2.19588	1.99685e-05	Up	yes	Uncharacterized protein||Uncharacterized protein (Fragment)
AH09G27070	1.13029	21.8064	4.26999	2.02206e-05	Up	yes	Cysteine-rich receptor-like protein kinase 10
AH16G25780	145.676	447.074	1.61775	2.04546e-05	Up	yes	Peroxidase 44
AH20G19630	207.698	1376.14	2.72806	2.06024e-05	Up	yes	Caffeoyl-CoA O-methyltransferase
AH16G45480	12.5132	432.41	5.11088	2.0697e-05	Up	yes	Formin-like protein 18
AH01G09920	33.3103	97.1254	1.54388	2.07222e-05	Up	yes	uncharacterized protein LOC101506569 isoform X2
AH07G08180	116.664	325.017	1.47815	2.09735e-05	Up	yes	Probable serine/threonine-protein kinase dyrk2
AH16G03200	3.8033	32.1332	3.07874	2.10654e-05	Up	yes	SCF ubiquitin ligase complex protein SKP1a
AH10G16660	418.12	1282.66	1.61715	2.12386e-05	Up	yes	Caffeic acid 3-O-methyltransferase
AH06G19380	35.9056	192.625	2.42352	2.14025e-05	Up	yes	Cytochrome P450 98A2
AH17G09020	7.17248	45.1351	2.65371	2.17414e-05	Up	yes	Elicitor-responsive protein 1
AH19G00530	17.3666	116.73	2.7488	2.17647e-05	Up	yes	21 kDa protein
AH15G21350	154.383	312.965	1.01949	2.19526e-05	Up	yes	Protein EDS1
AH05G18450	16.8539	80.9333	2.26365	2.20506e-05	Up	yes	Ureide permease 2
AH16G09540	16.7291	96.5966	2.52961	2.2236e-05	Up	yes	Uncharacterized protein
AH20G01760	33.3027	153.35	2.20311	2.23433e-05	Up	yes	Receptor-like serine/threonine-protein kinase SD1-8
AH11G33190	120.658	248.452	1.04204	2.24092e-05	Up	yes	Uncharacterized protein
AH06G11960	53.4252	148.876	1.47852	2.24612e-05	Up	yes	Phospholipase A1-Igamma2, chloroplastic
AH09G17730	46.231	119.309	1.36777	2.2646e-05	Up	yes	Protein EIN4
AH20G31360	56.5957	136.518	1.27033	2.31569e-05	Up	yes	Uncharacterized protein (Fragment)
AH01G31840	3.22032	29.6294	3.20175	2.3198e-05	Up	yes	3-ketoacyl-CoA synthase 11
AH03G30880	30.1242	89.4417	1.57003	2.35589e-05	Up	yes	Probable serine/threonine-protein kinase At1g54610
AH15G32460	9.47634	47.3676	2.3215	2.38353e-05	Up	yes	TMV resistance protein N
AH09G31970	80.2858	180.278	1.16701	2.38455e-05	Up	yes	Callose synthase 9
AH15G32580	62.5048	148.009	1.24364	2.40463e-05	Up	yes	Probable metal-nicotianamine transporter YSL7
AH06G00610	4.343	32.8581	2.91949	2.45603e-05	Up	yes	SCF ubiquitin ligase complex protein SKP1a
AH16G40350	108.524	333.787	1.62091	2.48605e-05	Up	yes	3-ketoacyl-CoA synthase 4
AH13G32230	5.98241	37.8492	2.66146	2.53544e-05	Up	yes	Uncharacterized protein
AH05G39290	40.8758	122.495	1.5834	2.56411e-05	Up	yes	Lysine-specific demethylase JMJ706
AH10G28140	9.34398	67.9423	2.8622	2.58388e-05	Up	yes	Uncharacterized protein
AH10G31730	32.1825	93.6887	1.5416	2.59597e-05	Up	yes	LRR receptor-like serine/threonine-protein kinase GSO2
AH09G23270	0.708986	29.787	5.39278	2.60057e-05	Up	yes	Putative RING-H2 finger protein ATL71
AH19G43010	0.664444	29.6037	5.47749	2.60634e-05	Up	yes	Cytochrome P450 714C3||Cytochrome P450 family 72 protein
AH17G18260	58.3737	559.175	3.25991	2.62423e-05	Up	yes	Phospho-2-dehydro-3-deoxyheptonate aldolase 1, chloroplastic
AH03G40840	3.01411	28.2226	3.22705	2.62961e-05	Up	yes	Potassium transporter 6
AH10G03880	0.672059	30.5065	5.50438	2.67338e-05	Up	yes	G-type lectin S-receptor-like serine/threonine-protein kinase At1g11330
AH18G17800	2.90333	55.5682	4.25848	2.67674e-05	Up	yes	Geraniol 8-hydroxylase
AH20G08410	22.187	110.563	2.31708	2.68948e-05	Up	yes	Protein EXORDIUM-like 2
AH17G32090	6.32352	275.538	5.44538	2.7393e-05	Up	yes	Protein EXORDIUM
AH09G34440	127.52	382.732	1.58561	2.82561e-05	Up	yes	Uncharacterized protein sll0103
AH01G33450	94.8829	201.204	1.08444	2.8623e-05	Up	yes	SNAP25 homologous protein SNAP33
AH03G21240	29.6344	122.291	2.04497	2.89511e-05	Up	yes	Uncharacterized protein
AH03G32240	27.0874	154.79	2.51462	2.9527e-05	Up	yes	Protein ATAF2
AH09G03640	0	24.6218	Inf	2.95336e-05	Up	yes	Uncharacterized protein
AH01G31160	86.7866	187.222	1.10921	2.95999e-05	Up	yes	Uncharacterized protein
AH15G24550	7.92601	102.963	3.69939	2.96076e-05	Up	yes	U-box domain-containing protein 21
AH08G01480	0	425.806	Inf	3.03405e-05	Up	yes	Snakin-2
AH12G13630	10.0097	119.348	3.5757	3.05657e-05	Up	yes	Zinc finger protein ZAT11
AH03G41670	18.1687	65.4633	1.84923	3.09937e-05	Up	yes	TMV resistance protein N
AH15G10110	141.783	425.855	1.58668	3.11388e-05	Up	yes	ATP-citrate synthase alpha chain protein 1
AH17G32070	1.75781	154.277	6.4556	3.15209e-05	Up	yes	Protein EXORDIUM
AH01G09570	16.4337	61.7516	1.90982	3.16923e-05	Up	yes	MLO-like protein 8
AH20G02670	87.3718	188.843	1.11195	3.18998e-05	Up	yes	Nicotiana tabacum ORF protein
AH15G21080	78.1108	260.159	1.7358	3.20891e-05	Up	yes	Probable beta-1,3-galactosyltransferase 19
AH12G27530	0.376764	115.551	8.26065	3.224e-05	Up	yes	Anthocyanidin 3-O-glucosyltransferase 5
AH20G34060	25.7332	80.2642	1.64113	3.23863e-05	Up	yes	Fasciclin-like arabinogalactan protein 17
AH20G05840	16.6171	62.5892	1.91325	3.26521e-05	Up	yes	Calmodulin-binding protein 60 C
AH02G05070	21.6638	72.5384	1.74346	3.26752e-05	Up	yes	1-phosphatidylinositol-3-phosphate 5-kinase FAB1B
AH10G30310	54.0588	132.964	1.29843	3.2913e-05	Up	yes	Transmembrane protein, putative
AH15G27690	122.364	246.887	1.01268	3.29424e-05	Up	yes	probable serine/threonine-protein kinase At1g18390 isoform X2
AH19G08000	55.2813	174.54	1.6587	3.29512e-05	Up	yes	Lipase
AH03G02540	201.289	840.229	2.06152	3.33892e-05	Up	yes	Heat shock cognate 70 kDa protein
AH06G08740	2.13457	25.2395	3.56366	3.37803e-05	Up	yes	Phosphoenolpyruvate carboxylase kinase 2
AH15G29040	26.7449	87.8553	1.71586	3.46772e-05	Up	yes	Uncharacterized protein
AH03G30810	7.47539	2945.08	8.62194	3.56245e-05	Up	yes	Bidirectional sugar transporter SWEET12
AH16G10080	1.13029	20.8249	4.20354	3.5668e-05	Up	yes	F-box protein PP2-B15
AH18G20360	0.753528	41.6251	5.78765	3.5817e-05	Up	yes	Myrcene synthase, chloroplastic
AH05G05060	39.658	138.532	1.80454	3.64776e-05	Up	yes	Probable receptor-like protein kinase At5g24010
AH13G53260	31.9983	286.886	3.16441	3.68487e-05	Up	yes	Glutathione transferase GST 23
AH09G20810	6.7716	42.0961	2.63612	3.74419e-05	Up	yes	Peroxisomal membrane protein PMP22
AH13G14070	9.78052	57.37	2.55231	3.78955e-05	Up	yes	Proteinase inhibitor type-2 CEVI57
AH11G16540	87.5797	335.686	1.93844	3.85283e-05	Up	yes	Lipid transfer-like protein VAS
AH04G03750	85.2681	234.832	1.46155	3.8664e-05	Up	yes	BRASSINOSTEROID INSENSITIVE 1-associated receptor kinase 1, putative
AH20G22290	260.816	711.643	1.44812	3.9348e-05	Up	yes	Caffeic acid 3-O-methyltransferase
AH17G32510	0	14.5957	Inf	3.93821e-05	Up	yes	Dihydrofolate reductase
AH13G58250	19.6552	67.5501	1.78105	4.02333e-05	Up	yes	Plant cysteine oxidase 2
AH14G09890	317.643	7623.42	4.58496	4.05284e-05	Up	yes	Chalcone synthase
AH15G29110	20.8428	70.3655	1.75532	4.09255e-05	Up	yes	Uncharacterized protein
AH16G27120	46.1264	117.731	1.35183	4.09509e-05	Up	yes	E3 ubiquitin-protein ligase HERC2||Inhibitor of Bruton tyrosine kinase
AH08G09100	23.1135	175.921	2.92812	4.10597e-05	Up	yes	Probable WRKY transcription factor 50
AH06G00010	22.249	80.2688	1.8511	4.13413e-05	Up	yes	Unknown function
AH13G54840	34.303	95.396	1.4756	4.17519e-05	Up	yes	Sacsin
AH17G00960	23.4533	117.001	2.31866	4.21757e-05	Up	yes	NAD(P)H-dependent 6'-deoxychalcone synthase
AH01G24350	22.4899	73.5429	1.70931	4.2367e-05	Up	yes	Serine/threonine-protein kinase CTR1
AH19G10670	70.4927	158.498	1.16891	4.24393e-05	Up	yes	Probable glucan endo-1,3-beta-glucosidase A6
AH03G02810	5.1398	34.7717	2.75813	4.2899e-05	Up	yes	Ubiquitin fusion degradation protein 1 homolog
AH17G00950	220.303	3769.11	4.09666	4.38943e-05	Up	yes	NAD(P)H-dependent 6'-deoxychalcone synthase
AH06G10880	226.039	830.343	1.87713	4.41106e-05	Up	yes	Basic 7S globulin 2
AH18G14710	5.99003	72.8005	3.60331	4.46432e-05	Up	yes	CBS domain-containing protein CBSX5
AH09G33030	32.0783	90.6744	1.4991	4.5274e-05	Up	yes	Phytosulfokine receptor 2
AH07G02360	114.915	276.852	1.26854	4.56185e-05	Up	yes	Receptor-like protein 12
AH05G23210	0	141.069	Inf	4.58705e-05	Up	yes	Uncharacterized protein
AH16G44040	17.2991	62.7991	1.86005	4.64121e-05	Up	yes	Calcineurin B-like protein 10
AH13G39740	66.2899	271.881	2.03611	4.67158e-05	Up	yes	Polyphenol oxidase A1, chloroplastic
AH12G28260	197.855	575.203	1.53963	4.75309e-05	Up	yes	STKLD4
AH08G21140	98.541	321.453	1.70581	4.76391e-05	Up	yes	Demethylmenaquinone methyltransferase
AH20G01550	3.13124	216.584	6.11205	4.76417e-05	Up	yes	Isoflavone reductase homolog
AH15G33210	5.76974	35.3372	2.61461	4.77001e-05	Up	yes	TMV resistance protein N
AH18G04800	2.51134	29.6212	3.5601	4.78492e-05	Up	yes	P-loop NTPase domain-containing protein LPA1 homolog 1
AH10G20200	0.339838	16.7824	5.62596	4.7882e-05	Up	yes	Glutamate receptor 2.7
AH16G16520	51.361	124.205	1.27398	4.81526e-05	Up	yes	Uncharacterized protein
AH14G00910	6.03573	289.876	5.58576	4.82867e-05	Up	yes	D-3-phosphoglycerate dehydrogenase 2, chloroplastic
AH19G26090	32.5465	96.9733	1.57508	4.83206e-05	Up	yes	uncharacterized protein LOC106764395
AH02G20530	9.60997	44.8978	2.22404	4.84896e-05	Up	yes	Probable glutathione S-transferase
AH09G25340	29.1139	318.66	3.45224	4.87893e-05	Up	yes	Dehydration-responsive element-binding protein 1C
AH15G04930	71.8754	161.079	1.1642	4.88474e-05	Up	yes	ACT domain-containing protein ACR8
AH02G23790	38.128	144.424	1.92139	4.92278e-05	Up	yes	Uncharacterized protein
AH10G04020	3.43415	44.1142	3.68322	4.92672e-05	Up	yes	Receptor-like serine/threonine-protein kinase SD1-8
AH10G05500	117.76	384.936	1.70877	4.97704e-05	Up	yes	Protein EXORDIUM-like 2
AH08G21390	5.81313	38.4229	2.72458	4.98511e-05	Up	yes	CBS domain-containing protein CBSX5
AH16G08090	1.00428	20.4381	4.34703	4.98959e-05	Up	yes	Probable glycerol-3-phosphate acyltransferase 2
AH11G29530	105.879	217.948	1.04157	5.0029e-05	Up	yes	Mitogen-activated protein kinase 16
AH09G32770	103.046	279.455	1.43933	5.00775e-05	Up	yes	Uncharacterized protein
AH15G28510	6.12239	60.4025	3.30244	5.00887e-05	Up	yes	Leucine-rich repeat extensin-like protein 4
AH18G27290	101.717	745.831	2.87429	5.08022e-05	Up	yes	Naringenin 8-dimethylallyltransferase 2, chloroplastic
AH18G06040	1.01951	20.3612	4.31987	5.08045e-05	Up	yes	NAC domain-containing protein 90
AH14G28670	16.6501	124.959	2.90786	5.08452e-05	Up	yes	BON1-associated protein 2
AH07G15370	1.3365	21.8339	4.03004	5.08473e-05	Up	yes	Vacuolar cation/proton exchanger 3
AH04G01010	47.8527	118.862	1.31262	5.13327e-05	Up	yes	Heat shock 70 kDa protein 17
AH17G32810	238.802	493.996	1.04868	5.14796e-05	Up	yes	AT-hook motif nuclear-localized protein 17
AH03G01870	2.82948	26.9405	3.25117	5.15982e-05	Up	yes	Tetraspanin-3
AH11G31570	35.4486	129.952	1.87418	5.1656e-05	Up	yes	Calcium-binding protein CML19
AH19G11030	8.56114	46.8168	2.45115	5.1669e-05	Up	yes	Cytochrome P450 82C4
AH08G10540	83.7952	179.163	1.09633	5.17301e-05	Up	yes	Protein ssh4
AH10G11880	40.7425	106.017	1.37969	5.17304e-05	Up	yes	Phosphoinositide phospholipase C 6
AH18G14180	9.51327	67.9451	2.83636	5.18127e-05	Up	yes	Zinc finger protein ZAT12
AH02G05420	0	18.158	Inf	5.20512e-05	Up	yes	UPF0481 protein At3g47200
AH15G32840	47.85	279.82	2.54791	5.30268e-05	Up	yes	Miraculin
AH15G01590	158.948	482.574	1.6022	5.44465e-05	Up	yes	Heat shock factor protein HSF24
AH08G29090	28.3347	696.203	4.61886	5.56616e-05	Up	yes	Transcription factor MYB3
AH05G34930	5.29628	33.9725	2.68132	5.6297e-05	Up	yes	O-glucosyltransferase rumi homolog
AH18G31850	10.8726	47.8066	2.13651	5.66849e-05	Up	yes	UPF0481 protein At3g47200
AH05G03450	171.441	344.089	1.00506	5.69256e-05	Up	yes	uncharacterized protein LOC101494744
AH07G21530	3.63401	29.6184	3.02686	5.71687e-05	Up	yes	WRKY transcription factor 55
AH06G24890	10.0149	45.2781	2.17667	5.73545e-05	Up	yes	Unknown function
AH14G34970	20.9091	108.981	2.38187	5.75988e-05	Up	yes	Uncharacterized protein
AH03G04390	23.6661	84.578	1.83746	5.80976e-05	Up	yes	Endochitinase EP3
AH08G09650	0	14.0907	Inf	5.84349e-05	Up	yes	Probable xyloglucan glycosyltransferase 12
AH09G22210	86.5776	184.162	1.08891	5.8676e-05	Up	yes	Uncharacterized protein
AH18G02950	1078.99	7970.08	2.88491	5.92656e-05	Up	yes	Endochitinase PR4
AH19G38560	75.78	836.695	3.46481	6.02962e-05	Up	yes	Protein NUCLEAR FUSION DEFECTIVE 4
AH04G27720	772.805	1572.3	1.0247	6.03916e-05	Up	yes	Calreticulin-3
AH15G19920	51.1228	179.145	1.80909	6.06217e-05	Up	yes	IST1-like protein
AH03G13950	23.5272	87.1524	1.88921	6.12489e-05	Up	yes	Uncharacterized protein
AH05G35890	55.5544	130.148	1.22817	6.12555e-05	Up	yes	Plastidial pyruvate kinase 2
AH08G15010	12.3849	85.6283	2.78951	6.13524e-05	Up	yes	GABA transporter 1
AH05G03310	12.3962	196.458	3.98625	6.1857e-05	Up	yes	Putative uncharacterized protein||Uncharacterized protein
AH17G26480	1.84689	101.271	5.77698	6.22251e-05	Up	yes	Transcription factor MYB44
AH15G06240	149.47	513.941	1.78175	6.25903e-05	Up	yes	Respiratory burst oxidase homolog protein F
AH15G13000	70.0155	165.666	1.24253	6.28966e-05	Up	yes	Protein NRT1/ PTR FAMILY 4.6
AH15G05520	95.2087	195.824	1.0404	6.3567e-05	Up	yes	Metalloendoproteinase 1-MMP
AH18G07970	3.36791	113.964	5.08059	6.38053e-05	Up	yes	Coumaroyl-CoA:anthocyanidin 3-O-glucoside-6''-O-coumaroyltransferase 2
AH16G33910	48.979	118.788	1.27815	6.38755e-05	Up	yes	probable receptor-like protein kinase At1g67000
AH10G32170	67.754	234.14	1.78899	6.52711e-05	Up	yes	Putative disease resistance protein RGA1
AH18G11810	0	147.987	Inf	6.57185e-05	Up	yes	Alpha-copaene synthase
AH09G31640	275.733	1071.67	1.95851	6.57776e-05	Up	yes	Chalcone--flavonone isomerase 1B-1
AH18G17280	1.66873	22.7027	3.76605	6.64937e-05	Up	yes	BES1/BZR1 homolog protein 4
AH03G18530	19.7315	75.7488	1.94072	6.69861e-05	Up	yes	Gibberellin 2-beta-dioxygenase 1
AH05G23080	55.3599	129.662	1.22784	6.86391e-05	Up	yes	TMV resistance protein N
AH09G22060	0	171.681	Inf	6.8883e-05	Up	yes	Tuberculostearic acid methyltransferase UfaA1
AH05G14360	58.3269	224.129	1.9421	6.94657e-05	Up	yes	Sugar transport protein 13
AH01G19250	25.5636	78.006	1.60949	6.95829e-05	Up	yes	L-type lectin-domain containing receptor kinase S.1
AH10G18230	2.88049	26.3145	3.19148	6.96518e-05	Up	yes	Uncharacterized protein
AH07G06000	50.9787	123.052	1.27131	6.97022e-05	Up	yes	Leucine-rich repeat receptor-like protein kinase PEPR1
AH06G07550	40.0375	232.852	2.53999	7.08202e-05	Up	yes	Linoleate 13S-lipoxygenase 3-1, chloroplastic
AH13G59180	38.1765	136.913	1.8425	7.13422e-05	Up	yes	Uncharacterized protein
AH11G24800	12.5274	110.524	3.1412	7.26555e-05	Up	yes	Alpha-1,4-glucan-protein synthase [UDP-forming] 2
AH17G18750	46.0924	192.065	2.05899	7.26604e-05	Up	yes	Ethylene-responsive transcription factor RAP2-4
AH02G25230	9.84664	44.6989	2.18254	7.27821e-05	Up	yes	STKLD4
AH05G12760	18.6434	242.478	3.70112	7.31813e-05	Up	yes	Cation/H(+) antiporter 17
AH09G11710	0	20.1568	Inf	7.32546e-05	Up	yes	Auxin-responsive protein IAA30
AH18G28210	842.748	2192.46	1.37938	7.34084e-05	Up	yes	Benzyl alcohol O-benzoyltransferase
AH13G08910	58.8056	136.385	1.21366	7.40219e-05	Up	yes	Probable magnesium transporter NIPA6
AH09G21850	5.05187	66.0131	3.70786	7.48524e-05	Up	yes	Ethylene receptor 2
AH02G02970	2.03787	23.8795	3.55063	7.5088e-05	Up	yes	Probable galacturonosyltransferase-like 1
AH12G30180	58.0647	166.022	1.51564	7.51566e-05	Up	yes	Putative disease resistance protein At4g11170
AH05G29830	1.75781	22.4736	3.67638	7.53876e-05	Up	yes	Methylecgonone reductase
AH02G12190	28.158	255.587	3.1822	7.66079e-05	Up	yes	Zinc finger protein ZAT11
AH12G22650	2.11288	23.7063	3.48799	7.68819e-05	Up	yes	Uncharacterized protein
AH15G29070	233.223	514.367	1.14109	7.72465e-05	Up	yes	Proline-rich receptor-like protein kinase PERK1
AH15G31420	0	135.466	Inf	7.7254e-05	Up	yes	LOB domain-containing protein 25
AH17G04930	40.2959	104.216	1.37087	7.75454e-05	Up	yes	Receptor-like protein 12
AH15G07760	378.719	1843.28	2.28307	7.75525e-05	Up	yes	Geraniol 8-hydroxylase
AH13G40550	137.614	1859.17	3.75596	7.81331e-05	Up	yes	(+)-6a-hydroxymaackiain 3-O-methyltransferase 1
AH19G34680	57.6228	132.139	1.19735	7.89228e-05	Up	yes	Phytosulfokine receptor 2
AH14G43990	136.732	331.156	1.27616	7.95552e-05	Up	yes	Malonyl-CoA:anthocyanidin 5-O-glucoside-6''-O-malonyltransferase||Phenolic glucoside malonyltransferase 1
AH14G19480	33.5636	90.8971	1.43734	8.00763e-05	Up	yes	Ankyrin repeat-containing protein At5g02620
AH05G26410	29.5188	84.4974	1.51727	8.06075e-05	Up	yes	Uncharacterized protein
AH13G44320	40.3772	128.316	1.66808	8.15179e-05	Up	yes	Uncharacterized protein
AH16G36330	1.47013	20.9486	3.83284	8.2019e-05	Up	yes	Uncharacterized protein
AH15G29700	99.7424	202.45	1.02129	8.29927e-05	Up	yes	Uncharacterized protein
AH19G28640	133.279	384.797	1.52965	8.49655e-05	Up	yes	Glutathione reductase, cytosolic
AH09G19680	17.1798	104.365	2.60285	8.53695e-05	Up	yes	Calmodulin-like protein 11
AH07G00580	47.6971	114.301	1.26086	8.5397e-05	Up	yes	Fimbrin-5
AH14G09680	76.7361	162.91	1.0861	8.59792e-05	Up	yes	Wall-associated receptor kinase-like 22
AH11G00310	107.892	216.554	1.00515	8.63217e-05	Up	yes	Histidine kinase 1
AH04G26740	41.738	105.377	1.33613	8.63687e-05	Up	yes	Mitogen-activated protein kinase homolog MMK2
AH08G17310	66.2494	169.388	1.35435	8.69018e-05	Up	yes	Coumaroyl-CoA:anthocyanidin 3-O-glucoside-6''-O-coumaroyltransferase 1
AH08G18590	38.2679	130.398	1.76871	8.76775e-05	Up	yes	E3 ubiquitin-protein ligase ATL41
AH14G00880	26.2598	171.103	2.70393	8.78221e-05	Up	yes	4-coumarate--CoA ligase 1
AH13G39720	11.2952	513.988	5.50795	8.79523e-05	Up	yes	Polyphenol oxidase A1, chloroplastic
AH17G32800	29.1737	83.142	1.51091	8.84939e-05	Up	yes	Ubiquitin carboxyl-terminal hydrolase 16
AH14G43920	0	13.528	Inf	8.87667e-05	Up	yes	Receptor-like protein 12
AH18G11600	1.7285	32.717	4.24245	8.97317e-05	Up	yes	Kinesin-3
AH15G23290	272.947	2206.68	3.01518	8.97933e-05	Up	yes	2-methylene-furan-3-one reductase
AH17G16080	80.0291	205.079	1.35758	9.01171e-05	Up	yes	Phosphoglycerate mutase-like protein 1
AH10G19760	2.18673	27.1696	3.63514	9.02108e-05	Up	yes	Phospholipase D Z
AH14G42490	2480.18	10346.2	2.06058	9.14372e-05	Up	yes	Unknown function
AH16G27410	39.0164	115.611	1.56713	9.16527e-05	Up	yes	Receptor-like serine/threonine-protein kinase SD1-8
AH20G05350	0	125.247	Inf	9.25944e-05	Up	yes	Glucan endo-1,3-beta-glucosidase 14
AH03G17420	0.996666	310.203	8.28189	9.28122e-05	Up	yes	Late embryogenesis abundant protein group 9 protein
AH13G57590	44.3828	172.301	1.95685	9.37815e-05	Up	yes	Phospholipid-transporting ATPase 1
AH13G10790	19.1449	143.281	2.90381	9.40783e-05	Up	yes	Uncharacterized protein
AH14G23190	37.1312	122.806	1.72568	9.4625e-05	Up	yes	Ammonium transporter 2
AH19G39190	15.2017	98.5761	2.69701	9.50255e-05	Up	yes	Probable leucine-rich repeat receptor-like protein kinase At1g68400
AH20G02420	16.5038	849.09	5.68505	9.56349e-05	Up	yes	Pathogenesis-related protein 1
AH18G00250	464.799	1749.03	1.91187	9.57319e-05	Up	yes	Cinnamoyl-CoA reductase 1
AH04G11070	134.918	956.012	2.82495	9.62051e-05	Up	yes	Isoflavone 2'-hydroxylase
AH12G23110	37.8812	340.121	3.16649	9.6364e-05	Up	yes	Uncharacterized protein
AH06G08360	82.1087	173.091	1.07593	9.65325e-05	Up	yes	Uncharacterized protein
AH02G03590	2.22366	44.3708	4.3186	9.67619e-05	Up	yes	Hydroquinone glucosyltransferase
AH05G07240	0	45.4825	Inf	9.68739e-05	Up	yes	Isoflavone reductase-like protein
AH18G13040	42.6235	125.358	1.55633	9.72697e-05	Up	yes	G-type lectin S-receptor-like serine/threonine-protein kinase At4g27290
AH17G09830	68.1418	150.577	1.14389	9.79654e-05	Up	yes	Protein ODORANT1
AH20G04200	69.9694	152.959	1.12835	9.81061e-05	Up	yes	probable receptor-like protein kinase At1g67000 isoform X1
AH07G23390	15.1711	86.3239	2.50844	0.000100242	Up	yes	Gibberellin 2-beta-dioxygenase 1
AH11G11080	63.54	153.578	1.27323	0.000100637	Up	yes	Metal transporter Nramp3
AH19G41020	2.55588	24.3075	3.24951	0.000102178	Up	yes	Cysteine-rich receptor-like protein kinase 29
AH06G04120	0.376764	28.065	6.21896	0.000102229	Up	yes	Ethylene-responsive transcription factor RAP2-3
AH12G24950	5.7597	142.71	4.63094	0.00010292	Up	yes	Histone-lysine N-methyltransferase, H3 lysine-9 specific SUVH5
AH11G25490	31.1506	86.5109	1.47362	0.00010343	Up	yes	Probable calcium-binding protein CML15
AH03G35600	4.69807	30.6742	2.70688	0.000103876	Up	yes	Probably inactive leucine-rich repeat receptor-like protein kinase At5g48380
AH09G04030	20.6529	152.255	2.88207	0.000104076	Up	yes	Probable LRR receptor-like serine/threonine-protein kinase At1g51860
AH13G32840	9.46353	148.307	3.97007	0.000104434	Up	yes	Cation/H(+) antiporter 17
AH07G06430	40.1951	102.178	1.34599	0.0001052	Up	yes	Protein LYK5
AH14G37920	21.3827	69.2785	1.69597	0.000105349	Up	yes	Unknown function
AH03G32430	115.239	268.933	1.22262	0.00010598	Up	yes	Uncharacterized protein
AH02G25630	10.2526	80.2239	2.96804	0.000107268	Up	yes	Vestitone reductase
AH13G47830	5.37775	36.5835	2.76612	0.000107308	Up	yes	Annexin D2
AH07G00640	304.668	3673.06	3.59168	0.000107849	Up	yes	NAD(P)H-dependent 6'-deoxychalcone synthase
AH10G24930	0	57.2847	Inf	0.000108077	Up	yes	Uncharacterized protein
AH17G07910	54.7236	125.881	1.20183	0.000108223	Up	yes	Transcription factor DIVARICATA
AH16G42280	22.132	125.348	2.50173	0.000109017	Up	yes	Transcription factor MYB44
AH13G09770	227.307	458.409	1.01199	0.000109802	Up	yes	Uncharacterized protein At5g23160
AH11G06850	26.0349	506.28	4.28141	0.000110303	Up	yes	Stilbene synthase 3
AH04G04770	71.3483	199.589	1.48408	0.00011039	Up	yes	uncharacterized protein LOC101489543
AH20G01780	73.7525	279.369	1.92141	0.000111001	Up	yes	Receptor-like serine/threonine-protein kinase SD1-8
AH02G17890	88.058	180.355	1.03432	0.000112187	Up	yes	3-ketoacyl-CoA thiolase 2, peroxisomal
AH09G34090	1.04121	61.1696	5.87649	0.000112617	Up	yes	Uncharacterized protein
AH15G31270	28.3552	80.3971	1.50353	0.000113494	Up	yes	Phosphoenolpyruvate/phosphate translocator 2, chloroplastic
AH02G26710	13.5187	51.0711	1.91755	0.00011485	Up	yes	TMV resistance protein N
AH19G42630	15.2907	228.966	3.9044	0.000114962	Up	yes	Dehydration-responsive element-binding protein 1C
AH03G38710	71.198	154.837	1.12084	0.000116132	Up	yes	DELLA protein GAI1
AH07G20220	47.2707	131.092	1.47157	0.000116164	Up	yes	Bet1-like protein At4g14600
AH17G12880	17.5067	58.8335	1.74873	0.000117189	Up	yes	Exocyst complex component EXO70B1
AH06G28570	5.70997	34.3309	2.58795	0.00011745	Up	yes	Uncharacterized protein
AH10G14340	2.42225	90.2033	5.21876	0.000118164	Up	yes	Ethylene-responsive transcription factor ERF109
AH05G38060	18.6409	181.213	3.28114	0.000118473	Up	yes	Unknown function
AH07G10060	0	13.0404	Inf	0.00011872	Up	yes	Uncharacterized protein
AH06G26910	79.5887	280.145	1.81554	0.000121265	Up	yes	Transmembrane protein 45B
AH07G02020	52.3544	122.272	1.22372	0.00012141	Up	yes	Serine acetyltransferase 3, mitochondrial
AH13G46570	54.5805	125.181	1.19756	0.000121816	Up	yes	Probable calcium-binding protein CML27
AH03G28540	28.8516	89.0632	1.62618	0.000121854	Up	yes	Uncharacterized protein
AH20G33650	6.09308	61.033	3.32435	0.000122468	Up	yes	Receptor-like protein kinase FERONIA
AH03G37380	121.614	1649.61	3.76174	0.000122624	Up	yes	(+)-6a-hydroxymaackiain 3-O-methyltransferase 1
AH16G37100	15.2982	312.765	4.35364	0.000124	Up	yes	Formin-like protein 18
AH20G31620	19.0811	81.6206	2.09679	0.000124393	Up	yes	Uncharacterized protein At5g39865
AH16G08440	4.78715	45.6621	3.25376	0.000124722	Up	yes	Uncharacterized protein
AH03G46810	283.548	617.257	1.12228	0.000124758	Up	yes	Reticuline oxidase-like protein
AH15G36680	33.3345	118.353	1.82801	0.0001251	Up	yes	Heat shock protein 83
AH19G33940	122.721	395.235	1.68732	0.000126789	Up	yes	Sucrose transport protein SUC2
AH12G33130	46.0909	141.735	1.62065	0.000127866	Up	yes	External alternative NAD(P)H-ubiquinone oxidoreductase B3, mitochondrial
AH00G00900	57.6813	129.996	1.1723	0.00012867	Up	yes	Dihydrolipoyllysine-residue acetyltransferase component 1 of pyruvate dehydrogenase complex, mitochondrial
AH13G49300	9.18104	130.844	3.83305	0.000128901	Up	yes	cannabidiolic acid synthase-like 2
AH16G11720	153.269	331.442	1.11269	0.000130507	Up	yes	Uncharacterized protein
AH05G24040	0	104.114	Inf	0.000130767	Up	yes	LOB domain-containing protein 25
AH13G14080	9.28548	69.5526	2.90506	0.000130835	Up	yes	Proteinase inhibitor type-2
AH13G50870	44.1221	107.385	1.28322	0.000131381	Up	yes	Cysteine-rich receptor-like protein kinase 10
AH08G20290	123.106	272.768	1.14777	0.00013191	Up	yes	Putative serine/threonine-protein kinase receptor
AH05G29380	484.764	1045.07	1.10825	0.000134562	Up	yes	Mitogen-activated protein kinase kinase 9
AH20G05760	0	13.7159	Inf	0.000134903	Up	yes	External alternative NAD(P)H-ubiquinone oxidoreductase B2, mitochondrial
AH14G31190	28.6364	80.0397	1.48287	0.000135365	Up	yes	Disease resistance protein TAO1
AH01G06670	53.5396	192.329	1.8449	0.000135704	Up	yes	Uncharacterized protein
AH13G10820	233.394	4302.1	4.2042	0.000137014	Up	yes	Glucan endo-1,3-beta-glucosidase, acidic isoform GL153
AH13G59070	53.9419	130.415	1.27363	0.000138914	Up	yes	Cycloartenol-C-24-methyltransferase
AH04G28760	10.1027	60.3411	2.5784	0.000142057	Up	yes	Putative LRR receptor-like serine/threonine-protein kinase
AH07G22390	234.071	981.603	2.06819	0.00014311	Up	yes	Cysteine-rich TM module stress tolerance protein
AH08G25170	9.82379	73.5987	2.90533	0.000143356	Up	yes	Uncharacterized protein At1g04910
AH03G03600	0	12.8031	Inf	0.000143841	Up	yes	Cytochrome P450 94C1
AH12G36700	69.93	169.658	1.27865	0.000144051	Up	yes	Auxin response factor 18
AH19G30350	20.0702	62.8376	1.64658	0.000144686	Up	yes	Pyruvate kinase 1, cytosolic
AH17G29530	0	12.7783	Inf	0.000145258	Up	yes	Wall-associated receptor kinase 5
AH05G02950	70.3005	150.493	1.09809	0.000145811	Up	yes	Calcium-dependent protein kinase 16
AH14G35060	54.2996	147.622	1.44289	0.000145933	Up	yes	Granule-bound starch synthase 2, chloroplastic/amyloplastic
AH13G02710	14.9878	54.0551	1.85064	0.000147775	Up	yes	Dolichol kinase EVAN
AH04G20050	85.9409	175.115	1.02689	0.000148391	Up	yes	Syntaxin-binding protein 5
AH20G18990	4.03363	140.074	5.11797	0.000150517	Up	yes	Ethylene-responsive transcription factor ERF109
AH03G37390	123.129	3045.46	4.62842	0.000151833	Up	yes	2-hydroxyisoflavanone synthase
AH14G27010	10.9401	96.6489	3.14312	0.000152314	Up	yes	Calcium-binding protein CML42
AH13G39190	112.074	284.831	1.34565	0.000153984	Up	yes	L-type lectin-domain containing receptor kinase IX.1
AH15G01100	48.83	114.888	1.23439	0.000154817	Up	yes	Uncharacterized protein
AH15G22820	0.332222	15.0475	5.50123	0.000155878	Up	yes	Aldehyde dehydrogenase family 2 member B4, mitochondrial
AH13G45800	0.679675	53.0057	6.28516	0.000156362	Up	yes	Nudix hydrolase 17, mitochondrial
AH04G02990	65.8826	206.122	1.64553	0.000159764	Up	yes	Sugar transporter ERD6-like 16
AH11G09340	7.0617	41.297	2.54795	0.000160046	Up	yes	Salicylic acid-binding protein 2
AH15G31670	87.1804	178.181	1.03126	0.000161955	Up	yes	Beta-1,4-mannosyl-glycoprotein 4-beta-N-acetylglucosaminyltransferase
AH07G08340	0.376764	47.1651	6.96791	0.000163205	Up	yes	uncharacterized protein LOC101496112
AH13G50440	51.3122	118.128	1.20298	0.000163618	Up	yes	Probable potassium transporter 17
AH17G04940	2.21604	22.25	3.32775	0.000165492	Up	yes	Receptor-like protein 12
AH20G33290	25.2098	137.822	2.45075	0.000167754	Up	yes	Malonyl-CoA:anthocyanidin 5-O-glucoside-6''-O-malonyltransferase
AH14G00330	66.1344	244.343	1.88544	0.000168663	Up	yes	Sucrose synthase
AH01G24970	0	12.5904	Inf	0.00017263	Up	yes	36.4 kDa proline-rich protein
AH07G21170	2.90333	24.4532	3.07424	0.000174237	Up	yes	Protein JASON
AH15G32540	120.812	244.451	1.01679	0.000174387	Up	yes	Succinyl-CoA ligase [ADP-forming] subunit alpha-1, mitochondrial
AH04G27320	90.1327	180.86	1.00475	0.000177276	Up	yes	GDT1-like protein 3
AH05G11070	7.28326	35.602	2.2893	0.000177446	Up	yes	Metalloendoproteinase 2-MMP
AH03G42750	7.5047	258.855	5.10821	0.000177923	Up	yes	Uncharacterized protein
AH10G25690	30.3074	82.2997	1.44122	0.000178957	Up	yes	Uncharacterized protein
AH15G25960	29.9066	81.5225	1.44673	0.000180933	Up	yes	Protein C2-DOMAIN ABA-RELATED 4
AH16G10590	111.601	278.234	1.31795	0.000182412	Up	yes	Probable linoleate 9S-lipoxygenase 5
AH14G34750	1.04121	20.5078	4.29984	0.000184836	Up	yes	Probably inactive leucine-rich repeat receptor-like protein kinase At5g48380
AH16G04760	51.9431	210.462	2.01856	0.000184997	Up	yes	Uncharacterized protein
AH17G34170	5.51657	32.1359	2.54235	0.000185538	Up	yes	Probable xyloglucan glycosyltransferase 12
AH06G19130	36.5395	92.2278	1.33574	0.000186263	Up	yes	HVA22-like protein i
AH12G15160	9.40249	41.2768	2.13422	0.000187553	Up	yes	Unknown function
AH00G03240	10.6347	44.3405	2.05985	0.000189129	Up	yes	Uncharacterized protein
AH03G08160	317.262	4834.68	3.92968	0.000190294	Up	yes	Glucan endo-1,3-beta-glucosidase, acidic isoform GI9
AH16G24140	20.0537	107.842	2.42698	0.000191096	Up	yes	Cytochrome P450 98A2
AH02G04460	134.384	694.124	2.36884	0.00019321	Up	yes	Anthranilate N-methyltransferase
AH05G02890	49.2795	241.364	2.29215	0.000193306	Up	yes	Thaumatin-like protein 1
AH01G23400	55.944	124.672	1.15608	0.000194733	Up	yes	Probable LRR receptor-like serine/threonine-protein kinase At2g23950
AH15G14730	14.8324	330.941	4.47975	0.000197583	Up	yes	Glycosyltransferase
AH11G15360	16.1244	64.7026	2.00458	0.000198934	Up	yes	Zinc finger protein ZAT1
AH14G05150	0.753528	22.3032	4.88744	0.000199863	Up	yes	Uncharacterized protein
AH19G40980	32.1714	207.206	2.68722	0.000200869	Up	yes	Cysteine-rich receptor-like protein kinase 29
AH04G00230	0	20.8102	Inf	0.000200941	Up	yes	Transmembrane protein, putative
AH16G33530	67.8274	299.509	2.14266	0.000201123	Up	yes	Transmembrane protein 45B
AH15G32190	27.1077	75.45	1.47682	0.000201412	Up	yes	Actin-1
AH12G04920	27.8831	266.52	3.25678	0.000202759	Up	yes	Anthranilate N-methyltransferase
AH14G44000	22.8132	72.9582	1.6772	0.000203353	Up	yes	Malonyl-CoA:anthocyanidin 5-O-glucoside-6''-O-malonyltransferase
AH10G31830	81.6058	167.94	1.0412	0.00020582	Up	yes	Uncharacterized protein
AH09G10250	46.0961	137.879	1.58069	0.000206899	Up	yes	Uncharacterized protein
AH13G40560	156.167	3616.79	4.53355	0.000207953	Up	yes	2-hydroxyisoflavanone synthase
AH16G15320	0.753528	31.1617	5.36997	0.000208389	Up	yes	Protein LIGHT-DEPENDENT SHORT HYPOCOTYLS 3
AH11G25910	22.122	66.081	1.57875	0.000209195	Up	yes	Probable receptor-like protein kinase At5g18500
AH05G25480	17.7791	69.1035	1.95858	0.000212193	Up	yes	Receptor-like protein kinase HSL1
AH20G21850	698.659	1989.19	1.50952	0.000212691	Up	yes	Unknown function
AH12G05690	27.7493	76.9045	1.47061	0.000212719	Up	yes	1-phosphatidylinositol-3-phosphate 5-kinase FAB1B
AH12G29660	1.05644	17.9233	4.08456	0.000213447	Up	yes	Geraniol 8-hydroxylase
AH14G09220	1.39628	45.949	5.04037	0.000216078	Up	yes	Stilbene synthase 3
AH13G04440	169.469	545.123	1.68556	0.000216289	Up	yes	Heat shock cognate 70 kDa protein
AH15G02020	19.1372	124.512	2.70184	0.000216311	Up	yes	Cytochrome P450 82A3
AH10G05900	0	13.4592	Inf	0.000216644	Up	yes	Aminotransferase ALD1
AH15G08260	15.2168	52.5658	1.78846	0.000218063	Up	yes	Protein NETWORKED 1A
AH20G20360	4.10748	27.7543	2.75639	0.000218383	Up	yes	Cell number regulator 1
AH19G35820	0	57.15	Inf	0.000220353	Up	yes	Inositol transporter 1
AH16G27230	0.753528	16.1949	4.42573	0.000223231	Up	yes	Spermidine hydroxycinnamoyl transferase
AH10G28430	4.10748	152.937	5.21854	0.000225754	Up	yes	Lysine histidine transporter 1
AH15G37140	106.595	220.724	1.0501	0.000226124	Up	yes	Probable E3 ubiquitin-protein ligase HERC1
AH14G14870	17.765	56.9759	1.68131	0.000230868	Up	yes	G-type lectin S-receptor-like serine/threonine-protein kinase At5g24080
AH05G34120	39.7878	98.1143	1.30214	0.000231892	Up	yes	Molybdenum cofactor sulfurase
AH16G40470	66.3915	149.293	1.16908	0.00023488	Up	yes	Glucan endo-1,3-beta-glucosidase 7
AH18G17930	78.517	172.553	1.13597	0.000236333	Up	yes	Leucine-rich repeat receptor-like protein kinase PXL1
AH07G19850	7.93363	36.4846	2.20123	0.000236789	Up	yes	Uncharacterized protein
AH01G20740	26.8201	107.362	2.0011	0.000236907	Up	yes	Protein TIFY 10A
AH19G32670	177.597	399.497	1.16958	0.000237339	Up	yes	Uncharacterized protein sll0103
AH13G43620	491.271	1145.5	1.22138	0.000237483	Up	yes	Aldehyde dehydrogenase family 2 member B7, mitochondrial
AH18G11100	56.8767	150.831	1.40703	0.000238183	Up	yes	Uncharacterized protein
AH11G31080	11.5155	115.823	3.33028	0.000238201	Up	yes	COBRA-like protein 7
AH09G28220	4.25507	27.8505	2.71045	0.000239106	Up	yes	uncharacterized protein LOC101492975
AH10G15530	10.0237	41.2273	2.04019	0.00023966	Up	yes	Harbinger transposase-derived nuclease
AH05G09010	3.48631	232.916	6.06197	0.000241386	Up	yes	Acid beta-fructofuranosidase
AH11G10210	3.84784	94.0589	4.61144	0.00024161	Up	yes	PI-PLC X domain-containing protein At5g67130
AH05G07460	12.6252	67.7343	2.42358	0.000243231	Up	yes	AAA-ATPase At5g17760
AH03G23430	30.8449	154.151	2.32124	0.000243382	Up	yes	Unknown function
AH02G17350	69.5878	198.144	1.50964	0.000244924	Up	yes	Cytochrome b5
AH01G26620	116.876	269.723	1.20649	0.000245777	Up	yes	Calmodulin-binding transcription activator 5
AH06G08270	18.5566	176.297	3.248	0.000246856	Up	yes	Probable aldo-keto reductase 1
AH15G28770	73.2192	373.603	2.35121	0.000247039	Up	yes	Aldehyde dehydrogenase family 2 member C4
AH11G29440	2.60042	159.333	5.93716	0.000248625	Up	yes	Transmembrane protein 45B
AH04G26660	68.6686	464.349	2.75749	0.000249792	Up	yes	Probable receptor-like protein kinase At5g24010
AH13G28000	0	77.2105	Inf	0.000250131	Up	yes	Uncharacterized protein
AH09G01670	0	36.5689	Inf	0.000253712	Up	yes	Auxin-induced protein AUX22
AH10G32240	253.672	923.029	1.86341	0.000254673	Up	yes	Isoliquiritigenin 2'-O-methyltransferase
AH15G04290	3.01411	38.0306	3.65736	0.000255022	Up	yes	Protein IQ-DOMAIN 14
AH20G02660	45.5233	157.516	1.79082	0.000255546	Up	yes	Receptor-like protein kinase HAIKU2
AH05G06810	0	25.5667	Inf	0.000256037	Up	yes	uncharacterized protein LOC101496928 isoform X1
AH17G14150	3.73071	25.6666	2.78237	0.000256264	Up	yes	Vacuolar cation/proton exchanger 1
AH03G23360	27.5495	89.9605	1.70727	0.000260713	Up	yes	C2 and GRAM domain-containing protein At5g50170
AH15G30160	49.099	751.04	3.93512	0.000260719	Up	yes	Inositol oxygenase 2
AH20G18490	291.543	731.394	1.32694	0.000261514	Up	yes	Methylesterase 3
AH04G00290	249.263	841.32	1.75498	0.000262871	Up	yes	4-coumarate--CoA ligase 1
AH13G08210	158.408	482.971	1.60829	0.00026378	Up	yes	Disease resistance protein TAO1||TMV resistance protein N
AH16G03850	10.5111	86.3716	3.03865	0.000264344	Up	yes	Transcription factor HBP-1b(C1)
AH13G42720	1002.24	2366.25	1.23937	0.000267443	Up	yes	Probable 1-deoxy-D-xylulose-5-phosphate synthase 2, chloroplastic
AH17G25760	49.2985	110.926	1.16998	0.000268388	Up	yes	Probable calcium-binding protein CML41
AH06G17350	138.253	403.884	1.54664	0.000269958	Up	yes	Fructose-bisphosphate aldolase
AH03G44030	0	76.2977	Inf	0.000271104	Up	yes	Potassium transporter 7
AH08G07490	76.2546	189.79	1.31551	0.000271526	Up	yes	F-box protein At1g78280
AH18G12480	0	25.2468	Inf	0.000273269	Up	yes	Dehydration-responsive protein RD22
AH00G01960	44.3077	104.761	1.24147	0.000273415	Up	yes	Uncharacterized protein
AH11G04320	60.6665	131.328	1.1142	0.000276278	Up	yes	U-box domain-containing protein 44
AH05G22900	76.28	157.275	1.04391	0.000277557	Up	yes	Putative GEM-like protein 8
AH12G35400	26.1542	73.5474	1.49163	0.000281319	Up	yes	Alpha carbonic anhydrase 1, chloroplastic
AH03G29140	11.7382	162.874	3.79447	0.000281974	Up	yes	Cation/H(+) antiporter 17
AH14G22520	154.859	6135.69	5.3082	0.00028252	Up	yes	Early nodulin-12B
AH02G01530	0	16.3791	Inf	0.000284077	Up	yes	Putative UDP-rhamnose:rhamnosyltransferase 1
AH09G22100	0	68.2126	Inf	0.000286416	Up	yes	Tuberculostearic acid methyltransferase UfaA1
AH03G48300	18.3329	61.7598	1.75223	0.000289604	Up	yes	Uncharacterized protein At4g22758
AH07G19050	44.1296	103.749	1.23327	0.000293194	Up	yes	Glucan endo-1,3-beta-D-glucosidase
AH13G06880	1.13029	24.28	4.425	0.000293934	Up	yes	Probable NAD(P)H dehydrogenase (quinone) FQR1-like 2
AH02G00600	0.376764	24.6328	6.03078	0.000296779	Up	yes	2-alkenal reductase (NADP(+)-dependent)
AH02G24810	0	17.642	Inf	0.000298181	Up	yes	Cytochrome P450 83B1
AH04G08660	5.45921	195.086	5.15927	0.000298599	Up	yes	Stilbene synthase 1||Stilbene synthase 3
AH19G09940	29.4867	85.8749	1.54217	0.000300536	Up	yes	Putative F-box protein At5g55150
AH13G37460	49.4118	112.393	1.18562	0.000302787	Up	yes	Uncharacterized protein
AH02G21360	15.399	52.0865	1.75808	0.000302811	Up	yes	TMV resistance protein N
AH18G25790	0	47.0551	Inf	0.000303557	Up	yes	Zinc finger protein WIP2
AH18G27650	0	41.3226	Inf	0.000309116	Up	yes	MLP-like protein 31
AH18G19580	6.65563	33.4566	2.32964	0.000309167	Up	yes	9-cis-epoxycarotenoid dioxygenase NCED1, chloroplastic
AH04G19450	32.6969	83.9494	1.36037	0.000311812	Up	yes	Uncharacterized protein
AH07G13130	5.49487	30.8346	2.48839	0.000312995	Up	yes	uncharacterized protein LOC101503578 isoform X1
AH13G56780	23.3425	66.4256	1.50878	0.000313016	Up	yes	Two-component response regulator ARR9||Two-component response regulator ORR10
AH05G35090	75.17	208.539	1.47208	0.000315742	Up	yes	Uncharacterized protein
AH19G38180	24.4118	69.1823	1.50283	0.000317942	Up	yes	Uncharacterized protein
AH01G10150	32.4779	124.893	1.94316	0.000318369	Up	yes	Isoflavone reductase homolog
AH03G41030	3.39088	117.694	5.11723	0.000319098	Up	yes	Serine/threonine-protein kinase PBS1
AH03G08000	15.8799	53.3357	1.7479	0.000319375	Up	yes	Expansin-like A1
AH14G07760	60.9669	132.142	1.11599	0.000320069	Up	yes	TVP38/TMEM64 family membrane protein slr0305
AH15G07580	14.3601	139.919	3.28446	0.000327229	Up	yes	4-coumarate--CoA ligase 2
AH15G37880	8.86405	37.9381	2.09761	0.000328757	Up	yes	Nudix hydrolase 2
AH05G02900	0.339838	87.8149	8.01348	0.000329525	Up	yes	Thaumatin-like protein 1
AH13G16380	0.679675	15.6047	4.52099	0.000331064	Up	yes	Myb-related protein Myb4
AH09G00050	12.9767	47.0093	1.85702	0.00033562	Up	yes	Nudix hydrolase 2
AH05G34000	1.39628	18.4723	3.72571	0.000335651	Up	yes	Probable carboxylesterase 120
AH19G30020	22.8831	65.6805	1.52118	0.000335701	Up	yes	Uncharacterized protein
AH05G27600	12.1148	45.8381	1.91977	0.000343166	Up	yes	ABC transporter I family member 6, chloroplastic
AH07G24540	56.2968	121.865	1.11415	0.000346429	Up	yes	Probable leucine-rich repeat receptor-like serine/threonine-protein kinase At3g14840
AH20G26610	3.9967	26.0717	2.7056	0.000347581	Up	yes	Ethylene-responsive transcription factor ERF017
AH13G12150	5.37013	29.6569	2.46534	0.000348417	Up	yes	Putative calcium-transporting ATPase 11, plasma membrane-type
AH12G36520	1.13029	161.448	7.15823	0.00034897	Up	yes	Auxin-responsive protein SAUR72
AH06G26600	24.9848	70.0016	1.48634	0.000349084	Up	yes	Uncharacterized protein
AH16G07170	6.10843	62.0283	3.34405	0.000350289	Up	yes	Ethylene-responsive transcription factor RAP2-3
AH15G11840	0	21.0558	Inf	0.000351506	Up	yes	Uncharacterized protein
AH03G35200	1.13029	32.3596	4.83942	0.00035197	Up	yes	L-type lectin-domain containing receptor kinase IX.1
AH15G32130	0.376764	13.7461	5.18922	0.000353099	Up	yes	uncharacterized protein LOC107860095
AH18G33010	0.339838	19.9313	5.87405	0.000357551	Up	yes	MACPF domain-containing protein At4g24290
AH03G48130	0	19.8599	Inf	0.000359706	Up	yes	Putative serine/threonine-protein kinase At1g18390 family
AH11G24360	51.2711	113.549	1.14709	0.000359934	Up	yes	UDP-glucose 6-dehydrogenase 3
AH06G11760	199.187	535.724	1.42737	0.000360031	Up	yes	Auxin-induced protein 22E
AH08G11010	21.0795	63.008	1.57969	0.000363671	Up	yes	UDP-glycosyltransferase 92A1
AH14G41050	35.115	91.5111	1.38186	0.000364854	Up	yes	Zinc finger protein ZAT11
AH13G50130	43.0082	1249.31	4.86037	0.0003684	Up	yes	Isoflavone 2'-hydroxylase
AH03G35170	28.0283	74.6399	1.41306	0.000369463	Up	yes	L-type lectin-domain containing receptor kinase IX.1
AH04G10410	12.8683	46.7444	1.86098	0.000372108	Up	yes	Xyloglucan 6-xylosyltransferase 1
AH14G24180	13.5075	65.4019	2.27557	0.000376454	Up	yes	Harbinger transposase-derived nuclease
AH16G44300	18.9807	78.1729	2.04213	0.000378042	Up	yes	Beta-fructofuranosidase, insoluble isoenzyme CWINV3
AH16G39200	40.4026	167.749	2.05379	0.000382113	Up	yes	Probable LRR receptor-like serine/threonine-protein kinase At3g47570
AH18G08370	37.1578	89.5252	1.26863	0.000384136	Up	yes	ATP synthase protein MI25
AH19G41030	8.29516	52.0618	2.64988	0.000388772	Up	yes	Cysteine-rich receptor-like protein kinase 29
AH08G11570	1641.03	10111.5	2.62332	0.000393904	Up	yes	Endochitinase PR4
AH01G02310	40.6701	527.807	3.69797	0.000394053	Up	yes	Stilbene synthase 3
AH07G15990	98.1303	1407	3.84178	0.000397126	Up	yes	Aspartic proteinase CDR1
AH15G23570	1.13029	122.853	6.7641	0.000397418	Up	yes	Uncharacterized protein At4g15970
AH17G27180	14.7333	50.6495	1.78147	0.000398266	Up	yes	Metal-nicotianamine transporter YSL3
AH12G12670	2.74686	22.711	3.04754	0.000399191	Up	yes	Receptor-like protein 12
AH13G03690	22.0113	122.634	2.47804	0.00040253	Up	yes	LOB domain-containing protein 11
AH03G47560	200.222	510.246	1.34959	0.00040394	Up	yes	protein SLOW GREEN 1, chloroplastic
AH19G12890	2.55588	66.848	4.70899	0.000405429	Up	yes	Uncharacterized protein
AH06G26490	7.29722	34.3639	2.23547	0.000408016	Up	yes	Uncharacterized phosphoglycerate mutase family protein R708
AH15G23860	33.9684	114.159	1.74878	0.000408351	Up	yes	Uncharacterized protein
AH14G39050	63.6917	133.5	1.06766	0.000413045	Up	yes	TMV resistance protein N
AH13G17070	36.5139	236.331	2.69429	0.000414984	Up	yes	Probable polyol transporter 4
AH16G09380	2.41464	21.6021	3.16129	0.000422275	Up	yes	Glucan endo-1,3-beta-glucosidase 1
AH09G24010	0	16.2141	Inf	0.000423424	Up	yes	Uncharacterized protein
AH04G08650	583.665	7868.91	3.75295	0.000424839	Up	yes	Chalcone synthase
AH04G00620	94.8894	191.275	1.01133	0.000425397	Up	yes	Protein kinase 2A, chloroplastic
AH11G00440	57.0796	148.936	1.38365	0.000428407	Up	yes	Thaumatin-like protein 1
AH03G35960	38.9882	107.054	1.45723	0.00043237	Up	yes	External alternative NAD(P)H-ubiquinone oxidoreductase B3, mitochondrial
AH04G03380	84.9739	180.332	1.08556	0.000434956	Up	yes	Endo-1,3
AH02G25250	139.241	292.228	1.0695	0.000435007	Up	yes	3-phosphoshikimate 1-carboxyvinyltransferase, chloroplastic
AH06G16720	4.63183	39.9662	3.10913	0.000436363	Up	yes	Uncharacterized protein
AH13G16960	30.7939	78.1994	1.34451	0.000436622	Up	yes	Probable protein phosphatase 2C 52
AH02G01500	62.7476	197.611	1.65503	0.000439949	Up	yes	Protein P21
AH14G09790	2.07595	65.7731	4.98565	0.000440358	Up	yes	Stilbene synthase 1
AH03G34030	37.811	121.223	1.68079	0.000440533	Up	yes	Shikimate kinase, chloroplastic
AH06G07250	23.8165	67.1285	1.49497	0.000442659	Up	yes	Probable arabinose 5-phosphate isomerase
AH12G02250	8.8119	37.2782	2.08081	0.000446414	Up	yes	Golgin candidate 3
AH10G16100	0	11.1818	Inf	0.000447247	Up	yes	Probable LRR receptor-like serine/threonine-protein kinase At3g47570
AH04G24540	0	11.1818	Inf	0.000447248	Up	yes	BON1-associated protein 2
AH01G07260	55.1294	139.282	1.33711	0.000447258	Up	yes	Glucose-6-phosphate/phosphate translocator 2, chloroplastic
AH11G00980	26.9613	76.1099	1.49719	0.000448128	Up	yes	Choline/ethanolaminephosphotransferase 1
AH04G14900	34.2205	83.9301	1.29433	0.000448827	Up	yes	MLO-like protein 6
AH17G19370	5.90095	46.1799	2.96825	0.000451861	Up	yes	Glucose-1-phosphate adenylyltransferase large subunit 1 (Fragment)
AH15G01090	27.5127	136.366	2.30931	0.000452024	Up	yes	Cytochrome P450 81E8
AH03G11860	122.121	312.043	1.35344	0.000453226	Up	yes	Protein STRICTOSIDINE SYNTHASE-LIKE 3
AH12G36190	4866.51	91191.2	4.22794	0.00045375	Up	yes	Glucan endo-1,3-beta-glucosidase
AH13G54820	26.7883	72.1516	1.42943	0.000459045	Up	yes	LysM and putative peptidoglycan-binding domain-containing protein 4
AH04G07370	37.8658	458.03	3.59648	0.000460454	Up	yes	Class-10 pathogenesis-related protein 1
AH14G37890	10.0465	39.2422	1.96571	0.000460801	Up	yes	Unknown function
AH03G12160	0	48.1613	Inf	0.000461596	Up	yes	S-type anion channel SLAH1
AH20G00660	32.7262	102.494	1.64702	0.000470833	Up	yes	Putative phospholipid-transporting ATPase 9
AH15G03360	774.654	6096.22	2.97629	0.000471871	Up	yes	Isoflavone reductase-like protein
AH15G32820	19.3839	200.608	3.37145	0.000473492	Up	yes	Miraculin
AH15G01700	7.1801	33.0185	2.2012	0.000473798	Up	yes	Nodulation protein H
AH11G35610	3.81091	25.41	2.73719	0.000478234	Up	yes	Subtilisin-like protease
AH09G16310	279.969	1918.73	2.77681	0.000483765	Up	yes	Deacetoxyvindoline 4-hydroxylase
AH07G24380	20.2459	99.1535	2.29203	0.000485594	Up	yes	Probable leucine-rich repeat receptor-like serine/threonine-protein kinase At3g14840
AH03G48940	1.84689	20.8579	3.49742	0.000487059	Up	yes	Uncharacterized membrane protein YuiD
AH05G25220	30.8104	701.436	4.50882	0.000487308	Up	yes	Inositol oxygenase 2
AH18G07680	35.5481	86.8463	1.28869	0.000494397	Up	yes	G-type lectin S-receptor-like serine/threonine-protein kinase At4g03230
AH02G20770	23.0475	384.778	4.06135	0.000494745	Up	yes	Uncharacterized protein
AH19G08390	15.0235	111.712	2.89449	0.000495146	Up	yes	Blue copper protein
AH19G34060	60.4603	163.166	1.43228	0.000495535	Up	yes	Putative 1-phosphatidylinositol-3-phosphate 5-kinase FAB1D
AH12G24750	11.9824	328.31	4.77607	0.000495841	Up	yes	Beta-glucosidase 11
AH09G00220	56.3389	120.482	1.09662	0.000496013	Up	yes	Metal tolerance protein C4
AH09G10070	24.73	67.123	1.44054	0.00049844	Up	yes	Exocyst complex component EXO70A1
AH09G16300	40.1824	92.8831	1.20885	0.00050158	Up	yes	Activating signal cointegrator 1
AH14G22020	22.7853	116.031	2.34834	0.000503067	Up	yes	Probable anion transporter 3, chloroplastic
AH16G13860	305.364	613.943	1.00757	0.000507362	Up	yes	Calcium-binding protein KIC
AH12G17290	41.6244	106.649	1.35737	0.000514935	Up	yes	Putative uncharacterized protein
AH17G01230	55.1444	119.716	1.11833	0.000516612	Up	yes	Heat shock protein 90-6, mitochondrial
AH16G05440	202.583	496.467	1.29319	0.000517767	Up	yes	Sigma factor binding protein 1, chloroplastic
AH19G38740	2.10526	20.0578	3.25209	0.000524387	Up	yes	ACD11 homolog protein
AH19G40240	674.888	3781.77	2.48634	0.000525436	Up	yes	Basic secretory protease (Fragments)
AH00G00130	90.7815	270.233	1.57374	0.000527264	Up	yes	Phosphoenolpyruvate carboxykinase [ATP]
AH19G36390	130.801	1341.97	3.3589	0.000529314	Up	yes	Chalcone--flavonone isomerase 1B-1
AH16G22170	4.83043	27.9028	2.53019	0.0005321	Up	yes	Subtilisin-like serine protease
AH09G26400	0.339838	13.1421	5.27321	0.000533175	Up	yes	Primary amine oxidase
AH11G34920	8.00748	268.19	5.06576	0.000534415	Up	yes	Probable 1-deoxy-D-xylulose-5-phosphate synthase 2, chloroplastic
AH03G04770	3.47108	31.5292	3.18323	0.000543991	Up	yes	Probable NAD(P)H dehydrogenase (quinone) FQR1-like 2
AH01G31450	215.03	464.715	1.11181	0.000549616	Up	yes	NADH-cytochrome b5 reductase-like protein
AH10G02020	13.4209	45.97	1.77621	0.00055708	Up	yes	Uncharacterized protein
AH17G29120	489.514	1313.28	1.42375	0.000559235	Up	yes	Transmembrane protein, putative
AH16G15350	9.46872	37.9958	2.0046	0.000561166	Up	yes	Probable arabinose 5-phosphate isomerase
AH18G01150	2243.93	5794.75	1.36872	0.000563644	Up	yes	Pleiotropic drug resistance protein 1
AH06G23090	15.4816	49.9466	1.68983	0.000567058	Up	yes	Cytochrome P450 71A9
AH13G40070	5.69589	51.7199	3.18273	0.000568665	Up	yes	Heat stress transcription factor B-2a
AH03G05370	2.52657	20.9019	3.04838	0.000570636	Up	yes	Uncharacterized protein
AH09G33460	61.1333	240.397	1.97539	0.000575932	Up	yes	Putative 1-phosphatidylinositol-3-phosphate 5-kinase FAB1D
AH06G04860	0	38.2588	Inf	0.000576229	Up	yes	Uncharacterized protein
AH03G35570	0	96.7955	Inf	0.000576662	Up	yes	Branched-chain-amino-acid aminotransferase
AH14G26300	15.4956	50.8419	1.71416	0.000577378	Up	yes	Receptor-like protein kinase FERONIA
AH12G36210	676.237	1481.87	1.13182	0.000581572	Up	yes	Protein fluG
AH09G20500	59.8263	144.973	1.27693	0.000582357	Up	yes	Probable methyltransferase PMT1||Probable methyltransferase PMT8
AH05G38140	0.708986	31.0967	5.45486	0.000583756	Up	yes	ATP-dependent 6-phosphofructokinase 5, chloroplastic
AH09G29110	27.3523	75.1943	1.45896	0.000587904	Up	yes	Uncharacterized protein
AH12G30190	0.708986	14.6177	4.36581	0.000589417	Up	yes	TMV resistance protein N
AH10G03130	13.1625	45.1067	1.77691	0.000591575	Up	yes	Probable polyol transporter 4
AH19G08510	19.9721	59.0352	1.56359	0.000595075	Up	yes	Protein VASCULAR ASSOCIATED DEATH 1, chloroplastic
AH18G13290	0	33.4144	Inf	0.000597852	Up	yes	Uncharacterized protein
AH08G20870	0	49.4984	Inf	0.000597956	Up	yes	Uncharacterized protein
AH13G46720	0	49.81	Inf	0.000602638	Up	yes	Potassium transporter 7
AH02G02960	65.7868	158.372	1.26745	0.000603898	Up	yes	Probable calcium-binding protein CML41
AH09G04020	6.17339	30.9033	2.32362	0.000606772	Up	yes	Probable LRR receptor-like serine/threonine-protein kinase At1g05700
AH07G01980	4.44732	27.3428	2.62015	0.000611627	Up	yes	Meiotic recombination protein SPO11-1
AH14G02330	55.2045	122.353	1.14819	0.000618823	Up	yes	Uncharacterized protein||Uncharacterized protein (Fragment)
AH08G24880	8.04948	35.7202	2.14977	0.000621246	Up	yes	Zinc finger protein WIP5
AH04G27490	91.8775	279.487	1.605	0.000630909	Up	yes	Serine carboxypeptidase-like 20
AH01G17740	0	31.5695	Inf	0.000631721	Up	yes	Protein SHOOT GRAVITROPISM 5
AH14G08450	1.75781	141.853	6.33447	0.000635547	Up	yes	Peroxidase 15
AH13G53040	16.7824	72.3615	2.10827	0.000638457	Up	yes	probable LRR receptor-like serine/threonine-protein kinase At2g24230
AH14G09920	3.95977	29.1693	2.88096	0.000642375	Up	yes	Stilbene synthase 3
AH11G02690	317.271	4456.49	3.81212	0.000642587	Up	yes	Non-specific lipid-transfer protein
AH03G47430	65.881	1283.91	4.28453	0.00064288	Up	yes	Isoflavone 2'-hydroxylase
AH06G03780	2.06834	27.0862	3.71101	0.000647009	Up	yes	Translocator protein homolog
AH19G27720	21.9465	85.8776	1.96829	0.000648109	Up	yes	Unknown function
AH12G00580	69.8042	182.966	1.39019	0.000650582	Up	yes	O-glucosyltransferase rumi homolog
AH12G30520	59.9065	385.972	2.68771	0.000652066	Up	yes	Uncharacterized isomerase BH0283
AH13G13440	0	10.7071	Inf	0.000657868	Up	yes	21 kDa protein
AH15G30220	1.01951	20.3062	4.31597	0.000658523	Up	yes	Probable LRR receptor-like serine/threonine-protein kinase At4g29180
AH06G24570	155.665	449.955	1.53134	0.000660637	Up	yes	Probable WRKY transcription factor 75
AH13G17220	0	51.8721	Inf	0.000661814	Up	yes	Protein ACCELERATED CELL DEATH 6
AH06G27340	58.6052	121.777	1.05514	0.000664257	Up	yes	probable receptor-like protein kinase At1g67000
AH18G18060	0	42.9383	Inf	0.000664836	Up	yes	Geraniol 8-hydroxylase
AH14G35850	0	10.6796	Inf	0.000665057	Up	yes	Histone H3.2
AH14G00860	0.996666	129.303	7.01944	0.00066992	Up	yes	Putative glucose-6-phosphate 1-epimerase
AH15G23480	0	30.3341	Inf	0.000671784	Up	yes	Uncharacterized protein
AH14G33370	40.6623	92.4807	1.18546	0.00067594	Up	yes	Uncharacterized protein
AH14G21860	14.4444	48.1127	1.7359	0.000678032	Up	yes	LRR receptor-like serine/threonine-protein kinase GSO2
AH14G02430	6.31579	161.623	4.67752	0.000678594	Up	yes	Stilbene synthase 3
AH10G32250	5.02268	34.5243	2.78108	0.000678904	Up	yes	Isoliquiritigenin 2'-O-methyltransferase
AH01G09900	10.6653	146.281	3.77775	0.000679702	Up	yes	Abscisic acid 8'-hydroxylase 1
AH09G32130	0	47.736	Inf	0.00068071	Up	yes	Inositol transporter 1
AH13G24670	12.0691	42.4957	1.81599	0.000680988	Up	yes	Uncharacterized protein
AH17G29370	4.52117	25.3577	2.48766	0.000681235	Up	yes	Unknown function
AH10G04890	15.9475	49.8723	1.64491	0.000684365	Up	yes	Heat shock 70 kDa protein, mitochondrial
AH05G02990	286.691	579.588	1.01553	0.000687496	Up	yes	Peroxisomal acyl-coenzyme A oxidase 1
AH09G11190	1.42559	17.072	3.582	0.000689175	Up	yes	Uncharacterized protein
AH15G03380	58.1041	1165.49	4.32615	0.000692763	Up	yes	Isoflavone reductase
AH19G35290	31.027	95.5271	1.62238	0.000695237	Up	yes	LRR receptor-like serine/threonine-protein kinase GSO2
AH12G37300	43.8457	97.2052	1.1486	0.000700484	Up	yes	RING-H2 finger protein ATL5
AH02G04180	17.3807	52.4504	1.59347	0.000703679	Up	yes	Protein IQ-DOMAIN 1||Protein IQ-DOMAIN 14
AH07G19960	35.1967	109.476	1.6371	0.000709591	Up	yes	Uncharacterized protein
AH13G01040	27.2466	136.671	2.32656	0.000710606	Up	yes	Xyloglucan endotransglucosylase/hydrolase 2
AH17G07100	0	36.6532	Inf	0.000712191	Up	yes	Uncharacterized protein
AH14G01710	92.873	389.554	2.06849	0.000721711	Up	yes	B2 protein
AH03G08660	761.314	1955.19	1.36075	0.000722797	Up	yes	Chalcone synthase
AH16G02170	36.0266	86.6703	1.26648	0.000728602	Up	yes	Protein TIME FOR COFFEE
AH06G25840	0	41.0192	Inf	0.000733616	Up	yes	LOB domain-containing protein 25
AH15G07530	13.5469	44.9995	1.73195	0.0007345	Up	yes	Chalcone synthase
AH18G34960	20.1796	61.3951	1.60523	0.000735029	Up	yes	Ankyrin repeat protein||Uncharacterized protein
AH01G05870	0	56.9933	Inf	0.000737896	Up	yes	Expansin-A8
AH12G08710	48.778	105.623	1.11462	0.000744665	Up	yes	Polyprenol reductase 2
AH01G31380	0	35.6918	Inf	0.00075035	Up	yes	Probable ethanolamine kinase
AH07G09960	9.27774	43.3233	2.2233	0.000752665	Up	yes	Elicitor-responsive protein 1
AH15G20340	59.5792	151.844	1.34971	0.000752673	Up	yes	Uncharacterized protein
AH13G45760	3.15409	42.8228	3.76309	0.000753261	Up	yes	Cysteine-rich repeat secretory protein 12
AH07G07930	0	26.1734	Inf	0.000762585	Up	yes	LOB domain-containing protein 21
AH11G29320	0.339838	26.8323	6.30298	0.00076521	Up	yes	Uncharacterized protein
AH13G40700	34.7678	92.4487	1.4109	0.00076868	Up	yes	Glutamate receptor 2.7
AH20G04320	33.454	80.2706	1.26269	0.000769811	Up	yes	U-box domain-containing protein 17
AH15G37050	36.5547	108.205	1.56563	0.000770014	Up	yes	Plastidial pyruvate kinase 2
AH12G33500	38.9046	2137.56	5.77988	0.000770991	Up	yes	Early nodulin-12B
AH09G12110	2.97719	21.3592	2.84284	0.000771829	Up	yes	Protein NRT1/ PTR FAMILY 4.3
AH01G17630	144.465	331.677	1.19906	0.000773236	Up	yes	Probable inactive purple acid phosphatase 27
AH02G23310	15.0234	52.224	1.7975	0.000773782	Up	yes	Protein trichome birefringence-like 35
AH13G44660	8.71646	46.946	2.42919	0.000776885	Up	yes	Probable LRR receptor-like serine/threonine-protein kinase At1g14390
AH06G16210	1.0119	15.6652	3.95243	0.000779709	Up	yes	Putative uncharacterized protein
AH01G13770	26.1901	68.3419	1.38375	0.000780256	Up	yes	probable receptor-like protein kinase At5g47070
AH20G03810	1.38866	16.9748	3.61163	0.000781324	Up	yes	Plant cysteine oxidase 4
AH12G28570	7.51751	33.3658	2.15004	0.000786657	Up	yes	Uncharacterized protein
AH20G33660	9.66962	54.0505	2.48278	0.000789136	Up	yes	Protein COBRA
AH16G05990	1.39628	16.9171	3.59882	0.000791312	Up	yes	Uncharacterized protein
AH09G07440	19.4465	74.7526	1.94262	0.000792858	Up	yes	Serine/threonine-protein kinase OXI1
AH16G17170	21.9274	64.5367	1.55738	0.000792949	Up	yes	UDP-glucuronic acid decarboxylase 1
AH04G18900	6.35272	52.3642	3.04314	0.000793018	Up	yes	Probable anion transporter 3, chloroplastic
AH09G12530	90.0741	213.353	1.24406	0.000793354	Up	yes	Galactinol synthase 2
AH20G03180	22.5409	111.71	2.30914	0.000797389	Up	yes	3-ketoacyl-CoA synthase 11
AH20G13060	97.6945	232.917	1.25347	0.000798518	Up	yes	Protein SENSITIVE TO PROTON RHIZOTOXICITY 1
AH02G25190	42.218	247.267	2.55014	0.000798892	Up	yes	Stkq
AH03G45880	0	16.3049	Inf	0.000803437	Up	yes	Serine decarboxylase 1
AH17G34950	90.3375	185.52	1.03817	0.000804267	Up	yes	Protein ssh4
AH08G08500	119.039	271.569	1.18989	0.000807835	Up	yes	Phosphoenolpyruvate carboxykinase [ATP]
AH15G04450	0	27.8276	Inf	0.000813682	Up	yes	Dehydration-responsive element-binding protein 1E
AH11G23700	10.5914	66.7161	2.65514	0.000813862	Up	yes	Probable xyloglucan 6-xylosyltransferase 3
AH10G02290	5.51657	28.5425	2.37127	0.000826424	Up	yes	Trans-resveratrol di-O-methyltransferase
AH13G51590	1.13029	37.8556	5.06574	0.000827042	Up	yes	Uncharacterized membrane protein YuiD
AH06G26090	0	10.3378	Inf	0.000840909	Up	yes	Uncharacterized protein
AH16G06660	25.5613	67.5501	1.40199	0.000849036	Up	yes	Nucleolar protein 16
AH08G11070	0	30.523	Inf	0.000849377	Up	yes	Beta-glucosidase 12
AH18G12050	8.78016	36.2005	2.04369	0.000851333	Up	yes	Organic cation/carnitine transporter 4
AH14G36240	2.48203	33.0643	3.73568	0.000852027	Up	yes	Receptor-like protein 12
AH20G05140	0	44.7419	Inf	0.000859246	Up	yes	Protein kinase PINOID
AH12G28010	29.5659	467.853	3.98405	0.000868503	Up	yes	Pectinesterase 2
AH18G16530	12.6012	134.418	3.41509	0.000869951	Up	yes	Epidermis-specific secreted glycoprotein EP1
AH14G09840	0	10.2333	Inf	0.000876623	Up	yes	Stilbene synthase 1
AH18G24380	2.02379	19.0295	3.23311	0.000876838	Up	yes	Oxidoreductase/transition metal ion-binding protein
AH12G28510	5.17027	27.4372	2.40782	0.000882151	Up	yes	Uncharacterized protein
AH03G05080	18.2272	54.3529	1.57627	0.000882624	Up	yes	Transcription factor bHLH63
AH16G30480	26.0372	67.3402	1.37089	0.000884917	Up	yes	Exocyst complex component EXO70B1
AH12G21300	15.0005	47.6966	1.66888	0.000892394	Up	yes	Alcohol dehydrogenase 1||Alcohol dehydrogenase 2
AH19G07670	9.17343	35.9549	1.97065	0.000900672	Up	yes	TMV resistance protein N
AH10G10730	9.62278	37.3671	1.95725	0.000906216	Up	yes	Uncharacterized protein
AH17G33510	24.1917	116.552	2.26839	0.000906787	Up	yes	Probable WRKY transcription factor 50
AH01G24300	2.90333	39.234	3.75632	0.000907153	Up	yes	Uncharacterized protein
AH14G12660	10.9886	40.2788	1.87401	0.0009081	Up	yes	Xyloglucan 6-xylosyltransferase 1
AH04G26280	40.7997	92.8061	1.18566	0.000912677	Up	yes	ATP-dependent helicase BRM
AH11G35050	9.82264	80.2523	3.03036	0.000913506	Up	yes	Probable xyloglucan endotransglucosylase/hydrolase protein 23
AH01G30480	93.6938	286.105	1.61052	0.000915284	Up	yes	Protein TIFY 3B
AH07G01390	14.4913	54.0505	1.89912	0.000921903	Up	yes	BTB/POZ domain-containing protein At1g55760
AH00G08400	9.19754	35.0421	1.92977	0.000923688	Up	yes	Cytochrome b6-f complex subunit 4
AH05G07230	90.2448	1501.06	4.05599	0.000923952	Up	yes	Isoflavone reductase
AH10G01930	0	19.1422	Inf	0.0009243	Up	yes	GDSL esterase/lipase At1g31550
AH19G23250	24.1177	386.8	4.00342	0.000925352	Up	yes	Methionine gamma-lyase
AH01G30830	10.6434	42.6726	2.00334	0.000929962	Up	yes	Probable receptor-like protein kinase At5g18500
AH01G33510	1.04121	23.1848	4.47685	0.000933437	Up	yes	Probable LRR receptor-like serine/threonine-protein kinase At1g74360
AH15G07410	5.51657	28.2419	2.35599	0.000933799	Up	yes	Uncharacterized protein
AH20G31210	31.0141	75.9852	1.2928	0.000934371	Up	yes	AAA-ATPase ASD, mitochondrial
AH11G29570	0	39.7151	Inf	0.000944563	Up	yes	Glutamine synthetase leaf isozyme, chloroplastic
AH10G30400	25.3219	75.6663	1.57927	0.000945354	Up	yes	NADPH:quinone oxidoreductase
AH09G27120	81.4746	176.59	1.11598	0.00094843	Up	yes	Cysteine-rich receptor-like protein kinase 25||Cysteine-rich receptor-like protein kinase 29
AH05G14000	1.47013	83.5919	5.82935	0.000951828	Up	yes	Pectinesterase 2.1
AH05G18000	6.60347	220.207	5.05949	0.000953676	Up	yes	Glycosyltransferase
AH06G27270	33.4081	80.4723	1.2683	0.000953679	Up	yes	O-acyltransferase WSD1
AH20G12960	0.376764	12.2431	5.02216	0.000955118	Up	yes	Disease resistance protein RPM1
AH11G00390	37.1277	86.323	1.21725	0.000959238	Up	yes	Putative disease resistance RPP13-like protein 1
AH04G11990	31.885	76.3986	1.26067	0.00096241	Up	yes	Uncharacterized protein
AH06G04360	34.0727	80.5346	1.24099	0.000972186	Up	yes	uncharacterized protein LOC101499148
AH02G25780	25.4518	83.2528	1.70973	0.000974498	Up	yes	ATP-dependent DNA helicase 2 subunit KU80
AH18G01030	64.9736	130.751	1.00889	0.000975942	Up	yes	Receptor-like protein 12
AH02G02100	3.89238	23.6293	2.60185	0.000976069	Up	yes	Golgin candidate 3
AH09G21190	12.88	43.4965	1.75576	0.000980429	Up	yes	Protein SIEVE ELEMENT OCCLUSION B
AH02G26210	0.679675	90.3627	7.05474	0.000981833	Up	yes	Geraniol 8-hydroxylase
AH15G37010	47.0329	102.512	1.12406	0.000982385	Up	yes	SPX domain-containing membrane protein At4g22990
AH03G40290	23.0843	431.277	4.22363	0.000994366	Up	yes	High affinity nitrate transporter 2.5
AH11G13370	22.9482	61.2329	1.41592	0.000995613	Up	yes	Probable serine/threonine-protein kinase At4g35230
AH12G29200	15.6204	48.5957	1.6374	0.00100147	Up	yes	Brefeldin A-inhibited guanine nucleotide-exchange protein 2
AH05G22210	31.139	81.8836	1.39485	0.00100234	Up	yes	LRR receptor-like serine/threonine-protein kinase HSL2
AH09G29810	27.1154	68.3832	1.33453	0.00101307	Up	yes	Uncharacterized protein
AH19G41530	11.8974	41.285	1.79497	0.0010193	Up	yes	Putative leucine-rich repeat receptor-like serine/threonine-protein kinase At2g14440
AH06G27410	0	10.0784	Inf	0.00102925	Up	yes	Bidirectional sugar transporter SWEET1
AH20G09220	0	10.0729	Inf	0.00103149	Up	yes	Fasciclin-like arabinogalactan protein 19
AH19G13430	0.679675	13.7296	4.3363	0.00103327	Up	yes	Uncharacterized protein
AH13G16250	5.68712	27.878	2.29336	0.00103883	Up	yes	Calcium-binding protein PBP1
AH15G03690	5.57761	32.5658	2.54564	0.00103959	Up	yes	AAA-ATPase At2g18193
AH17G13060	0	17.0857	Inf	0.00104012	Up	yes	Myb/SANT-like domain-containing protein
AH14G08370	0	19.5473	Inf	0.00104702	Up	yes	Patatin-like protein 6
AH00G06270	6.41249	29.4635	2.19997	0.00105285	Up	yes	ATP synthase subunit a
AH14G25900	4.21814	24.5027	2.53826	0.00105687	Up	yes	Probable LRR receptor-like serine/threonine-protein kinase IRK
AH20G00840	28.4506	71.1683	1.32278	0.00107107	Up	yes	Putative disease resistance protein At4g11170
AH19G39290	3.30941	21.6158	2.70744	0.00107157	Up	yes	Uncharacterized protein
AH01G10390	14.6073	50.2242	1.7817	0.0010717	Up	yes	Calmodulin-like protein 1
AH19G22840	52.003	120.11	1.20769	0.00107222	Up	yes	uncharacterized protein LOC101501273 isoform X2
AH05G32610	47.6196	101.26	1.08844	0.00107637	Up	yes	Sec14 cytosolic factor
AH06G13660	62.0883	322.176	2.37546	0.00107764	Up	yes	VQ motif-containing protein 22
AH20G23140	297.528	663.797	1.15772	0.0010816	Up	yes	Probable chalcone--flavonone isomerase 3
AH15G05310	3.75876	138.943	5.20809	0.00108533	Up	yes	Acid beta-fructofuranosidase
AH09G30880	110.476	232.345	1.07253	0.00109002	Up	yes	Myosin-1
AH08G11710	74.5658	204.242	1.45369	0.00109302	Up	yes	Uncharacterized protein
AH19G10250	65.9476	386.742	2.55198	0.00109596	Up	yes	Auxin-induced in root cultures protein 12
AH17G19000	46.1634	218.585	2.24337	0.0011007	Up	yes	Uncharacterized protein
AH11G31340	139.404	286.528	1.0394	0.00110431	Up	yes	Uncharacterized protein
AH13G14340	0.376764	57.4203	7.25176	0.001109	Up	yes	Aluminum-activated malate transporter 2
AH12G11460	9.86199	35.9686	1.86679	0.00110985	Up	yes	Receptor-like protein kinase FERONIA
AH19G30390	21.1394	61.9395	1.55092	0.00111017	Up	yes	GABA transporter 1
AH07G18370	25.2187	378.948	3.90943	0.00111931	Up	yes	Clavaminate synthase-like protein At3g21360
AH18G27690	0.339838	102.519	8.23683	0.00112184	Up	yes	MLP-like protein 43
AH01G04070	9.96388	39.5456	1.98874	0.00112789	Up	yes	Polyvinylalcohol dehydrogenase
AH10G00920	151.512	440.668	1.54026	0.00113156	Up	yes	Heat shock 70 kDa protein
AH02G13880	688.714	6618.36	3.2645	0.00114067	Up	yes	EG45-like domain containing protein
AH03G11440	0	85.8006	Inf	0.00114472	Up	yes	Aluminum-activated malate transporter 2
AH18G03770	31.9026	114.7	1.84611	0.00114853	Up	yes	Uncharacterized protein
AH01G09290	21.4653	57.6531	1.42539	0.00115108	Up	yes	TMV resistance protein N
AH19G20260	703.226	9138.85	3.69995	0.00115144	Up	yes	Deacetoxyvindoline 4-hydroxylase
AH20G14290	20.956	57.2875	1.45085	0.00115308	Up	yes	E3 ubiquitin-protein ligase RHA2A
AH17G19740	2.17912	18.3981	3.07774	0.00116218	Up	yes	Serine/threonine-protein phosphatase 7 long form homolog
AH10G29070	14.0661	49.9466	1.82817	0.00116925	Up	yes	Plant cysteine oxidase 1||Plant cysteine oxidase 2
AH05G12610	0	31.5805	Inf	0.00117882	Up	yes	Axial regulator YABBY 4
AH15G02970	0	11.9397	Inf	0.00118532	Up	yes	Cytochrome P450 90B1
AH01G31150	48.8331	115.549	1.24257	0.00118688	Up	yes	G-type lectin S-receptor-like serine/threonine-protein kinase RLK1
AH05G03770	1.84689	23.4414	3.66589	0.00118967	Up	yes	NAC domain-containing protein 78
AH14G04350	9.49157	47.2971	2.31703	0.00119738	Up	yes	Uncharacterized protein
AH03G00590	4.5656	54.6563	3.58151	0.0011984	Up	yes	Uncharacterized protein
AH01G28320	0.753528	16.7072	4.47066	0.00119925	Up	yes	Uncharacterized protein
AH20G04190	47.5	101.324	1.09297	0.00120116	Up	yes	Receptor-like kinase
AH16G30680	10.4145	37.116	1.83345	0.00120702	Up	yes	Unknown function
AH07G19310	26.4292	94.8809	1.84398	0.00121025	Up	yes	Ethylene-responsive element binding factor 5
AH18G17620	25.2393	137.184	2.44237	0.00121199	Up	yes	Probable leucine-rich repeat receptor-like serine/threonine-protein kinase At3g14840
AH14G44950	13.1929	43.3453	1.71612	0.00121818	Up	yes	Cyclic dof factor 2
AH08G20280	21.6498	120.318	2.47443	0.00122905	Up	yes	G-type lectin S-receptor-like serine/threonine-protein kinase At4g27290
AH10G03980	12.2167	88.5885	2.85826	0.0012332	Up	yes	Receptor-like serine/threonine-protein kinase SD1-8
AH13G20510	129.554	317.508	1.29324	0.00124318	Up	yes	NAC domain-containing protein 72
AH17G31530	40.5219	143.917	1.82846	0.00124867	Up	yes	Protein DOWNSTREAM OF FLC
AH05G36300	30.5572	153.424	2.32794	0.00124926	Up	yes	UPF0496 protein 4
AH08G12500	1.88382	17.105	3.18268	0.00125306	Up	yes	Uncharacterized protein
AH05G26440	1.70565	17.2809	3.34078	0.00125371	Up	yes	Uncharacterized protein
AH06G08500	9.34398	190.721	4.35128	0.00125395	Up	yes	Putative uncharacterized protein
AH02G22000	30.0111	73.2331	1.287	0.00125654	Up	yes	uncharacterized protein LOC101506280
AH01G21520	6.13127	28.1099	2.19682	0.00125846	Up	yes	Heat stress transcription factor A-2
AH09G35090	0	15.547	Inf	0.00126839	Up	yes	Uncharacterized protein
AH09G28850	3.94454	23.0116	2.54443	0.00126873	Up	yes	Uncharacterized protein
AH06G22540	50.7671	168.708	1.73256	0.00128146	Up	yes	short-chain type dehydrogenase/reductase-like
AH19G35220	621.537	1605.1	1.36875	0.00128173	Up	yes	Unknown function
AH11G10890	21.263	57.7393	1.44121	0.00129559	Up	yes	UDP-glycosyltransferase 74C1
AH06G26230	2.22366	22.722	3.35308	0.0013071	Up	yes	Receptor like protein kinase S.2
AH06G04980	43.5709	93.6382	1.10373	0.0013073	Up	yes	Uncharacterized protein
AH06G25160	0	9.7228	Inf	0.00130889	Up	yes	Putative calcium-binding protein CML19
AH19G19390	49.0743	134.966	1.45956	0.00130998	Up	yes	Phosphoglycerate mutase-like protein AT74
AH17G18560	0	9.7173	Inf	0.00131175	Up	yes	Beta-galactosidase 14
AH13G42320	34.5018	79.0013	1.19521	0.00131241	Up	yes	Uncharacterized protein
AH18G01950	274.011	973.304	1.82865	0.00133156	Up	yes	Clavaminate synthase-like protein At3g21360
AH17G20540	46.133	98.4176	1.09312	0.00133844	Up	yes	Uncharacterized protein
AH16G35510	59.3096	129.643	1.1282	0.00134306	Up	yes	Uncharacterized protein
AH15G14590	0	9.65682	Inf	0.00134368	Up	yes	B3 domain-containing protein At1g49475
AH08G19910	0	9.64857	Inf	0.00134811	Up	yes	(-)-germacrene D synthase
AH11G09460	89.7778	212.432	1.24257	0.00136268	Up	yes	Probable disease resistance protein At5g66900
AH15G36370	42.3184	93.5585	1.14458	0.00136878	Up	yes	Mitogen-activated protein kinase kinase kinase YODA
AH02G07350	53.8372	131.467	1.28803	0.00137826	Up	yes	Protein SPIRRIG
AH11G27080	123.42	249.461	1.01523	0.00137839	Up	yes	U-box domain-containing protein 35
AH10G04650	56.8602	119.182	1.06768	0.00138139	Up	yes	Proline iminopeptidase
AH12G29130	2.09003	18.0865	3.11332	0.00138535	Up	yes	AT-hook motif nuclear-localized protein 1
AH16G28170	70.4252	155.948	1.1469	0.00138787	Up	yes	Apyrase 2
AH04G07210	0	26.6491	Inf	0.00139804	Up	yes	Pathogenesis-related protein STH-2
AH18G27380	100.422	448.922	2.16038	0.00140438	Up	yes	Naringenin 8-dimethylallyltransferase 2, chloroplastic
AH07G24340	15.992	57.9107	1.85648	0.00141816	Up	yes	Probable leucine-rich repeat receptor-like serine/threonine-protein kinase At3g14840
AH10G32050	18.7224	53.1368	1.50495	0.00142564	Up	yes	Uncharacterized protein
AH13G49450	12.4535	82.4115	2.72629	0.00142614	Up	yes	LRR receptor-like serine/threonine-protein kinase FLS2
AH10G29810	3.64163	21.9137	2.58917	0.00142773	Up	yes	Probable pectinesterase/pectinesterase inhibitor 47
AH15G13480	26.847	85.4029	1.66953	0.00142875	Up	yes	Myb-related protein B
AH13G02210	0.332222	12.1524	5.19295	0.00142949	Up	yes	Glucomannan 4-beta-mannosyltransferase 2
AH02G20980	4.03236	23.8327	2.56325	0.00143079	Up	yes	Uncharacterized protein At1g04910
AH11G10660	11.4874	273.152	4.57158	0.00144238	Up	yes	Cysteine proteinase RD21a
AH02G01990	0	15.6047	Inf	0.00145623	Up	yes	Putative disease resistance RPP13-like protein 1
AH14G05950	5.90856	27.812	2.23483	0.00145934	Up	yes	Glucan endo-1,3-beta-glucosidase 4
AH03G15080	1.4332	180.815	6.97913	0.00145945	Up	yes	Transcription factor bHLH36
AH11G01890	8.51025	55.3345	2.7009	0.00146312	Up	yes	Cysteine-rich receptor-like protein kinase 3
AH20G31650	4.75023	42.7679	3.17046	0.00146623	Up	yes	ABC transporter B family member 19
AH10G30480	3.56778	39.1313	3.45523	0.00146811	Up	yes	Two-component response regulator ORR10
AH14G19690	5.05314	25.2533	2.32122	0.00147144	Up	yes	Protein SULFUR DEFICIENCY-INDUCED 1
AH06G02170	267.308	660.792	1.30569	0.00147284	Up	yes	Heat stress transcription factor B-3
AH03G03050	5.42102	35.4096	2.7075	0.00150947	Up	yes	Elongation factor 2
AH12G34160	0.339838	17.0802	5.65134	0.00150997	Up	yes	Putative RING-H2 finger protein ATL71
AH06G19860	22.3806	327.171	3.86972	0.00152079	Up	yes	Dihydrofolate reductase
AH01G09220	94.6667	8413.79	6.47376	0.00152769	Up	yes	Endochitinase
AH10G26350	31.0194	80.1872	1.3702	0.00153964	Up	yes	Fasciclin-like arabinogalactan protein 17
AH19G43300	14.1018	43.0612	1.61051	0.00154611	Up	yes	Protein SGT1 homolog B
AH20G27830	20.6571	56.4104	1.44933	0.0015485	Up	yes	Putative RING-H2 finger protein ATL12
AH15G30330	35.6448	627.943	4.13887	0.00155158	Up	yes	Probable caffeoyl-CoA O-methyltransferase At4g26220
AH17G31550	2.59281	19.156	2.88521	0.00156258	Up	yes	Random slug protein 5
AH12G22710	56.0449	271.3	2.27524	0.00156635	Up	yes	Probable glutathione S-transferase
AH04G19670	40.6306	2910.3	6.16246	0.00156814	Up	yes	Early nodulin-12B
AH10G21880	35.5874	80.0012	1.16865	0.0015684	Up	yes	Uncharacterized protein
AH11G30980	19237.5	45985.6	1.25726	0.0015763	Up	yes	Disease resistance response protein DRRG49-C
AH20G29720	100.919	672.568	2.73648	0.00157852	Up	yes	Enolase 1, chloroplastic
AH08G12810	35.1777	84.0914	1.2573	0.00158765	Up	yes	uncharacterized protein LOC106761089
AH13G42950	51.3784	364.421	2.82637	0.00159066	Up	yes	Transmembrane protein, putative
AH11G08410	3.2801	21.7652	2.73021	0.00159097	Up	yes	Uncharacterized protein
AH13G51280	15.0311	44.983	1.58143	0.00159128	Up	yes	Uncharacterized protein
AH13G56900	5.21481	26.0552	2.32088	0.00159503	Up	yes	Calcium-binding protein CML37
AH08G22390	0.339838	52.0077	7.25774	0.00159688	Up	yes	Zinc finger protein WIP2
AH12G36200	163.665	14544.6	6.4736	0.00160997	Up	yes	Thaumatin-like protein 1
AH07G23790	18.6703	202.661	3.44025	0.00161028	Up	yes	Protein SRG1
AH20G00550	0	26.5042	Inf	0.00161047	Up	yes	dCTP pyrophosphatase 1
AH04G17730	1.50706	16.6577	3.46638	0.00161814	Up	yes	Hexose carrier protein HEX6
AH20G24710	5.55464	29.7815	2.42265	0.00162147	Up	yes	Probable pectinesterase/pectinesterase inhibitor 51
AH01G22220	8.92268	33.4813	1.90781	0.00162538	Up	yes	Pathogenesis-related homeodomain protein
AH03G46920	0	9.40845	Inf	0.00163781	Up	yes	Unknown function
AH12G25060	19.211	53.2825	1.47173	0.00164078	Up	yes	Receptor-like protein 12
AH13G53250	26.3277	192.459	2.8699	0.00164253	Up	yes	Glutathione transferase GST 23
AH16G20400	0.376764	26.7746	6.15106	0.00164745	Up	yes	Uncharacterized protein
AH03G11220	2.97719	19.6857	2.72513	0.00164787	Up	yes	Proteinase inhibitor type-2
AH09G04170	0	11.278	Inf	0.00165442	Up	yes	IAA-amino acid hydrolase ILR1-like 4
AH03G11510	27.1	66.9131	1.304	0.00166271	Up	yes	Coiled-coil domain-containing protein R3HCC1L
AH01G15150	1.88382	16.6385	3.14279	0.00167098	Up	yes	14 kDa proline-rich protein DC2.15
AH20G02780	15.3773	83.2107	2.43597	0.00167122	Up	yes	uncharacterized protein LOC101503649
AH19G39520	0.332222	13.0322	5.29379	0.00167293	Up	yes	Amino-acid permease BAT1 homolog
AH12G32390	7.94124	38.5521	2.27937	0.00167515	Up	yes	Probable pectinesterase/pectinesterase inhibitor 41
AH13G53360	10.2731	49.0686	2.25592	0.00168343	Up	yes	Nodulin-26
AH05G33810	19.215	793.039	5.36709	0.00168919	Up	yes	Protein SRG1
AH11G22250	116.994	263.675	1.17233	0.00170148	Up	yes	HIPL1 protein
AH20G26430	5.7252	26.5546	2.21357	0.00170326	Up	yes	Ankyrin repeat-containing protein At5g02620 family
AH12G38300	59.8653	185.78	1.6338	0.00170518	Up	yes	Peroxidase 21
AH15G19440	8.42636	47.5078	2.49518	0.00171502	Up	yes	Probable galacturonosyltransferase-like 3
AH12G32350	23.4954	66.2184	1.49485	0.00173212	Up	yes	Uncharacterized protein At5g01610
AH14G02020	78.271	168.698	1.10789	0.00174609	Up	yes	Calmodulin-binding transcription activator 4
AH19G42640	0.376764	41.1237	6.77016	0.00174899	Up	yes	Ethylene-responsive transcription factor ERF025
AH01G01130	0	31.3184	Inf	0.00175807	Up	yes	Beta-galactosidase 3
AH13G17540	47.3537	98.0089	1.04944	0.0017638	Up	yes	G-type lectin S-receptor-like serine/threonine-protein kinase At2g19130
AH14G40220	71.0769	335.086	2.23708	0.00178281	Up	yes	LOW QUALITY PROTEIN: probable serine/threonine-protein kinase At1g18390||Uncharacterized protein
AH05G26590	7.64479	115.747	3.92036	0.00179288	Up	yes	Aldehyde dehydrogenase family 2 member C4
AH12G36080	12.6165	179.421	3.82997	0.00180181	Up	yes	Uncharacterized protein
AH13G52380	29.7375	83.799	1.49465	0.00180505	Up	yes	TMV resistance protein N
AH20G08320	0	12.9048	Inf	0.00180879	Up	yes	classical arabinogalactan protein 1-like
AH06G13180	80.1966	169.171	1.07687	0.00181916	Up	yes	Tubulin beta-1 chain
AH19G18910	2.18673	17.5458	3.00428	0.00181954	Up	yes	Uncharacterized protein
AH01G20590	1.70565	43.7366	4.68045	0.00181989	Up	yes	Probable flavin-containing monooxygenase 1
AH19G25900	1.47013	15.3371	3.38301	0.00182149	Up	yes	Unknown function
AH07G01100	10.6729	68.4977	2.68211	0.00184262	Up	yes	Calcium-transporting ATPase 12, plasma membrane-type
AH16G16110	12.3808	40.5684	1.71225	0.00184304	Up	yes	uncharacterized protein LOC101511860
AH14G05790	1.69157	22.6358	3.74217	0.00185361	Up	yes	Probable E3 ubiquitin-protein ligase LUL4
AH10G00830	0	38.7061	Inf	0.00185814	Up	yes	GDSL esterase/lipase At5g45670
AH05G33110	8.36013	55.0989	2.72043	0.00186082	Up	yes	Probable galacturonosyltransferase-like 3
AH08G22960	1.05644	53.0277	5.64946	0.0018621	Up	yes	MLP-like protein 43
AH08G28800	107.431	223.374	1.05606	0.00186514	Up	yes	Cyclic nucleotide-gated ion channel 1
AH18G34160	6.55904	27.8835	2.08786	0.00186889	Up	yes	Auxin response factor
AH17G07710	48.7806	113.552	1.21897	0.00186967	Up	yes	Auxin transporter-like protein 1
AH03G13600	15.5948	60.6307	1.95898	0.00187331	Up	yes	Calcium-binding protein PBP1
AH05G30730	52.0837	106.345	1.02985	0.00188034	Up	yes	Probable cyclic nucleotide-gated ion channel 20, chloroplastic
AH08G23400	4.26153	173.102	5.34411	0.00188791	Up	yes	Naringenin 8-dimethylallyltransferase 2, chloroplastic
AH03G31700	0.996666	14.1209	3.82458	0.00189524	Up	yes	VQ motif-containing protein 31
AH03G22450	2.08242	32.9498	3.98394	0.0019048	Up	yes	Putative transcription factor bHLH041
AH11G32960	96.5353	216.285	1.16381	0.00190635	Up	yes	Probable galactinol--sucrose galactosyltransferase 6
AH10G20310	1.4332	21.1081	3.88048	0.0019094	Up	yes	Ethylene-responsive transcription factor ERF017
AH10G26480	18.9017	163.82	3.11552	0.00191277	Up	yes	Syntaxin-121
AH15G09630	129.478	263.023	1.02248	0.00191441	Up	yes	Copper methylamine oxidase
AH12G25810	2.02379	45.926	4.50418	0.00191874	Up	yes	Dirigent protein 19||Dirigent protein 20
AH01G10640	0.376764	77.0466	7.67593	0.00192691	Up	yes	PI-PLC X domain-containing protein At5g67130
AH01G21610	0.339838	14.2538	5.39036	0.00192966	Up	yes	Cytokinin dehydrogenase 3
AH11G35750	0.376764	14.9265	5.30807	0.00194487	Up	yes	Transcription factor bHLH35
AH13G04260	23.8568	95.3209	1.99839	0.0019463	Up	yes	UPF0481 protein At3g47200
AH17G00940	579.971	3444.86	2.57039	0.00194653	Up	yes	NAD(P)H-dependent 6'-deoxychalcone synthase
AH05G33050	12.4905	39.8755	1.67468	0.00195147	Up	yes	Uncharacterized protein
AH06G15670	0.376764	17.3359	5.52396	0.00195742	Up	yes	Auxin-responsive protein SAUR32
AH19G38620	5.2822	56.8265	3.42735	0.00196762	Up	yes	Cytochrome P450 76A2
AH16G37440	18.6304	58.6329	1.65405	0.00197366	Up	yes	Probable folate-biopterin transporter 2
AH12G27860	0	45.1828	Inf	0.00198737	Up	yes	Cytochrome P450 83B1
AH15G14220	25.6428	63.7779	1.3145	0.00199114	Up	yes	RING finger protein ETP1 homolog
AH09G06090	24.2426	61.1999	1.33598	0.00199976	Up	yes	Replication protein A 70 kDa DNA-binding subunit B
AH03G28640	0.753528	14.3061	4.24682	0.00200048	Up	yes	Endoglucanase 6
AH03G02070	7.28199	30.051	2.04501	0.00200216	Up	yes	KDa kinesin-related protein family
AH10G12780	0	9.14359	Inf	0.0020099	Up	yes	uncharacterized protein LOC101506207
AH10G02190	28.4389	92.4102	1.70018	0.00202357	Up	yes	Pathogenesis-related genes transcriptional activator PTI5
AH11G22100	1.7285	16.3434	3.24111	0.00202573	Up	yes	Probable beta-1,3-galactosyltransferase 19
AH13G16660	2.85118	25.7051	3.17242	0.00202809	Up	yes	External alternative NAD(P)H-ubiquinone oxidoreductase B1, mitochondrial
AH14G00220	3.17578	31.4871	3.30958	0.00203391	Up	yes	Pectinesterase/pectinesterase inhibitor PPE8B
AH10G03910	2.37886	19.6637	3.04719	0.00203401	Up	yes	G-type lectin S-receptor-like serine/threonine-protein kinase B120
AH01G22440	0	9.10235	Inf	0.00204299	Up	yes	Plasma membrane ATPase 4
AH16G43460	36.355	80.0168	1.13815	0.00204505	Up	yes	Uncharacterized protein
AH03G07610	0	12.8525	Inf	0.00205178	Up	yes	Proline-rich protein 4
AH15G05490	4.37104	23.7668	2.4429	0.00205993	Up	yes	Zinc finger protein ZAT9
AH16G44320	0	9.08036	Inf	0.00206091	Up	yes	Beta-fructofuranosidase, insoluble isoenzyme CWINV3
AH03G32480	11.6553	38.9031	1.7389	0.00207114	Up	yes	Probable methyltransferase PMT26
AH01G14370	0	9.05836	Inf	0.00207902	Up	yes	Putative Myb family transcription factor At1g14600
AH16G41250	5.06722	24.5082	2.274	0.00208441	Up	yes	G-type lectin S-receptor-like serine/threonine-protein kinase B120
AH12G06330	0.339838	28.8385	6.40701	0.00208902	Up	yes	UPF0481 protein At3g47200
AH01G10140	18.5109	290.707	3.97312	0.00210067	Up	yes	Isoflavone reductase homolog
AH20G35530	0.664444	41.0522	5.94917	0.00210373	Up	yes	LOB domain-containing protein 41
AH17G03120	0	80.7638	Inf	0.00210692	Up	yes	Probable WRKY transcription factor 71
AH11G32150	14.2495	176.397	3.62984	0.00211179	Up	yes	Pathogenesis-related protein 2
AH03G36430	10.2298	55.3877	2.43679	0.00211261	Up	yes	p21-activated protein kinase-interacting protein 1-like
AH15G08820	0	9.01438	Inf	0.00211581	Up	yes	Protein FANTASTIC FOUR 3
AH14G32090	81.5475	169.552	1.05602	0.00211891	Up	yes	Uncharacterized protein
AH11G01990	9.04095	33.4483	1.88739	0.00211944	Up	yes	uncharacterized protein LOC101510207
AH12G16400	560.623	3505.52	2.64453	0.00212058	Up	yes	EG45-like domain containing protein
AH16G38170	10.1714	75.9018	2.89962	0.00212449	Up	yes	Beta-fructofuranosidase, insoluble isoenzyme CWINV3
AH20G07350	54.8076	125.496	1.1952	0.00212671	Up	yes	Pathogenesis-related genes transcriptional activator PTI5
AH03G46680	0.716602	115.347	7.33059	0.00213179	Up	yes	cannabidiolic acid synthase-like 2
AH14G10580	227.348	561.49	1.30436	0.00213361	Up	yes	ATP-citrate synthase beta chain protein 1
AH08G18460	52.72	135.365	1.36043	0.00213882	Up	yes	Glutaredoxin-C9
AH12G34350	10.0389	36.7677	1.87284	0.00214367	Up	yes	Putative disease resistance RPP13-like protein 1
AH11G07800	25.1871	61.4592	1.28694	0.00214734	Up	yes	Probable folate-biopterin transporter 4
AH13G06430	2.40056	32.2102	3.74607	0.00215675	Up	yes	uncharacterized protein LOC101505812
AH14G00210	81.4647	295.637	1.85958	0.00216886	Up	yes	Alpha-aminoadipic semialdehyde synthase
AH05G06890	0	10.6658	Inf	0.00216907	Up	yes	Uncharacterized protein
AH14G08440	17.6619	68.4574	1.95457	0.00216914	Up	yes	Peroxidase C3
AH03G01290	56.5522	449.229	2.98979	0.00216936	Up	yes	4-hydroxy-3-methylbut-2-en-1-yl diphosphate synthase (ferredoxin), chloroplastic
AH02G16190	16.2262	47.1477	1.53886	0.00217679	Up	yes	Protein DETOXIFICATION 42
AH09G30250	6.23432	27.5829	2.14547	0.00218445	Up	yes	Putative leucine-rich repeat receptor-like serine/threonine-protein kinase At2g14440
AH12G27120	34.7448	114.412	1.71937	0.00219089	Up	yes	Probable inactive receptor kinase At3g08680
AH20G25180	1.08575	13.8286	3.67089	0.00219605	Up	yes	U-box domain-containing protein 25
AH14G09160	0.753528	12.3925	4.03966	0.00219809	Up	yes	Stilbene synthase 3
AH18G03470	3.65686	26.1211	2.83654	0.00220133	Up	yes	DNA-damage-repair/toleration protein DRT100
AH16G19070	44.1078	96.307	1.12661	0.0022074	Up	yes	Uncharacterized protein
AH13G15120	0	26.463	Inf	0.00221175	Up	yes	S-type anion channel SLAH1
AH10G00310	0.339838	10.917	5.00558	0.00222547	Up	yes	Protein TIFY 5A
AH10G08960	6.40499	74.3145	3.53638	0.00224526	Up	yes	Phospho-2-dehydro-3-deoxyheptonate aldolase 1, chloroplastic
AH18G11690	2.08242	31.466	3.91746	0.0022598	Up	yes	Probable terpene synthase 2
AH17G19750	54.4841	116.464	1.09597	0.0022601	Up	yes	kinesin-related protein 11-like
AH07G20060	0	31.9746	Inf	0.00226346	Up	yes	Transcription factor bHLH96
AH15G02320	518.369	1488.13	1.52145	0.00226454	Up	yes	Cytochrome P450 71D8
AH08G30250	29.9998	70.6991	1.23674	0.00227488	Up	yes	Phosphoenolpyruvate/phosphate translocator 1, chloroplastic
AH01G21620	100.977	440.858	2.12628	0.00227792	Up	yes	Cytokinin dehydrogenase 4
AH07G19930	0	26.0781	Inf	0.00228403	Up	yes	Uncharacterized protein
AH02G24230	17.447	53.6188	1.61976	0.00228636	Up	yes	Probable inactive receptor kinase At3g08680
AH19G09560	30.477	137.405	2.17264	0.00229125	Up	yes	2-alkenal reductase (NADP(+)-dependent)
AH04G09840	26.7107	77.2426	1.53198	0.00230213	Up	yes	Peroxidase 15
AH11G25500	129.153	803.834	2.63781	0.00230998	Up	yes	Putative phospholipid-transporting ATPase 9
AH08G27640	184.364	401.79	1.12389	0.00231557	Up	yes	Non-lysosomal glucosylceramidase
AH18G11890	16.5457	46.6904	1.49667	0.00233836	Up	yes	Probable sesquiterpene synthase
AH13G35700	54.6008	117.005	1.09958	0.00233993	Up	yes	Glutamyl-tRNA(Gln) amidotransferase subunit A
AH13G06720	6.77287	50.8429	2.90821	0.00234161	Up	yes	Non-symbiotic hemoglobin 1
AH17G31090	9.20147	38.7318	2.07358	0.00235025	Up	yes	Mitogen-activated protein kinase kinase kinase 1
AH15G33190	11.2126	40.0891	1.83809	0.00235821	Up	yes	TMV resistance protein N
AH08G16640	12.8138	107.592	3.06981	0.00237038	Up	yes	Protein DETOXIFICATION 40
AH08G20700	53.4338	149.332	1.4827	0.00237119	Up	yes	G-type lectin S-receptor-like serine/threonine-protein kinase At4g27290
AH18G01260	66.7567	241.675	1.85609	0.00237613	Up	yes	Coatomer subunit beta'-3
AH13G15730	0.376764	37.2306	6.62668	0.00238402	Up	yes	Xyloglucan endotransglucosylase/hydrolase protein 9
AH19G13950	18.1418	69.7652	1.94319	0.00241068	Up	yes	Uncharacterized protein
AH03G31310	33.5229	76.6992	1.19406	0.00241118	Up	yes	Protein MEI2-like 4
AH20G34230	76.2078	259.546	1.76798	0.00241263	Up	yes	Syntaxin-121
AH15G01040	0.339838	26.4089	6.28004	0.00241789	Up	yes	Cytochrome P450 81E8
AH03G29230	12.726	63.8411	2.32671	0.00242351	Up	yes	Respiratory burst oxidase homolog protein F
AH18G09670	23.4585	58.7208	1.32376	0.00242489	Up	yes	Probable aminotransferase TAT2
AH16G39220	14.9278	59.1112	1.98543	0.00243067	Up	yes	Exocyst complex component EXO70A1
AH20G27730	48.5106	99.1325	1.03106	0.00244081	Up	yes	Probable glycosyltransferase At5g03795
AH00G04230	105.544	401.32	1.9269	0.00244903	Up	yes	Protein NTM1-like 9
AH13G25650	99.2019	201.601	1.02306	0.00245195	Up	yes	Uncharacterized protein
AH13G22790	748.993	1506.58	1.00826	0.00245668	Up	yes	NADP-dependent malic enzyme
AH10G24430	9.58712	36.1033	1.91296	0.00246621	Up	yes	ABC transporter B family member 19
AH08G13380	10.1421	35.5718	1.81038	0.00247087	Up	yes	Uncharacterized protein
AH14G41310	0	15.469	Inf	0.00247703	Up	yes	Uncharacterized protein
AH14G40530	0	21.1328	Inf	0.00248061	Up	yes	Uncharacterized protein
AH06G12570	711.251	15432	4.43942	0.00250975	Up	yes	Repetitive proline-rich cell wall protein 1
AH20G20980	0	60.3136	Inf	0.00253518	Up	yes	DENN domain and WD repeat-containing protein SCD1
AH20G35150	46.161	95.4143	1.04753	0.00253845	Up	yes	Tryptophan synthase beta chain 2
AH03G01300	0.753528	12.2238	4.01989	0.00253959	Up	yes	classical arabinogalactan protein 1-like
AH04G03420	1.04882	50.1931	5.58065	0.00254064	Up	yes	transmembrane protein 45B-like
AH01G02110	13.9452	42.0686	1.59297	0.00254599	Up	yes	Protein GrpE
AH18G13560	0.716602	12.2458	4.09498	0.00255068	Up	yes	Myosin-2
AH15G07280	38.3646	82.659	1.10739	0.00255484	Up	yes	Protein FAR1-RELATED SEQUENCE 2
AH07G11720	0.753528	49.7074	6.04365	0.002575	Up	yes	Putative syntaxin-24
AH16G11300	0	8.76876	Inf	0.00257677	Up	yes	Uncharacterized N-acetyltransferase p20
AH20G07510	0.679675	12.2376	4.17033	0.0025846	Up	yes	Uncharacterized protein
AH01G15270	30.3614	1321.7	5.44401	0.0025946	Up	yes	Protein NRT1/ PTR FAMILY 6.3
AH01G22060	1.35173	24.225	4.16361	0.00261099	Up	yes	Transcription factor bHLH35
AH03G35590	2910.32	28247.5	3.27887	0.00261222	Up	yes	Early nodulin-12B
AH14G08420	0.339838	18.8563	5.79406	0.00261296	Up	yes	Peroxidase 22
AH13G03350	0.679675	12.1909	4.16481	0.00262025	Up	yes	classical arabinogalactan protein 1-like
AH18G12360	234.666	505.33	1.10662	0.00262151	Up	yes	G-type lectin S-receptor-like serine/threonine-protein kinase At4g27290
AH05G01230	28.8162	195.937	2.76544	0.00262671	Up	yes	Abscisic acid 8'-hydroxylase 3
AH10G29020	83.9627	187.653	1.16025	0.00262802	Up	yes	Cationic amino acid transporter 2, vacuolar
AH07G00180	0.679675	12.1799	4.16351	0.00262872	Up	yes	Unknown function
AH08G05820	240.984	502.622	1.06054	0.00264067	Up	yes	Aspartic proteinase Asp1
AH12G18270	24.9352	60.0772	1.26863	0.00264584	Up	yes	Protein IQ-DOMAIN 14
AH03G12590	0.376764	10.6191	4.81686	0.00267495	Up	yes	Protein translation factor SUI1 homolog
AH06G21010	9.37318	33.4043	1.83343	0.00267661	Up	yes	Cation/calcium exchanger 1
AH03G09170	21.0873	71.7383	1.76637	0.0026806	Up	yes	Disease resistance protein RPP13
AH15G19350	1.04882	13.4317	3.6788	0.00270336	Up	yes	Probable folate-biopterin transporter 9, chloroplastic
AH15G35190	48.414	98.029	1.01778	0.00271658	Up	yes	Molybdenum cofactor sulfurase
AH06G00570	0.672059	19.5418	4.86183	0.00271682	Up	yes	Putative uncharacterized protein
AH12G33520	0	22.6258	Inf	0.0027304	Up	yes	Branched-chain-amino-acid aminotransferase
AH10G20170	4.16598	22.1373	2.40975	0.0027516	Up	yes	Glutamate receptor 2.7
AH16G14860	15.4612	115.621	2.90268	0.00275447	Up	yes	Linoleate 13S-lipoxygenase 3-1, chloroplastic
AH14G07590	13.5304	41.2685	1.60884	0.00275727	Up	yes	Myb family transcription factor APL
AH03G30560	7.95532	95.0286	3.57837	0.00276452	Up	yes	Probable WRKY transcription factor 75
AH14G05200	0	19.5831	Inf	0.00276921	Up	yes	Ankyrin repeat domain-containing protein 13C
AH11G27090	19.4426	61.3135	1.65698	0.0027704	Up	yes	Phosphatidylinositol/phosphatidylcholine transfer protein SFH2
AH13G55700	44.7484	97.7394	1.12711	0.00277446	Up	yes	Probable disease resistance protein At4g27220
AH07G00310	10.333	47.4153	2.19809	0.00278629	Up	yes	VQ motif-containing protein 22
AH02G22580	11.0952	176.335	3.99031	0.00279159	Up	yes	Beta-glucosidase 11
AH04G00320	3.20624	72.8069	4.50512	0.00281443	Up	yes	D-3-phosphoglycerate dehydrogenase 2, chloroplastic
AH04G20350	10.3851	35.2712	1.76398	0.00282676	Up	yes	Pyruvate decarboxylase 1
AH14G11500	47.375	224.917	2.24719	0.00283613	Up	yes	Uncharacterized protein
AH05G34050	25.4975	61.3493	1.26669	0.00285541	Up	yes	MADS-box transcription factor 6
AH16G30280	214.087	518.38	1.27581	0.00285576	Up	yes	Probable WRKY transcription factor 75
AH00G00710	25.743	94.6904	1.87904	0.00286193	Up	yes	Putative lipase YOR059C
AH10G31940	46.5058	334.763	2.84766	0.00286236	Up	yes	GDSL esterase/lipase 5
AH05G35530	19.0863	50.2417	1.39635	0.00286765	Up	yes	Heat shock protein 83
AH18G29680	29.7759	95.5015	1.68138	0.00287212	Up	yes	Transcription factor bHLH130
AH13G44350	24.5748	69.8587	1.50726	0.00289095	Up	yes	TMV resistance protein N
AH16G10450	0	10.9445	Inf	0.00289571	Up	yes	Luminal-binding protein 5
AH08G07780	18.0235	65.3349	1.85797	0.00289659	Up	yes	Transport inhibitor response 1-like protein
AH15G32390	41.6499	255.36	2.61615	0.00289686	Up	yes	TMV resistance protein N
AH12G14370	1.4332	103.52	6.17453	0.00290065	Up	yes	Probable xyloglucan endotransglucosylase/hydrolase protein 23
AH01G00360	0	13.9835	Inf	0.00292856	Up	yes	Methylesterase 1
AH01G34710	16.2416	45.454	1.48472	0.00293345	Up	yes	Uncharacterized protein
AH18G00130	0	18.6235	Inf	0.00293473	Up	yes	protein ASPARTIC PROTEASE IN GUARD CELL 2
AH03G40050	32.2261	276.221	3.09952	0.00294284	Up	yes	Transmembrane protein, putative
AH03G13980	5.11176	73.8462	3.85263	0.00294476	Up	yes	External alternative NAD(P)H-ubiquinone oxidoreductase B1, mitochondrial
AH03G33430	1.50706	14.449	3.26117	0.00294825	Up	yes	Citrate-binding protein
AH09G27360	293.5	605.09	1.04379	0.00295686	Up	yes	Uncharacterized protein
AH08G08660	0	51.5229	Inf	0.00295763	Up	yes	Unknown function
AH17G34870	31.7601	70.7137	1.15477	0.00296242	Up	yes	Probable carbohydrate esterase At4g34215
AH14G23310	14.741	47.9808	1.70262	0.00296436	Up	yes	Nodulation-signaling pathway 2 protein
AH20G02820	26.0026	61.9138	1.2516	0.00296624	Up	yes	Uncharacterized protein
AH03G13240	26.1304	76.9815	1.55878	0.00298631	Up	yes	UDP-N-acetylglucosamine--dolichyl-phosphate N-acetylglucosaminephosphotransferase
AH03G28120	2.97719	21.0943	2.82483	0.00298731	Up	yes	187-kDa microtubule-associated protein AIR9
AH09G00230	122.541	248.727	1.0213	0.00299879	Up	yes	Calcium-transporting ATPase 9, plasma membrane-type
AH16G01310	45.8823	195.799	2.09336	0.00300099	Up	yes	Cytochrome P450 94A1
AH20G25390	34.2104	75.1174	1.13471	0.00303568	Up	yes	uncharacterized protein LOC106754723
AH15G23350	0.753528	11.9315	3.98497	0.00304183	Up	yes	Nephrocystin-3
AH03G24330	0.376764	41.5783	6.78603	0.0030666	Up	yes	Uncharacterized protein
AH05G05450	0	12.6152	Inf	0.0030695	Up	yes	Protein RALF-like 34
AH01G08900	2.67301	18.4916	2.79033	0.0030784	Up	yes	Uncharacterized protein
AH12G16010	107.16	3135.41	4.87082	0.00307976	Up	yes	Acidic endochitinase
AH07G12590	0.339838	20.3612	5.90483	0.00308584	Up	yes	Cationic peroxidase 1
AH15G23050	40.5091	84.9941	1.06912	0.00308939	Up	yes	Probable cyclic nucleotide-gated ion channel 20, chloroplastic
AH20G18510	74.6458	281.307	1.91401	0.00309103	Up	yes	Methylesterase 3
AH04G00920	3.55255	23.1326	2.703	0.00309126	Up	yes	Uncharacterized protein
AH13G23370	35.6523	77.875	1.12717	0.00310084	Up	yes	Putative E3 ubiquitin-protein ligase LIN-1
AH04G15130	14.1159	305.834	4.43736	0.00310251	Up	yes	Uncharacterized protein At1g66480
AH16G25790	0.753528	11.8518	3.9753	0.00311306	Up	yes	Disease resistance protein RGA2
AH20G01790	39.2776	88.1963	1.16701	0.00311681	Up	yes	Receptor-like serine/threonine-protein kinase SD1-8
AH18G04620	7.52628	45.8133	2.60576	0.00311764	Up	yes	Uncharacterized protein
AH17G07110	93.7198	209.241	1.15874	0.00314844	Up	yes	Probable serine/threonine-protein kinase dyrk2
AH15G34750	34.4059	76.3408	1.1498	0.00315828	Up	yes	Probable aminotransferase ACS12
AH13G27380	1.83928	44.4129	4.59377	0.00319095	Up	yes	Uncharacterized protein
AH08G20820	0	37.4102	Inf	0.00320794	Up	yes	tRNA (guanine(37)-N1)-methyltransferase 1
AH13G39570	0	8.46541	Inf	0.00321168	Up	yes	Uncharacterized protein
AH13G16860	46.6954	94.5098	1.01718	0.00323192	Up	yes	Protein STRUBBELIG-RECEPTOR FAMILY 3
AH01G29450	18.0004	48.5545	1.43157	0.00323986	Up	yes	Putative MO25-like protein At5g47540
AH13G20080	25.5256	61.506	1.26878	0.00326439	Up	yes	G-type lectin S-receptor-like serine/threonine-protein kinase At4g27290
AH19G41820	0	8.42142	Inf	0.00326839	Up	yes	Geraniol 8-hydroxylase
AH15G31500	5.82063	35.2904	2.60003	0.00327743	Up	yes	Protein kinase PVPK-1
AH05G17340	0.376764	10.7208	4.83061	0.00332865	Up	yes	Zinc finger protein ZAT9
AH09G29400	0	16.7274	Inf	0.00332991	Up	yes	Cytochrome P450 CYP73A100
AH10G31430	15.0602	44.291	1.55628	0.0033351	Up	yes	Phosphatidylinositol 3,4,5-trisphosphate-dependent Rac exchanger 1 protein
AH16G10440	0.753528	66.2093	6.45723	0.00333657	Up	yes	Respiratory burst oxidase homolog protein B
AH15G28300	18.7476	49.1162	1.38949	0.00334864	Up	yes	Protein CASP
AH03G04090	22.9176	69.8119	1.60701	0.00334886	Up	yes	Probable serine/threonine-protein kinase GCN2
AH09G26620	404.283	1016.88	1.33071	0.00335256	Up	yes	2-hydroxyisoflavanone dehydratase
AH10G21330	21.0186	97.9411	2.22025	0.00336993	Up	yes	Putative RING-H2 finger protein ATL12
AH13G54020	6.04219	38.663	2.67781	0.00339291	Up	yes	Probable glutathione S-transferase
AH15G16520	43.0415	89.5462	1.0569	0.00339561	Up	yes	Receptor-like protein kinase FERONIA
AH05G16240	0.339838	15.4553	5.50711	0.0034032	Up	yes	Putative RING-H2 finger protein ATL21A
AH02G03420	12.0041	66.6143	2.47231	0.00341395	Up	yes	Formin-like protein 1
[truncated: 2,592 more rows]
