# Supplementary material for: Comparative Transcriptome Analysis Reveals Complex Physiological Response and Gene Regulation in Peanut Roots and Leaves under Manganese Toxicity Stress
Source: Int J Mol Sci. 2023 Jan 6;24(2):1161. doi: 10.3390/ijms24021161 (PMC9867376; doi:10.3390/ijms24021161)
Supplement: Supplementary file 1 [file ijms-24-01161-s001.zip › Table S5-GO enrichment analysis-CK leaves and 300 μM leaves.xlsx]

## Sheet: Sheet1
Table S5 GO enrichment analysis-CK roots and 300 µM Mn leaves.
Category	GO.ID	Term	Up	Down	DEG	Total	Pvalue
BP	GO:0055114	oxidation-reduction process	279	72	351	2982	7.63931e-10
BP	GO:0005975	carbohydrate metabolic process	164	31	195	1564	1.68024e-07
BP	GO:0009607	response to biotic stimulus	27	2	29	127	1.27504e-06
BP	GO:0031407	oxylipin metabolic process	10	4	14	40	3.87717e-06
BP	GO:0031408	oxylipin biosynthetic process	10	4	14	40	3.87717e-06
BP	GO:0019748	secondary metabolic process	41	9	50	303	9.50548e-06
BP	GO:0042737	drug catabolic process	51	2	53	329	1.05591e-05
BP	GO:0009717	isoflavonoid biosynthetic process	6	0	6	8	1.07399e-05
BP	GO:0046287	isoflavonoid metabolic process	6	0	6	8	1.07399e-05
BP	GO:0010411	xyloglucan metabolic process	13	3	16	58	2.56751e-05
BP	GO:0006952	defense response	43	4	47	297	5.1385e-05
BP	GO:0010143	cutin biosynthetic process	1	7	8	18	6.69285e-05
BP	GO:0044036	cell wall macromolecule metabolic process	21	4	25	125	7.28436e-05
BP	GO:0042743	hydrogen peroxide metabolic process	24	2	26	134	8.9729e-05
BP	GO:0055072	iron ion homeostasis	0	11	11	34	9.68077e-05
BP	GO:0006879	cellular iron ion homeostasis	0	10	10	29	0.00010958
BP	GO:0016053	organic acid biosynthetic process	54	23	77	577	0.000128146
BP	GO:0046394	carboxylic acid biosynthetic process	54	23	77	577	0.000128146
BP	GO:0044550	secondary metabolite biosynthetic process	30	6	36	217	0.000143166
BP	GO:0044262	cellular carbohydrate metabolic process	57	10	67	488	0.000150864
BP	GO:0017001	antibiotic catabolic process	23	2	25	131	0.000159849
BP	GO:0042744	hydrogen peroxide catabolic process	23	2	25	131	0.000159849
BP	GO:0009699	phenylpropanoid biosynthetic process	16	0	16	67	0.00016957
BP	GO:0070588	calcium ion transmembrane transport	8	3	11	36	0.000172587
BP	GO:0044042	glucan metabolic process	38	4	42	270	0.000184546
BP	GO:0006816	calcium ion transport	8	3	11	37	0.000226317
BP	GO:0009800	cinnamic acid biosynthetic process	5	0	5	8	0.000229063
BP	GO:0009803	cinnamic acid metabolic process	5	0	5	8	0.000229063
BP	GO:0006073	cellular glucan metabolic process	37	4	41	266	0.0002666
BP	GO:0006065	UDP-glucuronate biosynthetic process	4	0	4	5	0.00027287
BP	GO:0046398	UDP-glucuronate metabolic process	4	0	4	5	0.00027287
BP	GO:0005976	polysaccharide metabolic process	63	5	68	508	0.000283759
BP	GO:0016999	antibiotic metabolic process	24	2	26	145	0.000336355
BP	GO:0010410	hemicellulose metabolic process	15	4	19	93	0.0003869
BP	GO:0070887	cellular response to chemical stimulus	59	12	71	542	0.000397038
BP	GO:0008037	cell recognition	6	4	10	34	0.000478125
BP	GO:0009875	pollen-pistil interaction	6	4	10	34	0.000478125
BP	GO:0048544	recognition of pollen	6	4	10	34	0.000478125
BP	GO:0009768	photosynthesis, light harvesting in photosystem I	0	7	7	18	0.00052281
BP	GO:0009073	aromatic amino acid family biosynthetic process	15	0	15	67	0.000563985
BP	GO:0043207	response to external biotic stimulus	15	1	16	74	0.000565328
BP	GO:0051707	response to other organism	15	1	16	74	0.000565328
BP	GO:0098542	defense response to other organism	15	1	16	74	0.000565328
BP	GO:0098754	detoxification	33	6	39	259	0.000594095
BP	GO:0044283	small molecule biosynthetic process	66	24	90	732	0.000619325
BP	GO:0009804	coumarin metabolic process	3	0	3	3	0.000670946
BP	GO:0009805	coumarin biosynthetic process	3	0	3	3	0.000670946
BP	GO:0042546	cell wall biogenesis	19	3	22	120	0.000683506
BP	GO:0006558	L-phenylalanine metabolic process	8	0	8	24	0.000697925
BP	GO:1902221	erythrose 4-phosphate/phosphoenolpyruvate family amino acid metabolic process	8	0	8	24	0.000697925
BP	GO:0051187	cofactor catabolic process	23	2	25	144	0.000711331
BP	GO:0009765	photosynthesis, light harvesting	0	11	11	42	0.000753533
BP	GO:0009617	response to bacterium	8	1	9	30	0.00077841
BP	GO:0042742	defense response to bacterium	8	1	9	30	0.00077841
BP	GO:0030001	metal ion transport	35	21	56	422	0.00114797
BP	GO:0009072	aromatic amino acid family metabolic process	20	0	20	109	0.00116002
BP	GO:0044264	cellular polysaccharide metabolic process	39	5	44	313	0.00119169
BP	GO:0072593	reactive oxygen species metabolic process	24	2	26	158	0.00127581
BP	GO:0016310	phosphorylation	218	31	249	2383	0.00132219
BP	GO:0044419	interspecies interaction between organisms	16	1	17	88	0.00147653
BP	GO:0009873	ethylene-activated signaling pathway	5	0	5	11	0.00150955
BP	GO:0010104	regulation of ethylene-activated signaling pathway	5	0	5	11	0.00150955
BP	GO:0010105	negative regulation of ethylene-activated signaling pathway	5	0	5	11	0.00150955
BP	GO:0070297	regulation of phosphorelay signal transduction system	5	0	5	11	0.00150955
BP	GO:0070298	negative regulation of phosphorelay signal transduction system	5	0	5	11	0.00150955
BP	GO:0071369	cellular response to ethylene stimulus	5	0	5	11	0.00150955
BP	GO:0006629	lipid metabolic process	78	35	113	985	0.00170939
BP	GO:0006468	protein phosphorylation	159	22	181	1682	0.00178229
BP	GO:0010383	cell wall polysaccharide metabolic process	15	4	19	105	0.0018014
BP	GO:0009636	response to toxic substance	34	6	40	288	0.00241961
BP	GO:0030002	cellular anion homeostasis	2	1	3	4	0.00250775
BP	GO:0030320	cellular monovalent inorganic anion homeostasis	2	1	3	4	0.00250775
BP	GO:0030643	cellular phosphate ion homeostasis	2	1	3	4	0.00250775
BP	GO:0046475	glycerophospholipid catabolic process	2	1	3	4	0.00250775
BP	GO:0055062	phosphate ion homeostasis	2	1	3	4	0.00250775
BP	GO:0055083	monovalent inorganic anion homeostasis	2	1	3	4	0.00250775
BP	GO:0072501	cellular divalent inorganic anion homeostasis	2	1	3	4	0.00250775
BP	GO:0072502	cellular trivalent inorganic anion homeostasis	2	1	3	4	0.00250775
BP	GO:0072505	divalent inorganic anion homeostasis	2	1	3	4	0.00250775
BP	GO:0072506	trivalent inorganic anion homeostasis	2	1	3	4	0.00250775
BP	GO:0006826	iron ion transport	0	9	9	35	0.00257691
BP	GO:0019310	inositol catabolic process	2	2	4	8	0.00307784
BP	GO:0009723	response to ethylene	6	0	6	18	0.00330074
BP	GO:0042537	benzene-containing compound metabolic process	6	0	6	18	0.00330074
BP	GO:0009698	phenylpropanoid metabolic process	17	0	17	95	0.00344792
BP	GO:0098869	cellular oxidant detoxification	30	3	33	231	0.00355415
BP	GO:1990748	cellular detoxification	30	3	33	231	0.00355415
BP	GO:0006559	L-phenylalanine catabolic process	5	0	5	13	0.00362366
BP	GO:1902222	erythrose 4-phosphate/phosphoenolpyruvate family amino acid catabolic process	5	0	5	13	0.00362366
BP	GO:1902532	negative regulation of intracellular signal transduction	5	0	5	13	0.00362366
BP	GO:0043086	negative regulation of catalytic activity	24	3	27	179	0.00374639
BP	GO:0044092	negative regulation of molecular function	24	3	27	179	0.00374639
BP	GO:0097237	cellular response to toxic substance	30	3	33	233	0.0040692
BP	GO:0018106	peptidyl-histidine phosphorylation	7	0	7	25	0.00458028
BP	GO:0072330	monocarboxylic acid biosynthetic process	23	16	39	291	0.00504311
BP	GO:0044255	cellular lipid metabolic process	54	30	84	726	0.00506549
BP	GO:0009404	toxin metabolic process	5	3	8	32	0.00531293
BP	GO:0009856	pollination	7	4	11	53	0.00550462
BP	GO:0044706	multi-multicellular organism process	7	4	11	53	0.00550462
BP	GO:0017144	drug metabolic process	74	6	80	689	0.00561265
BP	GO:0006793	phosphorus metabolic process	279	60	339	3425	0.00582023
BP	GO:0008610	lipid biosynthetic process	34	25	59	486	0.00649017
BP	GO:0009701	isoflavonoid phytoalexin biosynthetic process	2	0	2	2	0.00766801
BP	GO:0046289	isoflavonoid phytoalexin metabolic process	2	0	2	2	0.00766801
BP	GO:0051457	maintenance of protein location in nucleus	2	0	2	2	0.00766801
BP	GO:0052314	phytoalexin metabolic process	2	0	2	2	0.00766801
BP	GO:0052315	phytoalexin biosynthetic process	2	0	2	2	0.00766801
BP	GO:0006022	aminoglycan metabolic process	11	0	11	56	0.00844731
BP	GO:0006020	inositol metabolic process	3	2	5	16	0.00985204
BP	GO:0055076	transition metal ion homeostasis	6	12	18	114	0.0101583
BP	GO:0006633	fatty acid biosynthetic process	15	14	29	212	0.0108174
BP	GO:0042545	cell wall modification	16	0	16	98	0.0109006
BP	GO:0009395	phospholipid catabolic process	2	1	3	6	0.0109586
BP	GO:0046503	glycerolipid catabolic process	2	1	3	6	0.0109586
BP	GO:0046916	cellular transition metal ion homeostasis	6	11	17	107	0.0115509
BP	GO:0006812	cation transport	55	25	80	710	0.0115619
BP	GO:0006796	phosphate-containing compound metabolic process	273	60	333	3407	0.0124862
BP	GO:0005985	sucrose metabolic process	4	1	5	17	0.0129676
BP	GO:0071554	cell wall organization or biogenesis	61	6	67	583	0.0131133
BP	GO:0000041	transition metal ion transport	4	12	16	100	0.0131321
BP	GO:0009225	nucleotide-sugar metabolic process	6	2	8	37	0.0131986
BP	GO:0055065	metal ion homeostasis	7	13	20	135	0.0138544
BP	GO:0006869	lipid transport	11	2	13	76	0.0141994
BP	GO:0018202	peptidyl-histidine modification	7	0	7	31	0.0157902
BP	GO:0044275	cellular carbohydrate catabolic process	10	2	12	69	0.0159423
BP	GO:0051704	multi-organism process	8	4	12	69	0.0159423
BP	GO:0008652	cellular amino acid biosynthetic process	28	6	34	267	0.0173952
BP	GO:0010876	lipid localization	11	2	13	78	0.0174375
BP	GO:0016052	carbohydrate catabolic process	39	3	42	344	0.0176349
BP	GO:0008356	asymmetric cell division	2	1	3	7	0.0179375
BP	GO:0009956	radial pattern formation	2	1	3	7	0.0179375
BP	GO:0009968	negative regulation of signal transduction	6	0	6	25	0.0185532
BP	GO:0010648	negative regulation of cell communication	6	0	6	25	0.0185532
BP	GO:0023057	negative regulation of signaling	6	0	6	25	0.0185532
BP	GO:0006873	cellular ion homeostasis	11	12	23	166	0.0186846
BP	GO:0071555	cell wall organization	47	4	51	434	0.0190731
BP	GO:0042221	response to chemical	80	23	103	964	0.0195246
BP	GO:0042446	hormone biosynthetic process	9	5	14	88	0.0204298
BP	GO:0090610	bundle sheath cell fate specification	2	0	2	3	0.0216621
BP	GO:0006875	cellular metal ion homeostasis	6	11	17	116	0.0242623
BP	GO:0009813	flavonoid biosynthetic process	15	4	19	134	0.0246242
BP	GO:0042445	hormone metabolic process	14	5	19	134	0.0246242
BP	GO:0009095	aromatic amino acid family biosynthetic process, prephenate pathway	5	0	5	20	0.0260906
BP	GO:0010817	regulation of hormone levels	15	6	21	153	0.0261495
BP	GO:0009407	toxin catabolic process	3	3	6	27	0.0267011
BP	GO:0045229	external encapsulating structure organization	47	4	51	443	0.026764
BP	GO:0006631	fatty acid metabolic process	17	15	32	258	0.0286276
BP	GO:0055081	anion homeostasis	2	2	4	14	0.0287613
BP	GO:0098655	cation transmembrane transport	44	16	60	537	0.0300382
BP	GO:0098771	inorganic ion homeostasis	12	15	27	212	0.0312564
BP	GO:0071310	cellular response to organic substance	26	6	32	260	0.031461
BP	GO:0006040	amino sugar metabolic process	7	2	9	51	0.0314767
BP	GO:0044242	cellular lipid catabolic process	8	1	9	51	0.0314767
BP	GO:0009074	aromatic amino acid family catabolic process	5	0	5	21	0.0318428
BP	GO:0009135	purine nucleoside diphosphate metabolic process	15	0	15	102	0.0320261
BP	GO:0009179	purine ribonucleoside diphosphate metabolic process	15	0	15	102	0.0320261
BP	GO:0009185	ribonucleoside diphosphate metabolic process	15	0	15	102	0.0320261
BP	GO:0098662	inorganic cation transmembrane transport	39	16	55	490	0.033855
BP	GO:0009812	flavonoid metabolic process	15	4	19	139	0.0344102
BP	GO:0050801	ion homeostasis	12	16	28	224	0.0354207
BP	GO:0015696	ammonium transport	4	0	4	15	0.0365685
BP	GO:0042447	hormone catabolic process	4	0	4	15	0.0365685
BP	GO:0046164	alcohol catabolic process	2	2	4	15	0.0365685
BP	GO:0046174	polyol catabolic process	2	2	4	15	0.0365685
BP	GO:0072488	ammonium transmembrane transport	4	0	4	15	0.0365685
BP	GO:0048585	negative regulation of response to stimulus	7	0	7	37	0.0391664
BP	GO:0006166	purine ribonucleoside salvage	2	0	2	4	0.0408165
BP	GO:0009612	response to mechanical stimulus	0	2	2	4	0.0408165
BP	GO:0009646	response to absence of light	0	2	2	4	0.0408165
BP	GO:0009900	dehiscence	2	0	2	4	0.0408165
BP	GO:0010047	fruit dehiscence	2	0	2	4	0.0408165
BP	GO:0010200	response to chitin	2	0	2	4	0.0408165
BP	GO:0010430	fatty acid omega-oxidation	1	1	2	4	0.0408165
BP	GO:0015976	carbon utilization	0	2	2	4	0.0408165
BP	GO:0019877	diaminopimelate biosynthetic process	0	2	2	4	0.0408165
BP	GO:0030417	nicotianamine metabolic process	0	2	2	4	0.0408165
BP	GO:0030418	nicotianamine biosynthetic process	0	2	2	4	0.0408165
BP	GO:0032509	endosome transport via multivesicular body sorting pathway	2	0	2	4	0.0408165
BP	GO:0032511	late endosome to vacuole transport via multivesicular body sorting pathway	2	0	2	4	0.0408165
BP	GO:0043162	ubiquitin-dependent protein catabolic process via the multivesicular body sorting pathway	2	0	2	4	0.0408165
BP	GO:0043328	protein transport to vacuole involved in ubiquitin-dependent protein catabolic process via the multivesicular body sorting pathway	2	0	2	4	0.0408165
BP	GO:0043456	regulation of pentose-phosphate shunt	2	0	2	4	0.0408165
BP	GO:0043470	regulation of carbohydrate catabolic process	2	0	2	4	0.0408165
BP	GO:0043471	regulation of cellular carbohydrate catabolic process	2	0	2	4	0.0408165
BP	GO:0050982	detection of mechanical stimulus	0	2	2	4	0.0408165
BP	GO:0051260	protein homooligomerization	2	0	2	4	0.0408165
BP	GO:0071985	multivesicular body sorting pathway	2	0	2	4	0.0408165
BP	GO:0072351	tricarboxylic acid biosynthetic process	0	2	2	4	0.0408165
BP	GO:1902031	regulation of NADP metabolic process	2	0	2	4	0.0408165
BP	GO:0006811	ion transport	82	35	117	1143	0.0409725
BP	GO:0046856	phosphatidylinositol dephosphorylation	4	2	6	30	0.042851
BP	GO:0009755	hormone-mediated signaling pathway	24	6	30	248	0.044117
BP	GO:0032870	cellular response to hormone stimulus	24	6	30	248	0.044117
BP	GO:0071495	cellular response to endogenous stimulus	24	6	30	248	0.044117
BP	GO:0008152	metabolic process	1087	284	1371	15314	0.0441625
BP	GO:0016998	cell wall macromolecule catabolic process	6	1	7	38	0.0445175
BP	GO:0009611	response to wounding	3	1	4	16	0.045474
BP	GO:0043436	oxoacid metabolic process	97	31	128	1266	0.0460885
BP	GO:0032787	monocarboxylic acid metabolic process	44	21	65	605	0.049502
BP	GO:0000160	phosphorelay signal transduction system	12	2	14	99	0.0496677
BP	GO:0006026	aminoglycan catabolic process	7	0	7	39	0.0503166
BP	GO:0006030	chitin metabolic process	7	0	7	39	0.0503166
BP	GO:0006032	chitin catabolic process	7	0	7	39	0.0503166
BP	GO:0046348	amino sugar catabolic process	7	0	7	39	0.0503166
BP	GO:1901072	glucosamine-containing compound catabolic process	7	0	7	39	0.0503166
BP	GO:0009630	gravitropism	2	1	3	10	0.0504282
BP	GO:0046417	chorismate metabolic process	3	0	3	10	0.0504282
BP	GO:0023014	signal transduction by protein phosphorylation	13	4	17	127	0.0515471
BP	GO:0006720	isoprenoid metabolic process	15	6	21	165	0.0528409
BP	GO:0006082	organic acid metabolic process	97	31	128	1274	0.0536722
BP	GO:0006023	aminoglycan biosynthetic process	4	0	4	17	0.055476
BP	GO:0006024	glycosaminoglycan biosynthetic process	4	0	4	17	0.055476
BP	GO:0009226	nucleotide-sugar biosynthetic process	4	0	4	17	0.055476
BP	GO:0009691	cytokinin biosynthetic process	2	2	4	17	0.055476
BP	GO:0030203	glycosaminoglycan metabolic process	4	0	4	17	0.055476
BP	GO:1901616	organic hydroxy compound catabolic process	2	2	4	17	0.055476
BP	GO:0019752	carboxylic acid metabolic process	94	31	125	1244	0.0558703
BP	GO:0046839	phospholipid dephosphorylation	4	2	6	32	0.0564121
BP	GO:0006979	response to oxidative stress	26	3	29	245	0.0592787
BP	GO:0055082	cellular chemical homeostasis	14	12	26	216	0.0604621
BP	GO:0071805	potassium ion transmembrane transport	10	3	13	93	0.0616085
BP	GO:1901071	glucosamine-containing compound metabolic process	7	0	7	41	0.063286
BP	GO:0009605	response to external stimulus	17	3	20	159	0.0636693
BP	GO:0006835	dicarboxylic acid transport	3	3	6	33	0.064055
BP	GO:0001708	cell fate specification	2	0	2	5	0.0641208
BP	GO:0006047	UDP-N-acetylglucosamine metabolic process	0	2	2	5	0.0641208
BP	GO:0009403	toxin biosynthetic process	2	0	2	5	0.0641208
BP	GO:0009838	abscission	2	0	2	5	0.0641208
BP	GO:0010227	floral organ abscission	2	0	2	5	0.0641208
BP	GO:0017157	regulation of exocytosis	2	0	2	5	0.0641208
BP	GO:0043455	regulation of secondary metabolic process	2	0	2	5	0.0641208
BP	GO:0046710	GDP metabolic process	2	0	2	5	0.0641208
BP	GO:0051046	regulation of secretion	2	0	2	5	0.0641208
BP	GO:1903530	regulation of secretion by cell	2	0	2	5	0.0641208
BP	GO:0048878	chemical homeostasis	19	18	37	327	0.0644788
BP	GO:0009094	L-phenylalanine biosynthetic process	3	0	3	11	0.0649453
BP	GO:0071423	malate transmembrane transport	0	3	3	11	0.0649453
BP	GO:1902223	erythrose 4-phosphate/phosphoenolpyruvate family amino acid biosynthetic process	3	0	3	11	0.0649453
BP	GO:0098660	inorganic ion transmembrane transport	41	16	57	532	0.0649489
BP	GO:0030003	cellular cation homeostasis	9	11	20	160	0.0670449
BP	GO:0000271	polysaccharide biosynthetic process	24	1	25	210	0.0715501
BP	GO:0006955	immune response	4	1	5	26	0.0718026
BP	GO:0010951	negative regulation of endopeptidase activity	5	0	5	26	0.0718026
BP	GO:0045087	innate immune response	4	1	5	26	0.0718026
BP	GO:0052548	regulation of endopeptidase activity	5	0	5	26	0.0718026
BP	GO:1901136	carbohydrate derivative catabolic process	11	0	11	78	0.0770829
BP	GO:0009067	aspartate family amino acid biosynthetic process	5	5	10	69	0.0770865
BP	GO:0070838	divalent metal ion transport	11	3	14	106	0.0789156
BP	GO:0072511	divalent inorganic cation transport	11	3	14	106	0.0789156
BP	GO:0006096	glycolytic process	13	0	13	97	0.0805233
BP	GO:0006757	ATP generation from ADP	13	0	13	97	0.0805233
BP	GO:0046031	ADP metabolic process	13	0	13	97	0.0805233
BP	GO:0006677	glycosylceramide metabolic process	3	0	3	12	0.0811361
BP	GO:0006678	glucosylceramide metabolic process	3	0	3	12	0.0811361
BP	GO:0006687	glycosphingolipid metabolic process	3	0	3	12	0.0811361
BP	GO:0009606	tropism	2	1	3	12	0.0811361
BP	GO:0072595	maintenance of protein localization in organelle	3	0	3	12	0.0811361
BP	GO:0015740	C4-dicarboxylate transport	2	3	5	27	0.082053
BP	GO:0015743	malate transport	2	3	5	27	0.082053
BP	GO:0000082	G1/S transition of mitotic cell cycle	1	0	1	1	0.0875898
BP	GO:0000727	double-strand break repair via break-induced replication	1	0	1	1	0.0875898
BP	GO:0006267	pre-replicative complex assembly involved in nuclear cell cycle DNA replication	1	0	1	1	0.0875898
BP	GO:0006279	premeiotic DNA replication	1	0	1	1	0.0875898
BP	GO:0009697	salicylic acid biosynthetic process	1	0	1	1	0.0875898
BP	GO:0010188	response to microbial phytotoxin	1	0	1	1	0.0875898
BP	GO:0010310	regulation of hydrogen peroxide metabolic process	1	0	1	1	0.0875898
BP	GO:0010478	chlororespiration	0	1	1	1	0.0875898
BP	GO:0031938	regulation of chromatin silencing at telomere	1	0	1	1	0.0875898
BP	GO:0036388	pre-replicative complex assembly	1	0	1	1	0.0875898
BP	GO:0043200	response to amino acid	0	1	1	1	0.0875898
BP	GO:0044843	cell cycle G1/S phase transition	1	0	1	1	0.0875898
BP	GO:0051193	regulation of cofactor metabolic process	1	0	1	1	0.0875898
BP	GO:0071163	DNA replication preinitiation complex assembly	1	0	1	1	0.0875898
BP	GO:0071230	cellular response to amino acid stimulus	0	1	1	1	0.0875898
BP	GO:0071417	cellular response to organonitrogen compound	0	1	1	1	0.0875898
BP	GO:1900087	positive regulation of G1/S transition of mitotic cell cycle	1	0	1	1	0.0875898
BP	GO:1901699	cellular response to nitrogen compound	0	1	1	1	0.0875898
BP	GO:1901989	positive regulation of cell cycle phase transition	1	0	1	1	0.0875898
BP	GO:1901992	positive regulation of mitotic cell cycle phase transition	1	0	1	1	0.0875898
BP	GO:1902299	pre-replicative complex assembly involved in cell cycle DNA replication	1	0	1	1	0.0875898
BP	GO:1902806	regulation of cell cycle G1/S phase transition	1	0	1	1	0.0875898
BP	GO:1902808	positive regulation of cell cycle G1/S phase transition	1	0	1	1	0.0875898
BP	GO:1902977	mitotic DNA replication preinitiation complex assembly	1	0	1	1	0.0875898
BP	GO:2000045	regulation of G1/S transition of mitotic cell cycle	1	0	1	1	0.0875898
BP	GO:0016311	dephosphorylation	32	22	54	512	0.0878001
BP	GO:0016119	carotene metabolic process	4	2	6	36	0.0904331
BP	GO:0052889	9,9'-di-cis-zeta-carotene desaturation to 7,9,7',9'-tetra-cis-lycopene	4	2	6	36	0.0904331
BP	GO:0000101	sulfur amino acid transport	2	0	2	6	0.0907019
BP	GO:0015811	L-cystine transport	2	0	2	6	0.0907019
BP	GO:0019419	sulfate reduction	2	0	2	6	0.0907019
BP	GO:0065008	regulation of biological quality	59	27	86	852	0.0909387
BP	GO:0009132	nucleoside diphosphate metabolic process	15	0	15	118	0.0915559
BP	GO:0009089	lysine biosynthetic process via diaminopimelate	2	2	4	20	0.0918464
BP	GO:0009620	response to fungus	3	1	4	20	0.0918464
BP	GO:0046451	diaminopimelate metabolic process	2	2	4	20	0.0918464
BP	GO:0050832	defense response to fungus	3	1	4	20	0.0918464
BP	GO:0002376	immune system process	4	1	5	28	0.0930336
BP	GO:0007166	cell surface receptor signaling pathway	10	1	11	81	0.0950697
BP	GO:0006880	intracellular sequestering of iron ion	0	3	3	13	0.0988652
BP	GO:0008300	isoprenoid catabolic process	3	0	3	13	0.0988652
BP	GO:0016103	diterpenoid catabolic process	3	0	3	13	0.0988652
BP	GO:0016115	terpenoid catabolic process	3	0	3	13	0.0988652
BP	GO:0030026	cellular manganese ion homeostasis	0	3	3	13	0.0988652
BP	GO:0045324	late endosome to vacuole transport	3	0	3	13	0.0988652
BP	GO:0045487	gibberellin catabolic process	3	0	3	13	0.0988652
BP	GO:0071241	cellular response to inorganic substance	0	3	3	13	0.0988652
BP	GO:0071248	cellular response to metal ion	0	3	3	13	0.0988652
BP	GO:0071281	cellular response to iron ion	0	3	3	13	0.0988652
BP	GO:0097577	sequestering of iron ion	0	3	3	13	0.0988652
BP	GO:0055080	cation homeostasis	10	14	24	208	0.0996671
BP	GO:0010466	negative regulation of peptidase activity	5	0	5	29	0.104724
BP	GO:0052547	regulation of peptidase activity	5	0	5	29	0.104724
BP	GO:0009719	response to endogenous stimulus	31	10	41	384	0.107532
BP	GO:0009725	response to hormone	31	10	41	384	0.107532
BP	GO:0000272	polysaccharide catabolic process	24	1	25	220	0.107596
BP	GO:0005984	disaccharide metabolic process	6	3	9	65	0.11254
BP	GO:0045490	pectin catabolic process	16	0	16	132	0.114725
BP	GO:0032507	maintenance of protein location in cell	3	0	3	14	0.117984
BP	GO:0045185	maintenance of protein location	3	0	3	14	0.117984
BP	GO:0000737	DNA catabolic process, endonucleolytic	1	1	2	7	0.119808
BP	GO:0006109	regulation of carbohydrate metabolic process	2	0	2	7	0.119808
BP	GO:0006167	AMP biosynthetic process	2	0	2	7	0.119808
BP	GO:0010675	regulation of cellular carbohydrate metabolic process	2	0	2	7	0.119808
BP	GO:0042343	indole glucosinolate metabolic process	2	0	2	7	0.119808
BP	GO:0045165	cell fate commitment	2	0	2	7	0.119808
BP	GO:0046033	AMP metabolic process	2	0	2	7	0.119808
BP	GO:0046037	GMP metabolic process	2	0	2	7	0.119808
BP	GO:0016042	lipid catabolic process	14	2	16	133	0.120402
BP	GO:0034637	cellular carbohydrate biosynthetic process	21	3	24	213	0.120936
BP	GO:0006553	lysine metabolic process	2	2	4	22	0.120995
BP	GO:0007215	glutamate receptor signaling pathway	3	1	4	22	0.120995
BP	GO:0009085	lysine biosynthetic process	2	2	4	22	0.120995
BP	GO:0035235	ionotropic glutamate receptor signaling pathway	3	1	4	22	0.120995
BP	GO:0005982	starch metabolic process	5	1	6	39	0.121827
BP	GO:0042214	terpene metabolic process	4	2	6	39	0.121827
BP	GO:0009251	glucan catabolic process	7	0	7	48	0.12316
BP	GO:0034220	ion transmembrane transport	59	24	83	836	0.124197
BP	GO:0016051	carbohydrate biosynthetic process	30	3	33	307	0.128199
BP	GO:1901607	alpha-amino acid biosynthetic process	20	6	26	235	0.128367
BP	GO:0042391	regulation of membrane potential	2	3	5	31	0.130128
BP	GO:0045861	negative regulation of proteolysis	5	0	5	31	0.130128
BP	GO:0006094	gluconeogenesis	3	0	3	15	0.138338
BP	GO:0007205	protein kinase C-activating G protein-coupled receptor signaling pathway	1	2	3	15	0.138338
BP	GO:0015936	coenzyme A metabolic process	0	3	3	15	0.138338
BP	GO:0019319	hexose biosynthetic process	3	0	3	15	0.138338
BP	GO:0046364	monosaccharide biosynthetic process	3	0	3	15	0.138338
BP	GO:0055071	manganese ion homeostasis	0	3	3	15	0.138338
BP	GO:0009250	glucan biosynthetic process	16	1	17	146	0.138665
BP	GO:0045332	phospholipid translocation	5	0	5	32	0.143779
BP	GO:0006694	steroid biosynthetic process	5	2	7	50	0.144222
BP	GO:1901605	alpha-amino acid metabolic process	29	7	36	343	0.146927
BP	GO:0030258	lipid modification	11	3	14	118	0.150637
BP	GO:0005980	glycogen catabolic process	2	0	2	8	0.150793
BP	GO:0010206	photosystem II repair	0	2	2	8	0.150793
BP	GO:0016559	peroxisome fission	0	2	2	8	0.150793
BP	GO:0044375	regulation of peroxisome size	0	2	2	8	0.150793
BP	GO:0051259	protein complex oligomerization	2	0	2	8	0.150793
BP	GO:1902022	L-lysine transport	2	0	2	8	0.150793
BP	GO:1903401	L-lysine transmembrane transport	2	0	2	8	0.150793
BP	GO:0009066	aspartate family amino acid metabolic process	5	5	10	79	0.151391
BP	GO:0015748	organophosphate ester transport	8	0	8	60	0.151673
BP	GO:0033692	cellular polysaccharide biosynthetic process	18	1	19	169	0.155863
BP	GO:0006165	nucleoside diphosphate phosphorylation	13	0	13	109	0.157217
BP	GO:0051651	maintenance of location in cell	3	3	6	42	0.157834
BP	GO:0055088	lipid homeostasis	4	2	6	42	0.157834
BP	GO:0009126	purine nucleoside monophosphate metabolic process	5	0	5	33	0.158015
BP	GO:0009167	purine ribonucleoside monophosphate metabolic process	5	0	5	33	0.158015
BP	GO:0009642	response to light intensity	1	2	3	16	0.159769
BP	GO:0015804	neutral amino acid transport	3	0	3	16	0.159769
BP	GO:0019432	triglyceride biosynthetic process	0	3	3	16	0.159769
BP	GO:0010033	response to organic substance	35	10	45	442	0.162157
BP	GO:0009416	response to light stimulus	7	10	17	150	0.163914
BP	GO:0006076	(1->3)-beta-D-glucan catabolic process	1	0	1	2	0.167512
BP	GO:0006104	succinyl-CoA metabolic process	1	0	1	2	0.167512
BP	GO:0006105	succinate metabolic process	1	0	1	2	0.167512
BP	GO:0006123	mitochondrial electron transport, cytochrome c to oxygen	1	0	1	2	0.167512
BP	GO:0006171	cAMP biosynthetic process	1	0	1	2	0.167512
BP	GO:0006654	phosphatidic acid biosynthetic process	1	0	1	2	0.167512
BP	GO:0006909	phagocytosis	1	0	1	2	0.167512
BP	GO:0006984	ER-nucleus signaling pathway	1	0	1	2	0.167512
BP	GO:0006991	response to sterol depletion	1	0	1	2	0.167512
BP	GO:0008285	negative regulation of cell population proliferation	1	0	1	2	0.167512
BP	GO:0009187	cyclic nucleotide metabolic process	1	0	1	2	0.167512
BP	GO:0009190	cyclic nucleotide biosynthetic process	1	0	1	2	0.167512
BP	GO:0009696	salicylic acid metabolic process	1	0	1	2	0.167512
BP	GO:0009852	auxin catabolic process	1	0	1	2	0.167512
BP	GO:0009911	positive regulation of flower development	1	0	1	2	0.167512
BP	GO:0010262	somatic embryogenesis	1	0	1	2	0.167512
BP	GO:0015802	basic amino acid transport	1	0	1	2	0.167512
BP	GO:0015808	L-alanine transport	1	0	1	2	0.167512
BP	GO:0015809	arginine transport	1	0	1	2	0.167512
BP	GO:0015812	gamma-aminobutyric acid transport	1	0	1	2	0.167512
BP	GO:0016477	cell migration	1	0	1	2	0.167512
BP	GO:0019646	aerobic electron transport chain	1	0	1	2	0.167512
BP	GO:0030334	regulation of cell migration	1	0	1	2	0.167512
BP	GO:0031081	nuclear pore distribution	1	0	1	2	0.167512
BP	GO:0031099	regeneration	1	0	1	2	0.167512
BP	GO:0032328	alanine transport	1	0	1	2	0.167512
BP	GO:0032933	SREBP signaling pathway	1	0	1	2	0.167512
BP	GO:0034473	U1 snRNA 3'-end processing	0	1	1	2	0.167512
BP	GO:0034476	U5 snRNA 3'-end processing	0	1	1	2	0.167512
BP	GO:0040012	regulation of locomotion	1	0	1	2	0.167512
BP	GO:0042138	meiotic DNA double-strand break formation	1	0	1	2	0.167512
BP	GO:0046058	cAMP metabolic process	1	0	1	2	0.167512
BP	GO:0046473	phosphatidic acid metabolic process	1	0	1	2	0.167512
BP	GO:0048582	positive regulation of post-embryonic development	1	0	1	2	0.167512
BP	GO:0048870	cell motility	1	0	1	2	0.167512
BP	GO:0050764	regulation of phagocytosis	1	0	1	2	0.167512
BP	GO:0051094	positive regulation of developmental process	1	0	1	2	0.167512
BP	GO:0051240	positive regulation of multicellular organismal process	1	0	1	2	0.167512
BP	GO:0051270	regulation of cellular component movement	1	0	1	2	0.167512
BP	GO:0051664	nuclear pore localization	1	0	1	2	0.167512
BP	GO:0051668	localization within membrane	1	0	1	2	0.167512
BP	GO:0051674	localization of cell	1	0	1	2	0.167512
BP	GO:0052386	cell wall thickening	1	0	1	2	0.167512
BP	GO:0052543	callose deposition in cell wall	1	0	1	2	0.167512
BP	GO:0052652	cyclic purine nucleotide metabolic process	1	0	1	2	0.167512
BP	GO:0060860	regulation of floral organ abscission	1	0	1	2	0.167512
BP	GO:0060862	negative regulation of floral organ abscission	1	0	1	2	0.167512
BP	GO:0060867	fruit abscission	1	0	1	2	0.167512
BP	GO:0071042	nuclear polyadenylation-dependent mRNA catabolic process	0	1	1	2	0.167512
BP	GO:0071047	polyadenylation-dependent mRNA catabolic process	0	1	1	2	0.167512
BP	GO:0071501	cellular response to sterol depletion	1	0	1	2	0.167512
BP	GO:0097359	UDP-glucosylation	1	0	1	2	0.167512
BP	GO:1903826	arginine transmembrane transport	1	0	1	2	0.167512
BP	GO:1990822	basic amino acid transmembrane transport	1	0	1	2	0.167512
BP	GO:2000145	regulation of cell motility	1	0	1	2	0.167512
BP	GO:2000243	positive regulation of reproductive process	1	0	1	2	0.167512
BP	GO:2000692	negative regulation of seed maturation	1	0	1	2	0.167512
BP	GO:0006672	ceramide metabolic process	4	0	4	25	0.170922
BP	GO:0010268	brassinosteroid homeostasis	3	2	5	34	0.172798
BP	GO:0019725	cellular homeostasis	28	12	40	393	0.178959
BP	GO:0051274	beta-glucan biosynthetic process	12	0	12	102	0.180868
BP	GO:0006828	manganese ion transport	0	3	3	17	0.182117
BP	GO:0010039	response to iron ion	0	3	3	17	0.182117
BP	GO:0016143	S-glycoside metabolic process	3	0	3	17	0.182117
BP	GO:0019757	glycosinolate metabolic process	3	0	3	17	0.182117
BP	GO:0019760	glucosinolate metabolic process	3	0	3	17	0.182117
BP	GO:0035434	copper ion transmembrane transport	2	1	3	17	0.182117
BP	GO:0048194	Golgi vesicle budding	3	0	3	17	0.182117
BP	GO:0071421	manganese ion transmembrane transport	0	3	3	17	0.182117
BP	GO:0050896	response to stimulus	190	59	249	2696	0.182506
BP	GO:0006571	tyrosine biosynthetic process	2	0	2	9	0.183104
BP	GO:0006680	glucosylceramide catabolic process	2	0	2	9	0.183104
BP	GO:0019377	glycolipid catabolic process	2	0	2	9	0.183104
BP	GO:0030149	sphingolipid catabolic process	2	0	2	9	0.183104
BP	GO:0046466	membrane lipid catabolic process	2	0	2	9	0.183104
BP	GO:0046477	glycosylceramide catabolic process	2	0	2	9	0.183104
BP	GO:0046479	glycosphingolipid catabolic process	2	0	2	9	0.183104
BP	GO:0046514	ceramide catabolic process	2	0	2	9	0.183104
BP	GO:0051235	maintenance of location	3	3	6	44	0.184113
BP	GO:0006857	oligopeptide transport	2	3	5	35	0.188086
BP	GO:0009690	cytokinin metabolic process	3	2	5	35	0.188086
BP	GO:0019252	starch biosynthetic process	4	1	5	35	0.188086
BP	GO:0034204	lipid translocation	5	0	5	35	0.188086
BP	GO:0051346	negative regulation of hydrolase activity	5	0	5	35	0.188086
BP	GO:0097035	regulation of membrane lipid distribution	5	0	5	35	0.188086
BP	GO:0006074	(1->3)-beta-D-glucan metabolic process	4	0	4	26	0.188944
BP	GO:0051273	beta-glucan metabolic process	15	0	15	134	0.194881
BP	GO:0006813	potassium ion transport	10	3	13	114	0.197537
BP	GO:0010243	response to organonitrogen compound	4	1	5	36	0.203837
BP	GO:0015914	phospholipid transport	5	0	5	36	0.203837
BP	GO:0016128	phytosteroid metabolic process	3	2	5	36	0.203837
BP	GO:0016129	phytosteroid biosynthetic process	3	2	5	36	0.203837
BP	GO:0016131	brassinosteroid metabolic process	3	2	5	36	0.203837
BP	GO:0016132	brassinosteroid biosynthetic process	3	2	5	36	0.203837
BP	GO:0120178	steroid hormone biosynthetic process	3	2	5	36	0.203837
BP	GO:0006641	triglyceride metabolic process	0	3	3	18	0.205229
BP	GO:0009629	response to gravity	2	1	3	18	0.205229
BP	GO:0046460	neutral lipid biosynthetic process	0	3	3	18	0.205229
BP	GO:0046463	acylglycerol biosynthetic process	0	3	3	18	0.205229
BP	GO:0061615	glycolytic process through fructose-6-phosphate	3	0	3	18	0.205229
BP	GO:1901679	nucleotide transmembrane transport	3	0	3	18	0.205229
BP	GO:0034440	lipid oxidation	3	1	4	27	0.207534
BP	GO:0006090	pyruvate metabolic process	14	0	14	126	0.21287
BP	GO:0006542	glutamine biosynthetic process	2	0	2	10	0.216273
BP	GO:0006836	neurotransmitter transport	2	0	2	10	0.216273
BP	GO:0055075	potassium ion homeostasis	1	1	2	10	0.216273
BP	GO:0072337	modified amino acid transport	2	0	2	10	0.216273
BP	GO:0015849	organic acid transport	12	6	18	168	0.217933
BP	GO:0046942	carboxylic acid transport	12	6	18	168	0.217933
BP	GO:0008202	steroid metabolic process	6	2	8	66	0.218528
BP	GO:0007186	G protein-coupled receptor signaling pathway	2	3	5	37	0.220006
BP	GO:0019751	polyol metabolic process	3	2	5	37	0.220006
BP	GO:0034754	cellular hormone metabolic process	3	2	5	37	0.220006
BP	GO:0009308	amine metabolic process	10	4	14	127	0.221356
BP	GO:0046486	glycerolipid metabolic process	13	8	21	200	0.222191
BP	GO:0055085	transmembrane transport	121	45	166	1791	0.223741
BP	GO:0015807	L-amino acid transport	4	0	4	28	0.226617
BP	GO:0006002	fructose 6-phosphate metabolic process	1	2	3	19	0.228954
BP	GO:0006900	vesicle budding from membrane	3	0	3	19	0.228954
BP	GO:0009685	gibberellin metabolic process	4	1	5	38	0.236548
BP	GO:0006348	chromatin silencing at telomere	1	0	1	3	0.240436
BP	GO:0006592	ornithine biosynthetic process	1	0	1	3	0.240436
BP	GO:0006679	glucosylceramide biosynthetic process	1	0	1	3	0.240436
BP	GO:0006688	glycosphingolipid biosynthetic process	1	0	1	3	0.240436
BP	GO:0009443	pyridoxal 5'-phosphate salvage	1	0	1	3	0.240436
BP	GO:0009692	ethylene metabolic process	1	0	1	3	0.240436
BP	GO:0009693	ethylene biosynthetic process	1	0	1	3	0.240436
BP	GO:0009886	post-embryonic animal morphogenesis	1	0	1	3	0.240436
BP	GO:0015908	fatty acid transport	0	1	1	3	0.240436
BP	GO:0017000	antibiotic biosynthetic process	1	0	1	3	0.240436
BP	GO:0033037	polysaccharide localization	1	0	1	3	0.240436
BP	GO:0033260	nuclear DNA replication	1	0	1	3	0.240436
BP	GO:0043449	cellular alkene metabolic process	1	0	1	3	0.240436
BP	GO:0043450	alkene biosynthetic process	1	0	1	3	0.240436
BP	GO:0046189	phenol-containing compound biosynthetic process	1	0	1	3	0.240436
BP	GO:0046476	glycosylceramide biosynthetic process	1	0	1	3	0.240436
BP	GO:0052545	callose localization	1	0	1	3	0.240436
BP	GO:1900673	olefin metabolic process	1	0	1	3	0.240436
BP	GO:1900674	olefin biosynthetic process	1	0	1	3	0.240436
BP	GO:1902969	mitotic DNA replication	1	0	1	3	0.240436
BP	GO:0009311	oligosaccharide metabolic process	6	3	9	78	0.241929
BP	GO:0030244	cellulose biosynthetic process	9	0	9	78	0.241929
BP	GO:1902531	regulation of intracellular signal transduction	6	1	7	58	0.242903
BP	GO:0008643	carbohydrate transport	14	5	19	182	0.243998
BP	GO:0010393	galacturonan metabolic process	17	0	17	161	0.244407
BP	GO:0045488	pectin metabolic process	17	0	17	161	0.244407
BP	GO:0043648	dicarboxylic acid metabolic process	10	2	12	109	0.245234
BP	GO:0006474	N-terminal protein amino acid acetylation	3	1	4	29	0.24612
BP	GO:0080163	regulation of protein serine/threonine phosphatase activity	2	2	4	29	0.24612
BP	GO:0006564	L-serine biosynthetic process	2	0	2	11	0.249902
BP	GO:0008283	cell population proliferation	2	0	2	11	0.249902
BP	GO:0042127	regulation of cell population proliferation	2	0	2	11	0.249902
BP	GO:0034219	carbohydrate transmembrane transport	10	0	10	89	0.251105
BP	GO:0000162	tryptophan biosynthetic process	3	0	3	20	0.253149
BP	GO:0006638	neutral lipid metabolic process	0	3	3	20	0.253149
BP	GO:0006639	acylglycerol metabolic process	0	3	3	20	0.253149
BP	GO:0006825	copper ion transport	2	1	3	20	0.253149
BP	GO:0046219	indolalkylamine biosynthetic process	3	0	3	20	0.253149
BP	GO:0009651	response to salt stress	4	1	5	39	0.253419
BP	GO:0016125	sterol metabolic process	4	2	6	49	0.256185
BP	GO:0009314	response to radiation	7	10	17	164	0.268769
BP	GO:0015711	organic anion transport	17	6	23	228	0.268839
BP	GO:0019321	pentose metabolic process	4	1	5	40	0.270573
BP	GO:1901698	response to nitrogen compound	4	1	5	40	0.270573
BP	GO:0042592	homeostatic process	34	18	52	544	0.272574
BP	GO:0042493	response to drug	11	3	14	133	0.275038
BP	GO:0003002	regionalization	2	1	3	21	0.27768
BP	GO:0008299	isoprenoid biosynthetic process	7	4	11	102	0.279914
BP	GO:0009814	defense response, incompatible interaction	2	0	2	12	0.283655
BP	GO:0019566	arabinose metabolic process	1	1	2	12	0.283655
BP	GO:0034755	iron ion transmembrane transport	0	2	2	12	0.283655
BP	GO:0043174	nucleoside salvage	2	0	2	12	0.283655
BP	GO:0046373	L-arabinose metabolic process	1	1	2	12	0.283655
BP	GO:0060548	negative regulation of cell death	2	0	2	12	0.283655
BP	GO:0006665	sphingolipid metabolic process	4	0	4	31	0.286094
BP	GO:0006644	phospholipid metabolic process	17	4	21	210	0.294297
BP	GO:0009056	catabolic process	124	17	141	1540	0.29661
BP	GO:0009086	methionine biosynthetic process	2	1	3	22	0.302419
BP	GO:0015780	nucleotide-sugar transmembrane transport	3	0	3	22	0.302419
BP	GO:0035999	tetrahydrofolate interconversion	3	0	3	22	0.302419
BP	GO:0042435	indole-containing compound biosynthetic process	3	0	3	22	0.302419
BP	GO:0016101	diterpenoid metabolic process	4	1	5	42	0.305549
BP	GO:0031365	N-terminal protein amino acid modification	3	1	4	32	0.306424
BP	GO:0005983	starch catabolic process	1	0	1	4	0.306976
BP	GO:0006011	UDP-glucose metabolic process	1	0	1	4	0.306976
BP	GO:0006021	inositol biosynthetic process	1	0	1	4	0.306976
BP	GO:0006145	purine nucleobase catabolic process	0	1	1	4	0.306976
BP	GO:0006516	glycoprotein catabolic process	1	0	1	4	0.306976
BP	GO:0009115	xanthine catabolic process	0	1	1	4	0.306976
BP	GO:0010150	leaf senescence	1	0	1	4	0.306976
BP	GO:0010496	intercellular transport	1	0	1	4	0.306976
BP	GO:0010497	plasmodesmata-mediated intercellular transport	1	0	1	4	0.306976
BP	GO:0018131	oxazole or thiazole biosynthetic process	1	0	1	4	0.306976
BP	GO:0040011	locomotion	1	0	1	4	0.306976
BP	GO:0043069	negative regulation of programmed cell death	1	0	1	4	0.306976
BP	GO:0045931	positive regulation of mitotic cell cycle	1	0	1	4	0.306976
BP	GO:0046110	xanthine metabolic process	0	1	1	4	0.306976
BP	GO:0046484	oxazole or thiazole metabolic process	1	0	1	4	0.306976
BP	GO:0048577	negative regulation of short-day photoperiodism, flowering	1	0	1	4	0.306976
BP	GO:0048587	regulation of short-day photoperiodism, flowering	1	0	1	4	0.306976
BP	GO:0052837	thiazole biosynthetic process	1	0	1	4	0.306976
BP	GO:0052838	thiazole metabolic process	1	0	1	4	0.306976
BP	GO:0060003	copper ion export	0	1	1	4	0.306976
BP	GO:0090693	plant organ senescence	1	0	1	4	0.306976
BP	GO:0097466	ubiquitin-dependent glycoprotein ERAD pathway	1	0	1	4	0.306976
BP	GO:1904587	response to glycoprotein	1	0	1	4	0.306976
BP	GO:0006470	protein dephosphorylation	21	8	29	299	0.309472
BP	GO:0051156	glucose 6-phosphate metabolic process	7	0	7	63	0.312998
BP	GO:0009628	response to abiotic stimulus	15	15	30	311	0.316347
BP	GO:0006570	tyrosine metabolic process	2	0	2	13	0.317253
BP	GO:0043467	regulation of generation of precursor metabolites and energy	2	0	2	13	0.317253
BP	GO:0072350	tricarboxylic acid metabolic process	0	2	2	13	0.317253
BP	GO:0044247	cellular polysaccharide catabolic process	6	0	6	53	0.318403
BP	GO:0071229	cellular response to acid chemical	6	4	10	95	0.319501
BP	GO:0071396	cellular response to lipid	8	3	11	106	0.323788
BP	GO:0016054	organic acid catabolic process	9	0	9	85	0.326657
BP	GO:0046395	carboxylic acid catabolic process	9	0	9	85	0.326657
BP	GO:0035304	regulation of protein dephosphorylation	2	2	4	33	0.326895
BP	GO:0043666	regulation of phosphoprotein phosphatase activity	2	2	4	33	0.326895
BP	GO:0009742	brassinosteroid mediated signaling pathway	3	0	3	23	0.327251
BP	GO:0043401	steroid hormone mediated signaling pathway	3	0	3	23	0.327251
BP	GO:0048545	response to steroid hormone	3	0	3	23	0.327251
BP	GO:0071367	cellular response to brassinosteroid stimulus	3	0	3	23	0.327251
BP	GO:0071383	cellular response to steroid hormone stimulus	3	0	3	23	0.327251
BP	GO:0046835	carbohydrate phosphorylation	7	0	7	64	0.327477
BP	GO:0006721	terpenoid metabolic process	9	1	10	96	0.331299
BP	GO:0044282	small molecule catabolic process	12	2	14	139	0.332496
BP	GO:0005977	glycogen metabolic process	6	0	6	54	0.334332
BP	GO:0006112	energy reserve metabolic process	6	0	6	54	0.334332
BP	GO:0009734	auxin-activated signaling pathway	9	2	11	108	0.34627
BP	GO:0030243	cellulose metabolic process	11	0	11	108	0.34627
BP	GO:0071365	cellular response to auxin stimulus	9	2	11	108	0.34627
BP	GO:0048366	leaf development	3	1	4	34	0.347441
BP	GO:0009309	amine biosynthetic process	4	2	6	55	0.35035
BP	GO:0042401	cellular biogenic amine biosynthetic process	4	2	6	55	0.35035
BP	GO:0010941	regulation of cell death	2	0	2	14	0.350465
BP	GO:0015718	monocarboxylic acid transport	1	1	2	14	0.350465
BP	GO:0048268	clathrin coat assembly	2	0	2	14	0.350465
BP	GO:0048609	multicellular organismal reproductive process	2	0	2	14	0.350465
BP	GO:0006014	D-ribose metabolic process	3	0	3	24	0.352066
BP	GO:0006075	(1->3)-beta-D-glucan biosynthetic process	3	0	3	24	0.352066
BP	GO:0006555	methionine metabolic process	2	1	3	24	0.352066
BP	GO:0006862	nucleotide transport	3	0	3	24	0.352066
BP	GO:0043101	purine-containing compound salvage	3	0	3	24	0.352066
BP	GO:0006650	glycerophospholipid metabolic process	13	4	17	174	0.355243
BP	GO:0006855	drug transmembrane transport	8	3	11	109	0.35761
BP	GO:0006970	response to osmotic stress	4	1	5	45	0.359036
BP	GO:0042430	indole-containing compound metabolic process	5	0	5	45	0.359036
BP	GO:0015672	monovalent inorganic cation transport	27	8	35	373	0.359541
BP	GO:0033993	response to lipid	11	3	14	142	0.362194
BP	GO:0008645	hexose transmembrane transport	6	0	6	56	0.366427
BP	GO:0015749	monosaccharide transmembrane transport	6	0	6	56	0.366427
BP	GO:0046323	glucose import	6	0	6	56	0.366427
BP	GO:1904659	glucose transmembrane transport	6	0	6	56	0.366427
BP	GO:0001906	cell killing	1	0	1	5	0.36769
BP	GO:0009850	auxin metabolic process	1	0	1	5	0.36769
BP	GO:0009864	induced systemic resistance, jasmonic acid mediated signaling pathway	0	1	1	5	0.36769
BP	GO:0010054	trichoblast differentiation	1	0	1	5	0.36769
BP	GO:0018958	phenol-containing compound metabolic process	1	0	1	5	0.36769
BP	GO:0031640	killing of cells of other organism	1	0	1	5	0.36769
BP	GO:0033567	DNA replication, Okazaki fragment processing	0	1	1	5	0.36769
BP	GO:0048572	short-day photoperiodism	1	0	1	5	0.36769
BP	GO:0048575	short-day photoperiodism, flowering	1	0	1	5	0.36769
BP	GO:0050667	homocysteine metabolic process	1	0	1	5	0.36769
BP	GO:0051026	chiasma assembly	1	0	1	5	0.36769
BP	GO:0080050	regulation of seed development	1	0	1	5	0.36769
BP	GO:2000022	regulation of jasmonic acid mediated signaling pathway	1	0	1	5	0.36769
BP	GO:2000034	regulation of seed maturation	1	0	1	5	0.36769
BP	GO:2000280	regulation of root development	1	0	1	5	0.36769
BP	GO:0010921	regulation of phosphatase activity	2	2	4	35	0.368003
BP	GO:0035303	regulation of dephosphorylation	2	2	4	35	0.368003
BP	GO:0044248	cellular catabolic process	94	15	109	1204	0.37026
BP	GO:0019395	fatty acid oxidation	2	1	3	25	0.376768
BP	GO:0043650	dicarboxylic acid biosynthetic process	1	2	3	25	0.376768
BP	GO:0090503	RNA phosphodiester bond hydrolysis, exonucleolytic	2	1	3	25	0.376768
BP	GO:0006520	cellular amino acid metabolic process	41	9	50	544	0.380981
BP	GO:0006950	response to stress	93	15	108	1196	0.381749
BP	GO:1901701	cellular response to oxygen-containing compound	10	4	14	144	0.382226
BP	GO:0046128	purine ribonucleoside metabolic process	5	0	5	47	0.394895
BP	GO:1901606	alpha-amino acid catabolic process	5	0	5	47	0.394895
BP	GO:0071407	cellular response to organic cyclic compound	3	0	3	26	0.401267
BP	GO:1901617	organic hydroxy compound biosynthetic process	7	2	9	91	0.40303
BP	GO:0048523	negative regulation of cellular process	20	2	22	235	0.404242
BP	GO:0005992	trehalose biosynthetic process	2	2	4	37	0.40895
BP	GO:0006098	pentose-phosphate shunt	5	0	5	48	0.412771
BP	GO:0006740	NADPH regeneration	5	0	5	48	0.412771
BP	GO:0006563	L-serine metabolic process	6	0	6	59	0.414735
BP	GO:0006771	riboflavin metabolic process	2	0	2	16	0.415004
BP	GO:0009052	pentose-phosphate shunt, non-oxidative branch	2	0	2	16	0.415004
BP	GO:0009231	riboflavin biosynthetic process	2	0	2	16	0.415004
BP	GO:0009867	jasmonic acid mediated signaling pathway	1	1	2	16	0.415004
BP	GO:0032504	multicellular organism reproduction	2	0	2	16	0.415004
BP	GO:0042726	flavin-containing compound metabolic process	2	0	2	16	0.415004
BP	GO:0042727	flavin-containing compound biosynthetic process	2	0	2	16	0.415004
BP	GO:0043090	amino acid import	1	1	2	16	0.415004
BP	GO:0071395	cellular response to jasmonic acid stimulus	1	1	2	16	0.415004
BP	GO:1902475	L-alpha-amino acid transmembrane transport	2	0	2	16	0.415004
BP	GO:0006887	exocytosis	10	0	10	103	0.415476
BP	GO:0009664	plant-type cell wall organization	10	0	10	103	0.415476
BP	GO:0000459	exonucleolytic trimming involved in rRNA processing	0	1	1	6	0.423088
BP	GO:0000467	exonucleolytic trimming to generate mature 3'-end of 5.8S rRNA from tricistronic rRNA transcript (SSU-rRNA, 5.8S rRNA, LSU-rRNA)	0	1	1	6	0.423088
BP	GO:0006591	ornithine metabolic process	1	0	1	6	0.423088
BP	GO:0006972	hyperosmotic response	1	0	1	6	0.423088
BP	GO:0009423	chorismate biosynthetic process	1	0	1	6	0.423088
BP	GO:0009682	induced systemic resistance	0	1	1	6	0.423088
BP	GO:0009756	carbohydrate mediated signaling	1	0	1	6	0.423088
BP	GO:0010182	sugar mediated signaling pathway	1	0	1	6	0.423088
BP	GO:0015800	acidic amino acid transport	1	0	1	6	0.423088
BP	GO:0016073	snRNA metabolic process	0	1	1	6	0.423088
BP	GO:0016078	tRNA catabolic process	0	1	1	6	0.423088
BP	GO:0016145	S-glycoside catabolic process	1	0	1	6	0.423088
BP	GO:0016180	snRNA processing	0	1	1	6	0.423088
BP	GO:0019759	glycosinolate catabolic process	1	0	1	6	0.423088
BP	GO:0019762	glucosinolate catabolic process	1	0	1	6	0.423088
BP	GO:0030968	endoplasmic reticulum unfolded protein response	1	0	1	6	0.423088
BP	GO:0032261	purine nucleotide salvage	1	0	1	6	0.423088
BP	GO:0032264	IMP salvage	1	0	1	6	0.423088
BP	GO:0033617	mitochondrial cytochrome c oxidase assembly	0	1	1	6	0.423088
BP	GO:0034427	nuclear-transcribed mRNA catabolic process, exonucleolytic, 3'-5'	0	1	1	6	0.423088
BP	GO:0034472	snRNA 3'-end processing	0	1	1	6	0.423088
BP	GO:0034475	U4 snRNA 3'-end processing	0	1	1	6	0.423088
BP	GO:0034620	cellular response to unfolded protein	1	0	1	6	0.423088
BP	GO:0042372	phylloquinone biosynthetic process	0	1	1	6	0.423088
BP	GO:0042374	phylloquinone metabolic process	0	1	1	6	0.423088
BP	GO:0042538	hyperosmotic salinity response	1	0	1	6	0.423088
BP	GO:0043067	regulation of programmed cell death	1	0	1	6	0.423088
BP	GO:0043633	polyadenylation-dependent RNA catabolic process	0	1	1	6	0.423088
BP	GO:0043634	polyadenylation-dependent ncRNA catabolic process	0	1	1	6	0.423088
BP	GO:0043928	exonucleolytic catabolism of deadenylated mRNA	0	1	1	6	0.423088
BP	GO:0046113	nucleobase catabolic process	0	1	1	6	0.423088
BP	GO:0046620	regulation of organ growth	1	0	1	6	0.423088
BP	GO:0048513	animal organ development	0	1	1	6	0.423088
BP	GO:0051938	L-glutamate import	1	0	1	6	0.423088
BP	GO:0071029	nuclear ncRNA surveillance	0	1	1	6	0.423088
BP	GO:0071035	nuclear polyadenylation-dependent rRNA catabolic process	0	1	1	6	0.423088
BP	GO:0071038	nuclear polyadenylation-dependent tRNA catabolic process	0	1	1	6	0.423088
BP	GO:0071046	nuclear polyadenylation-dependent ncRNA catabolic process	0	1	1	6	0.423088
BP	GO:0071322	cellular response to carbohydrate stimulus	1	0	1	6	0.423088
BP	GO:2000028	regulation of photoperiodism, flowering	1	0	1	6	0.423088
BP	GO:1903825	organic acid transmembrane transport	8	5	13	137	0.423895
BP	GO:1905039	carboxylic acid transmembrane transport	8	5	13	137	0.423895
BP	GO:0006528	asparagine metabolic process	1	2	3	27	0.425483
BP	GO:0006529	asparagine biosynthetic process	1	2	3	27	0.425483
BP	GO:0006814	sodium ion transport	2	1	3	27	0.425483
BP	GO:0015766	disaccharide transport	1	2	3	27	0.425483
BP	GO:0015770	sucrose transport	1	2	3	27	0.425483
BP	GO:0015772	oligosaccharide transport	1	2	3	27	0.425483
BP	GO:0031122	cytoplasmic microtubule organization	3	0	3	27	0.425483
BP	GO:0048831	regulation of shoot system development	3	0	3	27	0.425483
BP	GO:0015893	drug transport	8	3	11	115	0.426405
BP	GO:0009737	response to abscisic acid	7	2	9	93	0.42868
BP	GO:0097305	response to alcohol	7	2	9	93	0.42868
BP	GO:0014070	response to organic cyclic compound	4	0	4	38	0.429232
BP	GO:0006820	anion transport	24	10	34	373	0.429702
BP	GO:0000165	MAPK cascade	4	3	7	71	0.43038
BP	GO:0030162	regulation of proteolysis	5	0	5	49	0.430565
BP	GO:0042278	purine nucleoside metabolic process	5	0	5	49	0.430565
BP	GO:0001678	cellular glucose homeostasis	2	0	2	17	0.446055
BP	GO:0033500	carbohydrate homeostasis	2	0	2	17	0.446055
BP	GO:0042593	glucose homeostasis	2	0	2	17	0.446055
BP	GO:0009738	abscisic acid-activated signaling pathway	4	2	6	61	0.446738
BP	GO:0071215	cellular response to abscisic acid stimulus	4	2	6	61	0.446738
BP	GO:0097306	cellular response to alcohol	4	2	6	61	0.446738
BP	GO:0009063	cellular amino acid catabolic process	5	0	5	50	0.448244
BP	GO:0032269	negative regulation of cellular protein metabolic process	5	0	5	50	0.448244
BP	GO:0051248	negative regulation of protein metabolic process	5	0	5	50	0.448244
BP	GO:0005991	trehalose metabolic process	2	2	4	39	0.449325
BP	GO:0009127	purine nucleoside monophosphate biosynthetic process	3	0	3	28	0.449347
BP	GO:0009168	purine ribonucleoside monophosphate biosynthetic process	3	0	3	28	0.449347
BP	GO:0046434	organophosphate catabolic process	2	1	3	28	0.449347
BP	GO:0051238	sequestering of metal ion	0	3	3	28	0.449347
BP	GO:0140352	export from cell	10	1	11	117	0.449383
BP	GO:0006865	amino acid transport	10	2	12	129	0.45806
BP	GO:0044281	small molecule metabolic process	137	43	180	2037	0.460876
BP	GO:0032940	secretion by cell	10	0	10	107	0.463793
BP	GO:0046488	phosphatidylinositol metabolic process	8	2	10	107	0.463793
BP	GO:0046903	secretion	10	0	10	107	0.463793
BP	GO:0006664	glycolipid metabolic process	4	1	5	51	0.465778
BP	GO:0006464	cellular protein modification process	222	46	268	3042	0.46818
BP	GO:0036211	protein modification process	222	46	268	3042	0.46818
BP	GO:0046351	disaccharide biosynthetic process	2	2	4	40	0.469187
BP	GO:1901657	glycosyl compound metabolic process	9	2	11	119	0.472256
BP	GO:0007389	pattern specification process	2	1	3	29	0.472797
BP	GO:0009741	response to brassinosteroid	3	0	3	29	0.472797
BP	GO:0010215	cellulose microfibril organization	3	0	3	29	0.472797
BP	GO:0030198	extracellular matrix organization	3	0	3	29	0.472797
BP	GO:0043062	extracellular structure organization	3	0	3	29	0.472797
BP	GO:0070726	cell wall assembly	3	0	3	29	0.472797
BP	GO:0071668	plant-type cell wall assembly	3	0	3	29	0.472797
BP	GO:0002252	immune effector process	0	1	1	7	0.473634
BP	GO:0006561	proline biosynthetic process	0	1	1	7	0.473634
BP	GO:0007129	synapsis	1	0	1	7	0.473634
BP	GO:0009788	negative regulation of abscisic acid-activated signaling pathway	1	0	1	7	0.473634
BP	GO:0031125	rRNA 3'-end processing	0	1	1	7	0.473634
BP	GO:0033356	UDP-L-arabinose metabolic process	1	0	1	7	0.473634
BP	GO:0035265	organ growth	1	0	1	7	0.473634
BP	GO:0044273	sulfur compound catabolic process	1	0	1	7	0.473634
BP	GO:0045143	homologous chromosome segregation	1	0	1	7	0.473634
BP	GO:0046513	ceramide biosynthetic process	1	0	1	7	0.473634
BP	GO:0048638	regulation of developmental growth	1	0	1	7	0.473634
BP	GO:1901420	negative regulation of response to alcohol	1	0	1	7	0.473634
BP	GO:1905958	negative regulation of cellular response to alcohol	1	0	1	7	0.473634
BP	GO:0030154	cell differentiation	6	1	7	74	0.474159
BP	GO:0009753	response to jasmonic acid	1	1	2	18	0.476159
BP	GO:0035725	sodium ion transmembrane transport	1	1	2	18	0.476159
BP	GO:0046939	nucleotide phosphorylation	13	0	13	143	0.486785
BP	GO:1901615	organic hydroxy compound metabolic process	11	4	15	166	0.489382
BP	GO:0006749	glutathione metabolic process	3	3	6	64	0.493962
BP	GO:0016567	protein ubiquitination	28	2	30	339	0.5046
BP	GO:0006270	DNA replication initiation	2	0	2	19	0.505242
BP	GO:0030091	protein repair	0	2	2	19	0.505242
BP	GO:0009084	glutamine family amino acid biosynthetic process	3	1	4	42	0.508066
BP	GO:0001101	response to acid chemical	10	5	15	168	0.508612
BP	GO:0006541	glutamine metabolic process	2	3	5	54	0.517234
BP	GO:1903509	liposaccharide metabolic process	4	1	5	54	0.517234
BP	GO:0000288	nuclear-transcribed mRNA catabolic process, deadenylation-dependent decay	2	1	3	31	0.518244
BP	GO:0002218	activation of innate immune response	0	1	1	8	0.519755
BP	GO:0002253	activation of immune response	0	1	1	8	0.519755
BP	GO:0002684	positive regulation of immune system process	0	1	1	8	0.519755
BP	GO:0002833	positive regulation of response to biotic stimulus	0	1	1	8	0.519755
BP	GO:0006775	fat-soluble vitamin metabolic process	1	0	1	8	0.519755
BP	GO:0008535	respiratory chain complex IV assembly	0	1	1	8	0.519755
BP	GO:0009787	regulation of abscisic acid-activated signaling pathway	1	0	1	8	0.519755
BP	GO:0009910	negative regulation of flower development	1	0	1	8	0.519755
BP	GO:0010189	vitamin E biosynthetic process	1	0	1	8	0.519755
BP	GO:0016075	rRNA catabolic process	0	1	1	8	0.519755
BP	GO:0031349	positive regulation of defense response	0	1	1	8	0.519755
BP	GO:0032103	positive regulation of response to external stimulus	0	1	1	8	0.519755
BP	GO:0033539	fatty acid beta-oxidation using acyl-CoA dehydrogenase	1	0	1	8	0.519755
BP	GO:0033609	oxalate metabolic process	1	0	1	8	0.519755
BP	GO:0034661	ncRNA catabolic process	0	1	1	8	0.519755
BP	GO:0035967	cellular response to topologically incorrect protein	1	0	1	8	0.519755
BP	GO:0040008	regulation of growth	1	0	1	8	0.519755
BP	GO:0042360	vitamin E metabolic process	1	0	1	8	0.519755
BP	GO:0042362	fat-soluble vitamin biosynthetic process	1	0	1	8	0.519755
BP	GO:0045089	positive regulation of innate immune response	0	1	1	8	0.519755
BP	GO:0048017	inositol lipid-mediated signaling	1	0	1	8	0.519755
BP	GO:0050778	positive regulation of immune response	0	1	1	8	0.519755
BP	GO:1901419	regulation of response to alcohol	1	0	1	8	0.519755
BP	GO:1905957	regulation of cellular response to alcohol	1	0	1	8	0.519755
BP	GO:2000377	regulation of reactive oxygen species metabolic process	1	0	1	8	0.519755
BP	GO:0032259	methylation	36	5	41	468	0.523816
BP	GO:0006308	DNA catabolic process	1	1	2	20	0.533252
BP	GO:0009686	gibberellin biosynthetic process	1	1	2	20	0.533252
BP	GO:0009914	hormone transport	1	1	2	20	0.533252
BP	GO:0016102	diterpenoid biosynthetic process	1	1	2	20	0.533252
BP	GO:0045492	xylan biosynthetic process	2	0	2	20	0.533252
BP	GO:0060918	auxin transport	1	1	2	20	0.533252
BP	GO:0009150	purine ribonucleotide metabolic process	27	3	30	344	0.538229
BP	GO:0071669	plant-type cell wall organization or biogenesis	11	0	11	125	0.539558
BP	GO:0016114	terpenoid biosynthetic process	5	1	6	67	0.539754
BP	GO:0042451	purine nucleoside biosynthetic process	3	0	3	32	0.540156
BP	GO:0046129	purine ribonucleoside biosynthetic process	3	0	3	32	0.540156
BP	GO:0051275	beta-glucan catabolic process	3	0	3	32	0.540156
BP	GO:0007154	cell communication	78	23	101	1161	0.545616
BP	GO:0006739	NADP metabolic process	5	0	5	56	0.550343
BP	GO:1901700	response to oxygen-containing compound	16	5	21	243	0.559222
BP	GO:0009581	detection of external stimulus	0	2	2	21	0.560154
BP	GO:0009582	detection of abiotic stimulus	0	2	2	21	0.560154
BP	GO:0009735	response to cytokinin	3	0	3	33	0.561482
BP	GO:0006122	mitochondrial electron transport, ubiquinol to cytochrome c	1	0	1	9	0.561836
BP	GO:0006471	protein ADP-ribosylation	1	0	1	9	0.561836
BP	GO:0006517	protein deglycosylation	1	0	1	9	0.561836
BP	GO:0009106	lipoate metabolic process	0	1	1	9	0.561836
BP	GO:0009107	lipoate biosynthetic process	0	1	1	9	0.561836
BP	GO:0009695	jasmonic acid biosynthetic process	1	0	1	9	0.561836
BP	GO:0009751	response to salicylic acid	1	0	1	9	0.561836
BP	GO:0010053	root epidermal cell differentiation	1	0	1	9	0.561836
BP	GO:0010224	response to UV-B	1	0	1	9	0.561836
BP	GO:0019722	calcium-mediated signaling	1	0	1	9	0.561836
BP	GO:0019932	second-messenger-mediated signaling	1	0	1	9	0.561836
BP	GO:0031935	regulation of chromatin silencing	1	0	1	9	0.561836
BP	GO:0044786	cell cycle DNA replication	1	0	1	9	0.561836
BP	GO:0045048	protein insertion into ER membrane	0	1	1	9	0.561836
BP	GO:0046173	polyol biosynthetic process	1	0	1	9	0.561836
BP	GO:0090068	positive regulation of cell cycle process	1	0	1	9	0.561836
BP	GO:0009119	ribonucleoside metabolic process	5	0	5	57	0.566479
BP	GO:1901264	carbohydrate derivative transport	5	0	5	57	0.566479
BP	GO:0009733	response to auxin	10	4	14	163	0.571257
BP	GO:1902679	negative regulation of RNA biosynthetic process	7	1	8	93	0.574796
BP	GO:1903507	negative regulation of nucleic acid-templated transcription	7	1	8	93	0.574796
BP	GO:0003333	amino acid transmembrane transport	8	2	10	117	0.580136
BP	GO:0006730	one-carbon metabolic process	4	1	5	58	0.582312
BP	GO:0006643	membrane lipid metabolic process	5	1	6	70	0.583655
BP	GO:0009110	vitamin biosynthetic process	5	1	6	70	0.583655
BP	GO:0006163	purine nucleotide metabolic process	27	3	30	351	0.584256
BP	GO:0045892	negative regulation of transcription, DNA-templated	6	1	7	82	0.585333
BP	GO:0009740	gibberellic acid mediated signaling pathway	1	1	2	22	0.585928
BP	GO:0010476	gibberellin mediated signaling pathway	1	1	2	22	0.585928
BP	GO:0048437	floral organ development	2	0	2	22	0.585928
BP	GO:0071370	cellular response to gibberellin stimulus	1	1	2	22	0.585928
BP	GO:1901135	carbohydrate derivative metabolic process	61	8	69	803	0.586425
BP	GO:0006486	protein glycosylation	8	0	8	94	0.587197
BP	GO:0043413	macromolecule glycosylation	8	0	8	94	0.587197
BP	GO:0006066	alcohol metabolic process	4	2	6	71	0.597803
BP	GO:0009161	ribonucleoside monophosphate metabolic process	5	0	5	59	0.597828
BP	GO:0051239	regulation of multicellular organismal process	5	0	5	59	0.597828
BP	GO:0009312	oligosaccharide biosynthetic process	2	2	4	47	0.598971
BP	GO:0046854	phosphatidylinositol phosphorylation	4	0	4	47	0.598971
BP	GO:0051253	negative regulation of RNA metabolic process	7	1	8	95	0.599423
BP	GO:0006273	lagging strand elongation	0	1	1	10	0.600232
BP	GO:0006557	S-adenosylmethioninamine biosynthetic process	1	0	1	10	0.600232
BP	GO:0006597	spermine biosynthetic process	1	0	1	10	0.600232
BP	GO:0006621	protein retention in ER lumen	1	0	1	10	0.600232
BP	GO:0007064	mitotic sister chromatid cohesion	0	1	1	10	0.600232
BP	GO:0007076	mitotic chromosome condensation	1	0	1	10	0.600232
BP	GO:0008215	spermine metabolic process	1	0	1	10	0.600232
BP	GO:0009687	abscisic acid metabolic process	1	0	1	10	0.600232
BP	GO:0009773	photosynthetic electron transport in photosystem I	0	1	1	10	0.600232
BP	GO:0009877	nodulation	1	0	1	10	0.600232
BP	GO:0010207	photosystem II assembly	0	1	1	10	0.600232
BP	GO:0010431	seed maturation	1	0	1	10	0.600232
BP	GO:0018871	1-aminocyclopropane-1-carboxylate metabolic process	1	0	1	10	0.600232
BP	GO:0030261	chromosome condensation	1	0	1	10	0.600232
BP	GO:0032973	amino acid export across plasma membrane	0	1	1	10	0.600232
BP	GO:0035437	maintenance of protein localization in endoplasmic reticulum	1	0	1	10	0.600232
BP	GO:0035670	plant-type ovary development	1	0	1	10	0.600232
BP	GO:0042218	1-aminocyclopropane-1-carboxylate biosynthetic process	1	0	1	10	0.600232
BP	GO:0043288	apocarotenoid metabolic process	1	0	1	10	0.600232
BP	GO:0046499	S-adenosylmethioninamine metabolic process	1	0	1	10	0.600232
BP	GO:0048481	plant ovule development	1	0	1	10	0.600232
BP	GO:0070932	histone H3 deacetylation	1	0	1	10	0.600232
BP	GO:0071027	nuclear RNA surveillance	0	1	1	10	0.600232
BP	GO:0071028	nuclear mRNA surveillance	0	1	1	10	0.600232
BP	GO:0080144	amino acid homeostasis	0	1	1	10	0.600232
BP	GO:0140115	export across plasma membrane	0	1	1	10	0.600232
BP	GO:1902644	tertiary alcohol metabolic process	1	0	1	10	0.600232
BP	GO:0045491	xylan metabolic process	2	1	3	35	0.602276
BP	GO:0050790	regulation of catalytic activity	30	6	36	424	0.603773
BP	GO:0048583	regulation of response to stimulus	11	2	13	155	0.606853
BP	GO:0009739	response to gibberellin	1	1	2	23	0.610564
BP	GO:0006006	glucose metabolic process	5	0	5	60	0.613015
BP	GO:0000097	sulfur amino acid biosynthetic process	3	1	4	48	0.615898
BP	GO:0046834	lipid phosphorylation	4	0	4	48	0.615898
BP	GO:0065009	regulation of molecular function	30	6	36	427	0.621073
BP	GO:0006544	glycine metabolic process	3	0	3	36	0.621708
BP	GO:0051172	negative regulation of nitrogen compound metabolic process	12	1	13	157	0.625608
BP	GO:0032446	protein modification by small protein conjugation	28	2	30	358	0.628556
BP	GO:0009909	regulation of flower development	2	0	2	24	0.634063
BP	GO:0031146	SCF-dependent proteasomal ubiquitin-dependent protein catabolic process	2	0	2	24	0.634063
BP	GO:0070592	cell wall polysaccharide biosynthetic process	2	0	2	24	0.634063
BP	GO:0009966	regulation of signal transduction	8	1	9	110	0.634234
BP	GO:0010646	regulation of cell communication	8	1	9	110	0.634234
BP	GO:0019318	hexose metabolic process	9	0	9	110	0.634234
BP	GO:0023051	regulation of signaling	8	1	9	110	0.634234
BP	GO:0002682	regulation of immune system process	0	1	1	11	0.635265
BP	GO:0006271	DNA strand elongation involved in DNA replication	0	1	1	11	0.635265
BP	GO:0006491	N-glycan processing	1	0	1	11	0.635265
BP	GO:0009749	response to glucose	1	0	1	11	0.635265
BP	GO:0015858	nucleoside transport	1	0	1	11	0.635265
BP	GO:0022616	DNA strand elongation	0	1	1	11	0.635265
BP	GO:0030148	sphingolipid biosynthetic process	1	0	1	11	0.635265
BP	GO:0031221	arabinan metabolic process	0	1	1	11	0.635265
BP	GO:0031222	arabinan catabolic process	0	1	1	11	0.635265
BP	GO:0042026	protein refolding	1	0	1	11	0.635265
BP	GO:0042775	mitochondrial ATP synthesis coupled electron transport	1	0	1	11	0.635265
BP	GO:0042816	vitamin B6 metabolic process	1	0	1	11	0.635265
BP	GO:0042819	vitamin B6 biosynthetic process	1	0	1	11	0.635265
BP	GO:0042822	pyridoxal phosphate metabolic process	1	0	1	11	0.635265
BP	GO:0042823	pyridoxal phosphate biosynthetic process	1	0	1	11	0.635265
BP	GO:0043628	ncRNA 3'-end processing	0	1	1	11	0.635265
BP	GO:0045088	regulation of innate immune response	0	1	1	11	0.635265
BP	GO:0046184	aldehyde biosynthetic process	1	0	1	11	0.635265
BP	GO:0050776	regulation of immune response	0	1	1	11	0.635265
BP	GO:1901642	nucleoside transmembrane transport	1	0	1	11	0.635265
BP	GO:0048869	cellular developmental process	6	1	7	86	0.636342
BP	GO:0006766	vitamin metabolic process	5	1	6	74	0.638642
BP	GO:0005996	monosaccharide metabolic process	16	5	21	254	0.642254
BP	GO:0009064	glutamine family amino acid metabolic process	4	4	8	99	0.64642
BP	GO:0072348	sulfur compound transport	4	0	4	50	0.648383
BP	GO:0097435	supramolecular fiber organization	7	0	7	87	0.648517
BP	GO:0009069	serine family amino acid metabolic process	6	0	6	75	0.651692
BP	GO:0009100	glycoprotein metabolic process	10	0	10	124	0.654421
BP	GO:0006487	protein N-linked glycosylation	3	0	3	38	0.658588
BP	GO:0006568	tryptophan metabolic process	3	0	3	38	0.658588
BP	GO:0006586	indolalkylamine metabolic process	3	0	3	38	0.658588
BP	GO:0009832	plant-type cell wall biogenesis	4	0	4	51	0.663924
BP	GO:0034504	protein localization to nucleus	4	0	4	51	0.663924
BP	GO:0048827	phyllome development	3	1	4	51	0.663924
BP	GO:0000291	nuclear-transcribed mRNA catabolic process, exonucleolytic	0	1	1	12	0.667229
BP	GO:0006275	regulation of DNA replication	0	1	1	12	0.667229
BP	GO:0006656	phosphatidylcholine biosynthetic process	1	0	1	12	0.667229
BP	GO:0006986	response to unfolded protein	1	0	1	12	0.667229
BP	GO:0007568	aging	1	0	1	12	0.667229
BP	GO:0009746	response to hexose	1	0	1	12	0.667229
BP	GO:0019243	methylglyoxal catabolic process to D-lactate via S-lactoyl-glutathione	1	0	1	12	0.667229
BP	GO:0034284	response to monosaccharide	1	0	1	12	0.667229
BP	GO:0034629	cellular protein-containing complex localization	1	0	1	12	0.667229
BP	GO:0046677	response to antibiotic	1	0	1	12	0.667229
BP	GO:0046836	glycolipid transport	1	0	1	12	0.667229
BP	GO:0048440	carpel development	1	0	1	12	0.667229
BP	GO:0048467	gynoecium development	1	0	1	12	0.667229
BP	GO:0048868	pollen tube development	1	0	1	12	0.667229
BP	GO:2000242	negative regulation of reproductive process	1	0	1	12	0.667229
BP	GO:0031324	negative regulation of cellular metabolic process	12	1	13	162	0.670461
BP	GO:0009414	response to water deprivation	2	1	3	39	0.676027
BP	GO:0042455	ribonucleoside biosynthetic process	3	0	3	39	0.676027
BP	GO:0006576	cellular biogenic amine metabolic process	4	2	6	77	0.676908
BP	GO:0044106	cellular amine metabolic process	4	2	6	77	0.676908
BP	GO:0045017	glycerolipid biosynthetic process	2	4	6	77	0.676908
BP	GO:0007031	peroxisome organization	0	2	2	26	0.677701
BP	GO:0000096	sulfur amino acid metabolic process	3	1	4	52	0.678989
BP	GO:2000026	regulation of multicellular organismal development	4	0	4	52	0.678989
BP	GO:0006355	regulation of transcription, DNA-templated	91	15	106	1259	0.685166
BP	GO:0001505	regulation of neurotransmitter levels	3	0	3	40	0.692798
BP	GO:0009081	branched-chain amino acid metabolic process	3	0	3	40	0.692798
BP	GO:0042133	neurotransmitter metabolic process	3	0	3	40	0.692798
BP	GO:0046653	tetrahydrofolate metabolic process	3	0	3	40	0.692798
BP	GO:0000956	nuclear-transcribed mRNA catabolic process	2	2	4	53	0.693576
BP	GO:0045454	cell redox homeostasis	14	0	14	177	0.694456
BP	GO:0072521	purine-containing compound metabolic process	28	4	32	393	0.694691
BP	GO:1903506	regulation of nucleic acid-templated transcription	92	15	107	1274	0.695695
BP	GO:2001141	regulation of RNA biosynthetic process	92	15	107	1274	0.695695
BP	GO:0000972	transcription-dependent tethering of RNA polymerase II gene DNA at nuclear periphery	1	0	1	13	0.696394
BP	GO:0002831	regulation of response to biotic stimulus	0	1	1	13	0.696394
BP	GO:0006560	proline metabolic process	0	1	1	13	0.696394
BP	GO:0007062	sister chromatid cohesion	0	1	1	13	0.696394
BP	GO:0009228	thiamine biosynthetic process	1	0	1	13	0.696394
BP	GO:0009438	methylglyoxal metabolic process	1	0	1	13	0.696394
BP	GO:0009736	cytokinin-activated signaling pathway	1	0	1	13	0.696394
BP	GO:0019509	L-methionine salvage from methylthioadenosine	0	1	1	13	0.696394
BP	GO:0032101	regulation of response to external stimulus	0	1	1	13	0.696394
BP	GO:0042182	ketone catabolic process	1	0	1	13	0.696394
BP	GO:0042724	thiamine-containing compound biosynthetic process	1	0	1	13	0.696394
BP	GO:0043044	ATP-dependent chromatin remodeling	1	0	1	13	0.696394
BP	GO:0043102	amino acid salvage	0	1	1	13	0.696394
BP	GO:0045493	xylan catabolic process	0	1	1	13	0.696394
BP	GO:0046185	aldehyde catabolic process	1	0	1	13	0.696394
BP	GO:0051596	methylglyoxal catabolic process	1	0	1	13	0.696394
BP	GO:0061727	methylglyoxal catabolic process to lactate	1	0	1	13	0.696394
BP	GO:0071265	L-methionine biosynthetic process	0	1	1	13	0.696394
BP	GO:0071267	L-methionine salvage	0	1	1	13	0.696394
BP	GO:0071368	cellular response to cytokinin stimulus	1	0	1	13	0.696394
BP	GO:1901658	glycosyl compound catabolic process	1	0	1	13	0.696394
BP	GO:0031347	regulation of defense response	1	1	2	27	0.697879
BP	GO:1901068	guanosine-containing compound metabolic process	2	0	2	27	0.697879
BP	GO:0009101	glycoprotein biosynthetic process	8	0	8	104	0.700461
BP	GO:0045893	positive regulation of transcription, DNA-templated	6	0	6	79	0.700915
BP	GO:1902680	positive regulation of RNA biosynthetic process	6	0	6	79	0.700915
BP	GO:1903508	positive regulation of nucleic acid-templated transcription	6	0	6	79	0.700915
BP	GO:0007015	actin filament organization	4	0	4	54	0.707684
BP	GO:0045944	positive regulation of transcription by RNA polymerase II	4	0	4	54	0.707684
BP	GO:0009415	response to water	2	1	3	41	0.708904
BP	GO:0051336	regulation of hydrolase activity	11	3	14	179	0.710227
BP	GO:0010558	negative regulation of macromolecule biosynthetic process	7	1	8	105	0.710602
BP	GO:0045934	negative regulation of nucleobase-containing compound metabolic process	7	1	8	105	0.710602
BP	GO:0098656	anion transmembrane transport	15	5	20	252	0.711028
BP	GO:0007165	signal transduction	72	19	91	1092	0.711363
BP	GO:0023052	signaling	72	19	91	1092	0.711363
BP	GO:0006415	translational termination	0	2	2	28	0.716996
BP	GO:0008219	cell death	2	0	2	28	0.716996
BP	GO:0044038	cell wall macromolecule biosynthetic process	2	0	2	28	0.716996
BP	GO:0051606	detection of stimulus	0	2	2	28	0.716996
BP	GO:0070589	cellular component macromolecule biosynthetic process	2	0	2	28	0.716996
BP	GO:0000710	meiotic mismatch repair	1	0	1	14	0.723004
BP	GO:0006013	mannose metabolic process	1	0	1	14	0.723004
BP	GO:0006714	sesquiterpenoid metabolic process	1	0	1	14	0.723004
BP	GO:0008216	spermidine metabolic process	1	0	1	14	0.723004
BP	GO:0008295	spermidine biosynthetic process	1	0	1	14	0.723004
BP	GO:0035966	response to topologically incorrect protein	1	0	1	14	0.723004
BP	GO:0044403	symbiotic process	1	0	1	14	0.723004
BP	GO:0060968	regulation of gene silencing	1	0	1	14	0.723004
BP	GO:0071025	RNA surveillance	0	1	1	14	0.723004
BP	GO:0071695	anatomical structure maturation	1	0	1	14	0.723004
BP	GO:0072523	purine-containing compound catabolic process	0	1	1	14	0.723004
BP	GO:0006885	regulation of pH	4	2	6	81	0.723691
BP	GO:0009259	ribonucleotide metabolic process	27	3	30	375	0.7263
BP	GO:0019693	ribose phosphate metabolic process	27	3	30	375	0.7263
BP	GO:0043094	cellular metabolic compound salvage	4	3	7	94	0.726677
BP	GO:0099402	plant organ development	6	1	7	94	0.726677
BP	GO:2000113	negative regulation of cellular macromolecule biosynthetic process	6	1	7	94	0.726677
BP	GO:0009123	nucleoside monophosphate metabolic process	5	0	5	69	0.733551
BP	GO:0042364	water-soluble vitamin biosynthetic process	4	0	4	56	0.734464
BP	GO:0072665	protein localization to vacuole	2	0	2	29	0.735085
BP	GO:0072666	establishment of protein localization to vacuole	2	0	2	29	0.735085
BP	GO:0051186	cofactor metabolic process	33	12	45	557	0.738983
BP	GO:0055067	monovalent inorganic cation homeostasis	4	2	6	83	0.745227
BP	GO:0030029	actin filament-based process	4	0	4	57	0.747142
BP	GO:0030036	actin cytoskeleton organization	4	0	4	57	0.747142
BP	GO:0033865	nucleoside bisphosphate metabolic process	1	3	4	57	0.747142
BP	GO:0033875	ribonucleoside bisphosphate metabolic process	1	3	4	57	0.747142
BP	GO:0034032	purine nucleoside bisphosphate metabolic process	1	3	4	57	0.747142
BP	GO:0006089	lactate metabolic process	1	0	1	15	0.747283
BP	GO:0007029	endoplasmic reticulum organization	0	1	1	15	0.747283
BP	GO:0009694	jasmonic acid metabolic process	1	0	1	15	0.747283
BP	GO:0019953	sexual reproduction	1	0	1	15	0.747283
BP	GO:0044703	multi-organism reproductive process	1	0	1	15	0.747283
BP	GO:0045132	meiotic chromosome segregation	1	0	1	15	0.747283
BP	GO:0046165	alcohol biosynthetic process	1	0	1	15	0.747283
BP	GO:0070192	chromosome organization involved in meiotic cell cycle	1	0	1	15	0.747283
BP	GO:0070085	glycosylation	8	0	8	109	0.748876
BP	GO:0030245	cellulose catabolic process	2	0	2	30	0.752179
BP	GO:0000103	sulfate assimilation	3	0	3	44	0.753316
BP	GO:0010038	response to metal ion	0	3	3	44	0.753316
BP	GO:0030641	regulation of cellular pH	3	0	3	44	0.753316
BP	GO:0051453	regulation of intracellular pH	3	0	3	44	0.753316
BP	GO:0008654	phospholipid biosynthetic process	6	0	6	84	0.75553
BP	GO:0051252	regulation of RNA metabolic process	92	15	107	1295	0.757374
BP	GO:0009890	negative regulation of biosynthetic process	7	1	8	110	0.757867
BP	GO:0031327	negative regulation of cellular biosynthetic process	7	1	8	110	0.757867
BP	GO:0045935	positive regulation of nucleobase-containing compound metabolic process	6	0	6	85	0.765525
BP	GO:0051254	positive regulation of RNA metabolic process	6	0	6	85	0.765525
BP	GO:0006928	movement of cell or subcellular component	6	2	8	111	0.766628
BP	GO:0046470	phosphatidylcholine metabolic process	2	1	3	45	0.766852
BP	GO:0005978	glycogen biosynthetic process	2	0	2	31	0.768312
BP	GO:0030433	ubiquitin-dependent ERAD pathway	2	0	2	31	0.768312
BP	GO:0036503	ERAD pathway	2	0	2	31	0.768312
BP	GO:0006556	S-adenosylmethionine biosynthetic process	0	1	1	16	0.769435
BP	GO:0009926	auxin polar transport	1	0	1	16	0.769435
BP	GO:0021700	developmental maturation	1	0	1	16	0.769435
BP	GO:0045787	positive regulation of cell cycle	1	0	1	16	0.769435
BP	GO:0006402	mRNA catabolic process	2	2	4	59	0.771099
BP	GO:0022414	reproductive process	14	5	19	250	0.774077
BP	GO:0006091	generation of precursor metabolites and energy	29	16	45	567	0.779467
BP	GO:0030004	cellular monovalent inorganic cation homeostasis	3	0	3	46	0.779776
BP	GO:0006334	nucleosome assembly	3	1	4	60	0.78239
BP	GO:0006767	water-soluble vitamin metabolic process	4	0	4	60	0.78239
BP	GO:0016049	cell growth	3	1	4	60	0.78239
BP	GO:0009853	photorespiration	0	2	2	32	0.783523
BP	GO:0031329	regulation of cellular catabolic process	2	0	2	32	0.783523
BP	GO:0040007	growth	4	1	5	74	0.787505
BP	GO:0000726	non-recombinational repair	1	0	1	17	0.789646
BP	GO:0006303	double-strand break repair via nonhomologous end joining	1	0	1	17	0.789646
BP	GO:0006526	arginine biosynthetic process	1	0	1	17	0.789646
BP	GO:0006772	thiamine metabolic process	1	0	1	17	0.789646
BP	GO:0010015	root morphogenesis	1	0	1	17	0.789646
BP	GO:0016575	histone deacetylation	1	0	1	17	0.789646
BP	GO:0042723	thiamine-containing compound metabolic process	1	0	1	17	0.789646
BP	GO:0048438	floral whorl development	1	0	1	17	0.789646
BP	GO:0048581	negative regulation of post-embryonic development	1	0	1	17	0.789646
BP	GO:0000003	reproduction	14	5	19	253	0.790896
BP	GO:0048367	shoot system development	6	2	8	114	0.791534
BP	GO:0006662	glycerol ether metabolic process	3	0	3	47	0.792104
BP	GO:0009163	nucleoside biosynthetic process	3	0	3	47	0.792104
BP	GO:0018904	ether metabolic process	3	0	3	47	0.792104
BP	GO:1901659	glycosyl compound biosynthetic process	3	0	3	47	0.792104
BP	GO:0006829	zinc ion transport	2	0	2	33	0.797848
BP	GO:0071577	zinc ion transmembrane transport	2	0	2	33	0.797848
BP	GO:0048519	negative regulation of biological process	22	4	26	341	0.798649
BP	GO:0010628	positive regulation of gene expression	6	1	7	102	0.800287
BP	GO:0015979	photosynthesis	2	30	32	415	0.800885
BP	GO:0034728	nucleosome organization	3	1	4	62	0.80364
BP	GO:0060627	regulation of vesicle-mediated transport	3	0	3	48	0.803851
BP	GO:1903046	meiotic cell cycle process	3	0	3	48	0.803851
BP	GO:0019219	regulation of nucleobase-containing compound metabolic process	92	15	107	1314	0.806298
BP	GO:0006536	glutamate metabolic process	1	0	1	18	0.808086
BP	GO:0009411	response to UV	1	0	1	18	0.808086
BP	GO:0090627	plant epidermal cell differentiation	1	0	1	18	0.808086
BP	GO:0061077	chaperone-mediated protein folding	0	2	2	34	0.811326
BP	GO:2000241	regulation of reproductive process	2	0	2	34	0.811326
BP	GO:0009070	serine family amino acid biosynthetic process	3	0	3	49	0.815035
BP	GO:0006063	uronic acid metabolic process	3	4	7	104	0.816105
BP	GO:0019585	glucuronate metabolic process	3	4	7	104	0.816105
BP	GO:0052695	cellular glucuronidation	3	4	7	104	0.816105
BP	GO:0052696	flavonoid glucuronidation	3	4	7	104	0.816105
BP	GO:1902600	proton transmembrane transport	12	5	17	234	0.822807
BP	GO:0007131	reciprocal meiotic recombination	2	0	2	35	0.823996
BP	GO:0035825	homologous recombination	2	0	2	35	0.823996
BP	GO:0000466	maturation of 5.8S rRNA from tricistronic rRNA transcript (SSU-rRNA, 5.8S rRNA, LSU-rRNA)	0	1	1	19	0.824911
BP	GO:0006476	protein deacetylation	1	0	1	19	0.824911
BP	GO:0006817	phosphate ion transport	0	1	1	19	0.824911
BP	GO:0007265	Ras protein signal transduction	1	0	1	19	0.824911
BP	GO:0032011	ARF protein signal transduction	1	0	1	19	0.824911
BP	GO:0032012	regulation of ARF protein signal transduction	1	0	1	19	0.824911
BP	GO:0043173	nucleotide salvage	1	0	1	19	0.824911
BP	GO:0046578	regulation of Ras protein signal transduction	1	0	1	19	0.824911
BP	GO:0051056	regulation of small GTPase mediated signal transduction	1	0	1	19	0.824911
BP	GO:0019220	regulation of phosphate metabolic process	4	3	7	106	0.830933
BP	GO:0051174	regulation of phosphorus metabolic process	4	3	7	106	0.830933
BP	GO:1901575	organic substance catabolic process	94	12	106	1314	0.833376
BP	GO:0006575	cellular modified amino acid metabolic process	6	3	9	133	0.833668
BP	GO:0009894	regulation of catabolic process	2	0	2	36	0.835895
BP	GO:0043412	macromolecule modification	223	47	270	3244	0.839532
BP	GO:0000469	cleavage involved in rRNA processing	0	1	1	20	0.840261
BP	GO:0012501	programmed cell death	1	0	1	20	0.840261
BP	GO:0051321	meiotic cell cycle	3	0	3	52	0.845381
BP	GO:0019684	photosynthesis, light reaction	2	14	16	226	0.845918
BP	GO:0009247	glycolipid biosynthetic process	1	1	2	37	0.847061
BP	GO:0016197	endosomal transport	2	0	2	37	0.847061
BP	GO:0009908	flower development	3	1	4	67	0.849431
BP	GO:0090567	reproductive shoot system development	3	1	4	67	0.849431
BP	GO:0070647	protein modification by small protein conjugation or removal	28	2	30	403	0.849581
BP	GO:0007018	microtubule-based movement	5	2	7	109	0.851382
BP	GO:0006351	transcription, DNA-templated	117	21	138	1703	0.852249
BP	GO:0035556	intracellular signal transduction	33	8	41	540	0.853555
BP	GO:0006635	fatty acid beta-oxidation	1	0	1	21	0.854267
BP	GO:0009062	fatty acid catabolic process	1	0	1	21	0.854267
BP	GO:0051093	negative regulation of developmental process	1	0	1	21	0.854267
BP	GO:0051241	negative regulation of multicellular organismal process	1	0	1	21	0.854267
BP	GO:0006323	DNA packaging	4	1	5	82	0.855628
BP	GO:0018108	peptidyl-tyrosine phosphorylation	4	1	5	82	0.855628
BP	GO:0018212	peptidyl-tyrosine modification	4	1	5	82	0.855628
BP	GO:0065004	protein-DNA complex assembly	4	1	5	82	0.855628
BP	GO:0009116	nucleoside metabolic process	5	1	6	96	0.856032
BP	GO:0007127	meiosis I	2	0	2	38	0.857532
BP	GO:0061982	meiosis I cell cycle process	2	0	2	38	0.857532
BP	GO:1902358	sulfate transmembrane transport	2	0	2	38	0.857532
BP	GO:0046034	ATP metabolic process	22	0	22	305	0.857574
BP	GO:0097659	nucleic acid-templated transcription	118	21	139	1718	0.857805
BP	GO:0010605	negative regulation of macromolecule metabolic process	14	3	17	242	0.860204
BP	GO:0009156	ribonucleoside monophosphate biosynthetic process	3	0	3	54	0.863124
BP	GO:0034404	nucleobase-containing small molecule biosynthetic process	3	0	3	54	0.863124
BP	GO:0006188	IMP biosynthetic process	1	0	1	22	0.867045
BP	GO:0009648	photoperiodism	1	0	1	22	0.867045
BP	GO:0044347	cell wall polysaccharide catabolic process	0	1	1	22	0.867045
BP	GO:0046040	IMP metabolic process	1	0	1	22	0.867045
BP	GO:0046500	S-adenosylmethionine metabolic process	0	1	1	22	0.867045
BP	GO:0048573	photoperiodism, flowering	1	0	1	22	0.867045
BP	GO:1902275	regulation of chromatin organization	1	0	1	22	0.867045
BP	GO:0080134	regulation of response to stress	1	1	2	39	0.867343
BP	GO:0071824	protein-DNA complex subunit organization	4	1	5	84	0.869488
BP	GO:0031497	chromatin assembly	3	1	4	70	0.87231
BP	GO:0032774	RNA biosynthetic process	118	21	139	1727	0.872801
BP	GO:0008272	sulfate transport	2	0	2	40	0.87653
BP	GO:0006810	transport	197	84	281	3401	0.876797
BP	GO:0006790	sulfur compound metabolic process	17	6	23	323	0.87691
BP	GO:0006525	arginine metabolic process	1	0	1	23	0.878703
BP	GO:0006997	nucleus organization	1	0	1	23	0.878703
BP	GO:0033108	mitochondrial respiratory chain complex assembly	0	1	1	23	0.878703
BP	GO:0006081	cellular aldehyde metabolic process	2	1	3	56	0.879052
BP	GO:0006760	folic acid-containing compound metabolic process	3	0	3	56	0.879052
BP	GO:0034599	cellular response to oxidative stress	3	0	3	56	0.879052
BP	GO:0006401	RNA catabolic process	2	2	4	71	0.87924
BP	GO:0035335	peptidyl-tyrosine dephosphorylation	2	0	2	41	0.885126
BP	GO:0048580	regulation of post-embryonic development	2	0	2	41	0.885126
BP	GO:0048584	positive regulation of response to stimulus	0	2	2	41	0.885126
BP	GO:0062197	cellular response to chemical stress	3	0	3	57	0.88638
BP	GO:0009891	positive regulation of biosynthetic process	6	0	6	101	0.88648
BP	GO:0010557	positive regulation of macromolecule biosynthetic process	6	0	6	101	0.88648
BP	GO:0031328	positive regulation of cellular biosynthetic process	6	0	6	101	0.88648
BP	GO:2000112	regulation of cellular macromolecule biosynthetic process	91	16	107	1356	0.890067
BP	GO:0009892	negative regulation of metabolic process	14	3	17	250	0.891206
BP	GO:0048589	developmental growth	1	1	2	42	0.893165
BP	GO:0032535	regulation of cellular component size	1	2	3	58	0.893309
BP	GO:0090066	regulation of anatomical structure size	1	2	3	58	0.893309
BP	GO:0010556	regulation of macromolecule biosynthetic process	92	16	108	1371	0.894798
BP	GO:0051234	establishment of localization	197	85	282	3431	0.896979
BP	GO:0009743	response to carbohydrate	1	0	1	25	0.899044
BP	GO:0072329	monocarboxylic acid catabolic process	1	0	1	25	0.899044
BP	GO:1905392	plant organ morphogenesis	1	0	1	25	0.899044
BP	GO:0055086	nucleobase-containing small molecule metabolic process	35	7	42	570	0.899716
BP	GO:0022622	root system development	2	0	2	43	0.900677
BP	GO:0048364	root development	2	0	2	43	0.900677
BP	GO:0009889	regulation of biosynthetic process	92	16	108	1376	0.902323
BP	GO:0031326	regulation of cellular biosynthetic process	92	16	108	1376	0.902323
BP	GO:0006333	chromatin assembly or disassembly	3	1	4	75	0.903787
BP	GO:0051179	localization	201	85	286	3485	0.904122
BP	GO:0007034	vacuolar transport	3	0	3	60	0.906038
BP	GO:0042558	pteridine-containing compound metabolic process	3	0	3	60	0.906038
BP	GO:0034655	nucleobase-containing compound catabolic process	3	3	6	105	0.906739
BP	GO:0006108	malate metabolic process	2	0	2	44	0.907695
BP	GO:0098661	inorganic anion transmembrane transport	2	0	2	44	0.907695
BP	GO:0140013	meiotic nuclear division	2	0	2	44	0.907695
BP	GO:0000186	activation of MAPKK activity	0	1	1	26	0.907897
BP	GO:0006534	cysteine metabolic process	1	0	1	26	0.907897
BP	GO:0006535	cysteine biosynthetic process from serine	1	0	1	26	0.907897
BP	GO:0019344	cysteine biosynthetic process	1	0	1	26	0.907897
BP	GO:0043406	positive regulation of MAP kinase activity	0	1	1	26	0.907897
BP	GO:0043410	positive regulation of MAPK cascade	0	1	1	26	0.907897
BP	GO:1902533	positive regulation of intracellular signal transduction	0	1	1	26	0.907897
BP	GO:0051301	cell division	3	1	4	76	0.909189
BP	GO:0019439	aromatic compound catabolic process	8	4	12	189	0.909527
BP	GO:0019637	organophosphate metabolic process	49	9	58	775	0.913107
BP	GO:0046467	membrane lipid biosynthetic process	1	1	2	45	0.914245
BP	GO:0000278	mitotic cell cycle	2	2	4	77	0.914319
BP	GO:0006473	protein acetylation	3	1	4	77	0.914319
BP	GO:0001522	pseudouridine synthesis	0	1	1	27	0.915975
BP	GO:0006012	galactose metabolic process	1	0	1	27	0.915975
BP	GO:0006265	DNA topological change	0	1	1	27	0.915975
BP	GO:0006298	mismatch repair	1	0	1	27	0.915975
BP	GO:0030488	tRNA methylation	1	0	1	27	0.915975
BP	GO:0035601	protein deacylation	1	0	1	27	0.915975
BP	GO:0051205	protein insertion into membrane	0	1	1	27	0.915975
BP	GO:0044272	sulfur compound biosynthetic process	5	3	8	136	0.917209
BP	GO:0032501	multicellular organismal process	22	9	31	441	0.920421
BP	GO:0010629	negative regulation of gene expression	8	3	11	179	0.921584
BP	GO:0022904	respiratory electron transport chain	2	1	3	63	0.922564
BP	GO:0006144	purine nucleobase metabolic process	0	1	1	28	0.923345
BP	GO:0009967	positive regulation of signal transduction	0	1	1	28	0.923345
BP	GO:0010647	positive regulation of cell communication	0	1	1	28	0.923345
BP	GO:0023056	positive regulation of signaling	0	1	1	28	0.923345
BP	GO:0032147	activation of protein kinase activity	0	1	1	28	0.923345
BP	GO:0042181	ketone biosynthetic process	0	1	1	28	0.923345
BP	GO:0043405	regulation of MAP kinase activity	0	1	1	28	0.923345
BP	GO:0043408	regulation of MAPK cascade	0	1	1	28	0.923345
BP	GO:1901661	quinone metabolic process	0	1	1	28	0.923345
BP	GO:1901663	quinone biosynthetic process	0	1	1	28	0.923345
BP	GO:0043543	protein acylation	3	1	4	79	0.92381
BP	GO:0034976	response to endoplasmic reticulum stress	2	0	2	47	0.926058
BP	GO:0015931	nucleobase-containing compound transport	5	0	5	95	0.927094
BP	GO:0050793	regulation of developmental process	5	0	5	95	0.927094
BP	GO:0009124	nucleoside monophosphate biosynthetic process	3	0	3	64	0.927452
BP	GO:0006261	DNA-dependent DNA replication	3	1	4	80	0.928192
BP	GO:0051716	cellular response to stimulus	111	28	139	1770	0.928865
BP	GO:0006342	chromatin silencing	1	0	1	29	0.930068
BP	GO:0010228	vegetative to reproductive phase transition of meristem	1	0	1	29	0.930068
BP	GO:0044070	regulation of anion transport	1	0	1	29	0.930068
BP	GO:0045489	pectin biosynthetic process	1	0	1	29	0.930068
BP	GO:0045814	negative regulation of gene expression, epigenetic	1	0	1	29	0.930068
BP	GO:1903959	regulation of anion transmembrane transport	1	0	1	29	0.930068
BP	GO:1901361	organic cyclic compound catabolic process	8	4	12	196	0.931219
BP	GO:0007346	regulation of mitotic cell cycle	1	1	2	48	0.931371
BP	GO:0051171	regulation of nitrogen compound metabolic process	101	18	119	1532	0.931718
BP	GO:0032392	DNA geometric change	3	0	3	65	0.932056
BP	GO:0032508	DNA duplex unwinding	3	0	3	65	0.932056
BP	GO:0010035	response to inorganic substance	2	4	6	112	0.934727
BP	GO:0000460	maturation of 5.8S rRNA	0	1	1	30	0.936202
BP	GO:0000724	double-strand break repair via homologous recombination	1	0	1	30	0.936202
BP	GO:0000725	recombinational repair	1	0	1	30	0.936202
BP	GO:0009826	unidimensional cell growth	0	1	1	30	0.936202
BP	GO:0015995	chlorophyll biosynthetic process	0	1	1	30	0.936202
BP	GO:0045930	negative regulation of mitotic cell cycle	0	1	1	30	0.936202
BP	GO:0060560	developmental growth involved in morphogenesis	0	1	1	30	0.936202
BP	GO:0090558	plant epidermis development	1	0	1	30	0.936202
BP	GO:0098732	macromolecule deacylation	1	0	1	30	0.936202
BP	GO:0006606	protein import into nucleus	2	0	2	49	0.936322
BP	GO:0051170	import into nucleus	2	0	2	49	0.936322
BP	GO:0080090	regulation of primary metabolic process	101	18	119	1540	0.939796
BP	GO:0051049	regulation of transport	4	0	4	83	0.940004
BP	GO:0006596	polyamine biosynthetic process	1	0	1	31	0.941799
BP	GO:0017004	cytochrome complex assembly	0	1	1	31	0.941799
BP	GO:0046777	protein autophosphorylation	1	0	1	31	0.941799
BP	GO:0022406	membrane docking	4	0	4	84	0.94353
BP	GO:0048278	vesicle docking	4	0	4	84	0.94353
BP	GO:0140056	organelle localization by membrane tethering	4	0	4	84	0.94353
BP	GO:0048285	organelle fission	3	3	6	115	0.944244
BP	GO:0098813	nuclear chromosome segregation	2	1	3	68	0.944297
BP	GO:0009117	nucleotide metabolic process	28	3	31	454	0.944314
BP	GO:0010468	regulation of gene expression	93	18	111	1448	0.944508
BP	GO:1901362	organic cyclic compound biosynthetic process	178	28	206	2590	0.945456
BP	GO:0006833	water transport	1	0	1	32	0.946904
BP	GO:0042044	fluid transport	1	0	1	32	0.946904
BP	GO:0090501	RNA phosphodiester bond hydrolysis	5	1	6	116	0.947129
BP	GO:0065007	biological regulation	244	63	307	3788	0.947586
BP	GO:0043624	cellular protein complex disassembly	0	2	2	52	0.949218
BP	GO:0031323	regulation of cellular metabolic process	101	19	120	1564	0.950333
BP	GO:0009057	macromolecule catabolic process	58	7	65	889	0.950474
BP	GO:0090502	RNA phosphodiester bond hydrolysis, endonucleolytic	3	0	3	70	0.951285
BP	GO:0006595	polyamine metabolic process	1	0	1	33	0.951562
BP	GO:0006884	cell volume homeostasis	1	0	1	33	0.951562
BP	GO:0009992	cellular water homeostasis	1	0	1	33	0.951562
BP	GO:0015693	magnesium ion transport	1	0	1	33	0.951562
BP	GO:0015791	polyol transport	1	0	1	33	0.951562
BP	GO:0015793	glycerol transport	1	0	1	33	0.951562
BP	GO:0015850	organic hydroxy compound transport	1	0	1	33	0.951562
BP	GO:0030104	water homeostasis	1	0	1	33	0.951562
BP	GO:0034762	regulation of transmembrane transport	1	0	1	33	0.951562
BP	GO:0034765	regulation of ion transmembrane transport	1	0	1	33	0.951562
BP	GO:0043269	regulation of ion transport	1	0	1	33	0.951562
BP	GO:0044772	mitotic cell cycle phase transition	1	0	1	33	0.951562
BP	GO:0071902	positive regulation of protein serine/threonine kinase activity	0	1	1	33	0.951562
BP	GO:1901990	regulation of mitotic cell cycle phase transition	1	0	1	33	0.951562
BP	GO:1903830	magnesium ion transmembrane transport	1	0	1	33	0.951562
BP	GO:0006310	DNA recombination	5	1	6	118	0.9525
BP	GO:0046474	glycerophospholipid biosynthetic process	2	0	2	53	0.952933
BP	GO:0043547	positive regulation of GTPase activity	4	1	5	103	0.953476
BP	GO:0018298	protein-chromophore linkage	0	9	9	163	0.95394
BP	GO:0015980	energy derivation by oxidation of organic compounds	10	2	12	206	0.954408
BP	GO:1903047	mitotic cell cycle process	2	1	3	71	0.954463
BP	GO:0006753	nucleoside phosphate metabolic process	28	3	31	461	0.954465
BP	GO:0007017	microtubule-based process	10	4	14	234	0.954572
BP	GO:0019438	aromatic compound biosynthetic process	173	23	196	2485	0.954909
BP	GO:0006637	acyl-CoA metabolic process	1	0	1	34	0.955812
BP	GO:0035383	thioester metabolic process	1	0	1	34	0.955812
BP	GO:0072524	pyridine-containing compound metabolic process	1	0	1	34	0.955812
BP	GO:0072525	pyridine-containing compound biosynthetic process	1	0	1	34	0.955812
BP	GO:0000070	mitotic sister chromatid segregation	1	1	2	54	0.956387
BP	GO:0032984	protein-containing complex disassembly	0	2	2	54	0.956387
BP	GO:0060255	regulation of macromolecule metabolic process	103	22	125	1634	0.957394
BP	GO:0009060	aerobic respiration	3	1	4	89	0.958478
BP	GO:0008361	regulation of cell size	1	0	1	35	0.959689
BP	GO:0009408	response to heat	1	0	1	35	0.959689
BP	GO:0034401	chromatin organization involved in regulation of transcription	1	0	1	35	0.959689
BP	GO:0044770	cell cycle phase transition	1	0	1	35	0.959689
BP	GO:0045860	positive regulation of protein kinase activity	0	1	1	35	0.959689
BP	GO:0097549	chromatin organization involved in negative regulation of transcription	1	0	1	35	0.959689
BP	GO:1901987	regulation of cell cycle phase transition	1	0	1	35	0.959689
BP	GO:0042180	cellular ketone metabolic process	1	1	2	56	0.962581
BP	GO:0140014	mitotic nuclear division	1	1	2	56	0.962581
BP	GO:0000226	microtubule cytoskeleton organization	3	0	3	74	0.962872
BP	GO:0051345	positive regulation of hydrolase activity	4	1	5	107	0.9631
BP	GO:0044270	cellular nitrogen compound catabolic process	3	4	7	139	0.965148
BP	GO:0042773	ATP synthesis coupled electron transport	2	0	2	57	0.965351
BP	GO:0001934	positive regulation of protein phosphorylation	0	1	1	37	0.966453
BP	GO:0046700	heterocycle catabolic process	3	4	7	140	0.966938
BP	GO:0071103	DNA conformation change	7	2	9	170	0.967013
BP	GO:0015985	energy coupled proton transport, down electrochemical gradient	5	0	5	109	0.967192
BP	GO:0015986	ATP synthesis coupled proton transport	5	0	5	109	0.967192
BP	GO:0043087	regulation of GTPase activity	4	1	5	109	0.967192
BP	GO:0000462	maturation of SSU-rRNA from tricistronic rRNA transcript (SSU-rRNA, 5.8S rRNA, LSU-rRNA)	0	1	1	38	0.969396
BP	GO:0009793	embryo development ending in seed dormancy	1	0	1	38	0.969396
BP	GO:0015994	chlorophyll metabolic process	0	1	1	38	0.969396
BP	GO:0010604	positive regulation of macromolecule metabolic process	6	2	8	157	0.969987
BP	GO:0006119	oxidative phosphorylation	2	0	2	59	0.970313
BP	GO:0015698	inorganic anion transport	4	1	5	111	0.970861
BP	GO:0006754	ATP biosynthetic process	7	0	7	143	0.971818
BP	GO:0006284	base-excision repair	0	1	1	39	0.972082
BP	GO:0006904	vesicle docking involved in exocytosis	1	0	1	39	0.972082
BP	GO:0031123	RNA 3'-end processing	0	1	1	39	0.972082
BP	GO:0140029	exocytic process	1	0	1	39	0.972082
BP	GO:0006302	double-strand break repair	2	0	2	60	0.972529
BP	GO:0040029	regulation of gene expression, epigenetic	2	0	2	60	0.972529
BP	GO:0031399	regulation of protein modification process	2	3	5	112	0.97255
BP	GO:0019222	regulation of metabolic process	103	22	125	1663	0.974192
BP	GO:0000723	telomere maintenance	1	0	1	40	0.974532
BP	GO:0032200	telomere organization	1	0	1	40	0.974532
BP	GO:0060249	anatomical structure homeostasis	1	0	1	40	0.974532
BP	GO:0070972	protein localization to endoplasmic reticulum	1	0	1	40	0.974532
BP	GO:0000819	sister chromatid segregation	1	1	2	61	0.974585
BP	GO:0000280	nuclear division	3	1	4	97	0.974986
BP	GO:0048518	positive regulation of biological process	8	3	11	206	0.975895
BP	GO:0006465	signal peptide processing	0	1	1	41	0.976767
BP	GO:0009266	response to temperature stimulus	1	0	1	41	0.976767
BP	GO:0045786	negative regulation of cell cycle	0	1	1	41	0.976767
BP	GO:0007059	chromosome segregation	2	1	3	81	0.977157
BP	GO:0007010	cytoskeleton organization	7	0	7	148	0.978505
BP	GO:0033674	positive regulation of kinase activity	0	1	1	42	0.978806
BP	GO:0006457	protein folding	13	4	17	295	0.978901
BP	GO:0032879	regulation of localization	4	0	4	100	0.979404
BP	GO:0000027	ribosomal large subunit assembly	0	1	1	43	0.980667
BP	GO:0016050	vesicle organization	6	0	6	135	0.981689
BP	GO:0006405	RNA export from nucleus	1	0	1	44	0.982364
BP	GO:0009790	embryo development	1	0	1	44	0.982364
BP	GO:0010562	positive regulation of phosphorus metabolic process	0	1	1	44	0.982364
BP	GO:0042327	positive regulation of phosphorylation	0	1	1	44	0.982364
BP	GO:0045937	positive regulation of phosphate metabolic process	0	1	1	44	0.982364
BP	GO:0031503	protein-containing complex localization	1	0	1	45	0.983912
BP	GO:0048229	gametophyte development	1	0	1	45	0.983912
BP	GO:0009152	purine ribonucleotide biosynthetic process	11	0	11	216	0.985021
BP	GO:0015977	carbon fixation	0	2	2	68	0.985336
BP	GO:0009144	purine nucleoside triphosphate metabolic process	7	0	7	155	0.985428
BP	GO:0009145	purine nucleoside triphosphate biosynthetic process	7	0	7	155	0.985428
BP	GO:0009205	purine ribonucleoside triphosphate metabolic process	7	0	7	155	0.985428
BP	GO:0009206	purine ribonucleoside triphosphate biosynthetic process	7	0	7	155	0.985428
BP	GO:0051173	positive regulation of nitrogen compound metabolic process	6	1	7	155	0.985428
BP	GO:0009142	nucleoside triphosphate biosynthetic process	8	0	8	171	0.985615
BP	GO:0009893	positive regulation of metabolic process	6	2	8	171	0.985615
BP	GO:0048731	system development	8	3	11	217	0.985732
BP	GO:0009058	biosynthetic process	327	100	427	5312	0.986351
BP	GO:0051347	positive regulation of transferase activity	0	1	1	47	0.986612
BP	GO:0022411	cellular component disassembly	0	2	2	70	0.987488
BP	GO:0051168	nuclear export	1	0	1	48	0.987788
BP	GO:0006164	purine nucleotide biosynthetic process	11	0	11	222	0.988842
BP	GO:0010256	endomembrane system organization	0	1	1	49	0.98886
BP	GO:0030490	maturation of SSU-rRNA	0	1	1	49	0.98886
BP	GO:1901565	organonitrogen compound catabolic process	40	4	44	680	0.989172
BP	GO:0009141	nucleoside triphosphate metabolic process	8	0	8	177	0.989635
BP	GO:0050657	nucleic acid transport	1	0	1	50	0.989838
BP	GO:0050658	RNA transport	1	0	1	50	0.989838
BP	GO:0051236	establishment of RNA localization	1	0	1	50	0.989838
BP	GO:0071900	regulation of protein serine/threonine kinase activity	0	1	1	50	0.989838
BP	GO:0031401	positive regulation of protein modification process	0	1	1	51	0.99073
BP	GO:0010564	regulation of cell cycle process	1	0	1	52	0.991544
BP	GO:0000413	protein peptidyl-prolyl isomerization	0	3	3	95	0.991636
BP	GO:0046148	pigment biosynthetic process	2	1	3	96	0.992227
BP	GO:0006099	tricarboxylic acid cycle	2	0	2	77	0.992855
BP	GO:1901137	carbohydrate derivative biosynthetic process	25	1	26	449	0.992938
BP	GO:0007033	vacuole organization	1	0	1	54	0.992964
BP	GO:0045333	cellular respiration	4	2	6	152	0.993391
BP	GO:0009199	ribonucleoside triphosphate metabolic process	7	0	7	169	0.993503
BP	GO:0009201	ribonucleoside triphosphate biosynthetic process	7	0	7	169	0.993503
BP	GO:0048316	seed development	1	0	1	55	0.993582
BP	GO:0018208	peptidyl-proline modification	0	3	3	99	0.993767
BP	GO:0006413	translational initiation	2	2	4	118	0.993845
BP	GO:0006260	DNA replication	4	3	7	170	0.993876
BP	GO:0031325	positive regulation of cellular metabolic process	6	1	7	170	0.993876
BP	GO:0006778	porphyrin-containing compound metabolic process	1	1	2	79	0.993919
BP	GO:0006338	chromatin remodeling	1	0	1	56	0.994146
BP	GO:0009888	tissue development	1	0	1	56	0.994146
BP	GO:0090150	establishment of protein localization to membrane	0	1	1	57	0.99466
BP	GO:0072522	purine-containing compound biosynthetic process	12	0	12	252	0.994673
BP	GO:0061024	membrane organization	8	1	9	205	0.994679
BP	GO:0006403	RNA localization	1	0	1	58	0.995129
BP	GO:0006732	coenzyme metabolic process	5	6	11	239	0.995318
BP	GO:0051640	organelle localization	4	0	4	122	0.995334
BP	GO:0051726	regulation of cell cycle	2	1	3	103	0.995367
BP	GO:0010154	fruit development	1	0	1	59	0.995557
BP	GO:0033044	regulation of chromosome organization	1	0	1	59	0.995557
BP	GO:0072657	protein localization to membrane	0	1	1	59	0.995557
BP	GO:0090305	nucleic acid phosphodiester bond hydrolysis	8	3	11	241	0.995785
BP	GO:0006914	autophagy	1	0	1	60	0.995947
BP	GO:0018105	peptidyl-serine phosphorylation	1	0	1	60	0.995947
BP	GO:0018209	peptidyl-serine modification	1	0	1	60	0.995947
BP	GO:0061919	process utilizing autophagic mechanism	1	0	1	60	0.995947
BP	GO:0006906	vesicle fusion	3	0	3	105	0.99601
BP	GO:0090174	organelle membrane fusion	3	0	3	105	0.99601
BP	GO:0048522	positive regulation of cellular process	7	1	8	194	0.996051
BP	GO:0016458	gene silencing	1	0	1	62	0.996628
BP	GO:0018130	heterocycle biosynthetic process	154	26	180	2448	0.996695
BP	GO:0034248	regulation of cellular amide metabolic process	2	0	2	87	0.996827
BP	GO:0045859	regulation of protein kinase activity	0	1	1	63	0.996924
BP	GO:0003006	developmental process involved in reproduction	4	1	5	147	0.997041
BP	GO:0033013	tetrapyrrole metabolic process	1	1	2	88	0.997076
BP	GO:0000209	protein polyubiquitination	1	0	1	64	0.997195
BP	GO:0006779	porphyrin-containing compound biosynthetic process	0	1	1	64	0.997195
BP	GO:0009260	ribonucleotide biosynthetic process	11	0	11	249	0.997251
BP	GO:0046390	ribose phosphate biosynthetic process	11	0	11	249	0.997251
BP	GO:0001932	regulation of protein phosphorylation	0	1	1	65	0.997441
BP	GO:0043549	regulation of kinase activity	0	1	1	65	0.997441
BP	GO:0042440	pigment metabolic process	2	1	3	111	0.997459
BP	GO:0006913	nucleocytoplasmic transport	2	0	2	90	0.997518
BP	GO:0051169	nuclear transport	2	0	2	90	0.997518
BP	GO:0009112	nucleobase metabolic process	0	1	1	66	0.997666
BP	GO:0032268	regulation of cellular protein metabolic process	7	3	10	237	0.997803
BP	GO:0042325	regulation of phosphorylation	0	1	1	67	0.997871
BP	GO:0072528	pyrimidine-containing compound biosynthetic process	2	0	2	92	0.997894
BP	GO:0048608	reproductive structure development	3	1	4	134	0.997999
BP	GO:0061458	reproductive system development	3	1	4	134	0.997999
BP	GO:0043085	positive regulation of catalytic activity	4	2	6	172	0.998139
BP	GO:0044093	positive regulation of molecular function	4	2	6	172	0.998139
BP	GO:0051604	protein maturation	3	2	5	154	0.998155
BP	GO:0051246	regulation of protein metabolic process	7	3	10	241	0.998247
BP	GO:0034654	nucleobase-containing compound biosynthetic process	136	21	157	2195	0.998293
BP	GO:0048284	organelle fusion	3	0	3	117	0.998391
BP	GO:0002181	cytoplasmic translation	0	2	2	96	0.998486
BP	GO:0006414	translational elongation	1	0	1	71	0.998526
BP	GO:0071702	organic substance transport	56	15	71	1104	0.998559
BP	GO:0050794	regulation of cellular process	179	33	212	2884	0.998569
BP	GO:0007275	multicellular organism development	14	5	19	386	0.998613
BP	GO:0051338	regulation of transferase activity	0	1	1	72	0.998656
BP	GO:0007264	small GTPase mediated signal transduction	5	2	7	195	0.998677
BP	GO:0022402	cell cycle process	4	1	5	159	0.998689
BP	GO:0017038	protein import	2	0	2	98	0.998717
BP	GO:0044265	cellular macromolecule catabolic process	25	6	31	566	0.998863
BP	GO:0033014	tetrapyrrole biosynthetic process	0	1	1	74	0.998882
BP	GO:0010498	proteasomal protein catabolic process	6	1	7	198	0.998906
BP	GO:0043161	proteasome-mediated ubiquitin-dependent protein catabolic process	6	1	7	198	0.998906
BP	GO:0006357	regulation of transcription by RNA polymerase II	4	0	4	144	0.999028
BP	GO:0072527	pyrimidine-containing compound metabolic process	2	0	2	102	0.99908
BP	GO:0048193	Golgi vesicle transport	3	0	3	125	0.99913
BP	GO:0042255	ribosome assembly	0	1	1	77	0.999152
BP	GO:0001510	RNA methylation	1	0	1	79	0.999294
BP	GO:0061025	membrane fusion	3	0	3	128	0.999311
BP	GO:0006400	tRNA modification	1	0	1	80	0.999356
BP	GO:0000902	cell morphogenesis	0	1	1	81	0.999413
BP	GO:0042274	ribosomal small subunit biogenesis	0	1	1	81	0.999413
BP	GO:0033365	protein localization to organelle	7	1	8	226	0.999433
BP	GO:0030163	protein catabolic process	25	3	28	540	0.999452
BP	GO:0050789	regulation of biological process	185	36	221	3043	0.999464
BP	GO:0022900	electron transport chain	4	2	6	195	0.999598
BP	GO:0009791	post-embryonic development	4	1	5	176	0.9996
BP	GO:0009653	anatomical structure morphogenesis	2	1	3	137	0.999659
BP	GO:0009767	photosynthetic electron transport chain	1	1	2	115	0.99969
BP	GO:0007049	cell cycle	6	2	8	236	0.9997
BP	GO:0032270	positive regulation of cellular protein metabolic process	0	1	1	89	0.999719
BP	GO:0051247	positive regulation of protein metabolic process	0	1	1	89	0.999719
BP	GO:0071897	DNA biosynthetic process	1	0	1	94	0.999823
BP	GO:0032502	developmental process	18	6	24	506	0.999831
BP	GO:0090407	organophosphate biosynthetic process	19	0	19	433	0.999866
BP	GO:1901293	nucleoside phosphate biosynthetic process	12	0	12	320	0.999876
BP	GO:0042273	ribosomal large subunit biogenesis	0	1	1	99	0.999888
BP	GO:0006366	transcription by RNA polymerase II	6	2	8	252	0.999894
BP	GO:0016192	vesicle-mediated transport	21	1	22	485	0.999896
BP	GO:0007005	mitochondrion organization	0	1	1	101	0.999907
BP	GO:0006364	rRNA processing	0	4	4	176	0.999911
BP	GO:0016072	rRNA metabolic process	0	4	4	176	0.999911
BP	GO:0072594	establishment of protein localization to organelle	4	0	4	178	0.999923
BP	GO:1901576	organic substance biosynthetic process	279	92	371	4973	0.999933
BP	GO:0009165	nucleotide biosynthetic process	11	0	11	313	0.999933
BP	GO:0016485	protein processing	0	1	1	105	0.999936
BP	GO:0048856	anatomical structure development	15	5	20	464	0.999939
BP	GO:0051603	proteolysis involved in cellular protein catabolic process	16	2	18	432	0.99994
BP	GO:0006325	chromatin organization	7	1	8	262	0.999945
BP	GO:0044257	cellular protein catabolic process	16	2	18	437	0.999954
BP	GO:0033043	regulation of organelle organization	1	0	1	109	0.999955
BP	GO:0009108	coenzyme biosynthetic process	1	3	4	187	0.999962
BP	GO:0008033	tRNA processing	1	0	1	116	0.999977
BP	GO:0006281	DNA repair	6	3	9	298	0.999983
BP	GO:0006508	proteolysis	55	6	61	1106	0.999988
BP	GO:0018193	peptidyl-amino acid modification	12	4	16	430	0.99999
BP	GO:0016570	histone modification	1	0	1	125	0.99999
BP	GO:0070925	organelle assembly	0	1	1	127	0.999992
BP	GO:0006974	cellular response to DNA damage stimulus	6	3	9	309	0.999992
BP	GO:0016569	covalent chromatin modification	1	0	1	131	0.999994
BP	GO:0051128	regulation of cellular component organization	1	0	1	131	0.999994
BP	GO:0043632	modification-dependent macromolecule catabolic process	8	2	10	338	0.999996
BP	GO:0071704	organic substance metabolic process	762	200	962	11989	0.999996
BP	GO:0006511	ubiquitin-dependent protein catabolic process	8	1	9	326	0.999997
BP	GO:1901564	organonitrogen compound metabolic process	386	94	480	6446	0.999998
BP	GO:0019941	modification-dependent protein catabolic process	8	1	9	332	0.999998
BP	GO:0044267	cellular protein metabolic process	247	68	315	4460	0.999999
BP	GO:0044249	cellular biosynthetic process	257	82	339	4758	0.999999
BP	GO:0044237	cellular metabolic process	704	206	910	11465	0.999999
BP	GO:0071705	nitrogen compound transport	33	5	38	830	0.999999
BP	GO:0044238	primary metabolic process	709	179	888	11231	0.999999
BP	GO:0022618	ribonucleoprotein complex assembly	0	1	1	155	0.999999
BP	GO:0071826	ribonucleoprotein complex subunit organization	0	1	1	155	0.999999
BP	GO:0033036	macromolecule localization	28	3	31	730	0.999999
BP	GO:0009451	RNA modification	1	1	2	191	1
BP	GO:0044260	cellular macromolecule metabolic process	417	101	518	6969	1
BP	GO:0043414	macromolecule methylation	1	0	1	163	1
BP	GO:0033554	cellular response to stress	11	3	14	452	1
BP	GO:0000398	mRNA splicing, via spliceosome	0	1	1	169	1
BP	GO:0065003	protein-containing complex assembly	8	4	12	424	1
BP	GO:0000377	RNA splicing, via transesterification reactions with bulged adenosine as nucleophile	0	1	1	171	1
BP	GO:0000375	RNA splicing, via transesterification reactions	0	1	1	174	1
BP	GO:0051276	chromosome organization	11	3	14	472	1
BP	GO:0006399	tRNA metabolic process	1	1	2	220	1
BP	GO:0016071	mRNA metabolic process	2	3	5	299	1
BP	GO:0034470	ncRNA processing	1	4	5	299	1
BP	GO:0043933	protein-containing complex subunit organization	8	6	14	485	1
BP	GO:0034622	cellular protein-containing complex assembly	6	4	10	410	1
BP	GO:0008380	RNA splicing	0	1	1	189	1
BP	GO:0019538	protein metabolic process	282	71	353	5083	1
BP	GO:0051188	cofactor biosynthetic process	1	4	5	303	1
BP	GO:0009059	macromolecule biosynthetic process	163	50	213	3333	1
BP	GO:0044085	cellular component biogenesis	28	10	38	917	1
BP	GO:0006259	DNA metabolic process	8	5	13	491	1
BP	GO:0042254	ribosome biogenesis	0	4	4	310	1
BP	GO:0015833	peptide transport	15	3	18	605	1
BP	GO:0042886	amide transport	15	3	18	607	1
BP	GO:0022607	cellular component assembly	12	4	16	593	1
BP	GO:0070727	cellular macromolecule localization	13	1	14	554	1
BP	GO:0006397	mRNA processing	0	1	1	245	1
BP	GO:0034613	cellular protein localization	12	1	13	544	1
BP	GO:0006886	intracellular protein transport	9	0	9	471	1
BP	GO:0016070	RNA metabolic process	124	27	151	2669	1
BP	GO:0034645	cellular macromolecule biosynthetic process	151	43	194	3249	1
BP	GO:0008104	protein localization	16	1	17	637	1
BP	GO:0045184	establishment of protein localization	13	1	14	586	1
BP	GO:0015031	protein transport	13	0	13	571	1
BP	GO:0051641	cellular localization	15	4	19	690	1
BP	GO:0016043	cellular component organization	79	16	95	1917	1
BP	GO:0034660	ncRNA metabolic process	1	4	5	398	1
BP	GO:0006725	cellular aromatic compound metabolic process	217	44	261	4180	1
BP	GO:0046907	intracellular transport	10	0	10	527	1
BP	GO:0022613	ribonucleoprotein complex biogenesis	0	4	4	392	1
BP	GO:1901360	organic cyclic compound metabolic process	216	47	263	4251	1
BP	GO:0051649	establishment of localization in cell	10	0	10	544	1
BP	GO:0043170	macromolecule metabolic process	490	116	606	8543	1
BP	GO:0044271	cellular nitrogen compound biosynthetic process	151	44	195	3483	1
BP	GO:0046483	heterocycle metabolic process	193	47	240	4091	1
BP	GO:1901566	organonitrogen compound biosynthetic process	64	27	91	2029	1
BP	GO:0006996	organelle organization	25	9	34	1107	1
BP	GO:0071840	cellular component organization or biogenesis	82	19	101	2188	1
BP	GO:0006139	nucleobase-containing compound metabolic process	167	40	207	3751	1
BP	GO:0009987	cellular process	942	280	1222	15580	1
BP	GO:0090304	nucleic acid metabolic process	132	33	165	3165	1
BP	GO:0006396	RNA processing	1	5	6	657	1
BP	GO:0006412	translation	5	18	23	1049	1
BP	GO:0006518	peptide metabolic process	9	22	31	1165	1
BP	GO:0006807	nitrogen compound metabolic process	517	127	644	9324	1
BP	GO:0008150	biological_process	1377	391	1768	20185	1
BP	GO:0010467	gene expression	128	46	174	3527	1
BP	GO:0034641	cellular nitrogen compound metabolic process	193	66	259	5074	1
BP	GO:0043043	peptide biosynthetic process	5	18	23	1061	1
BP	GO:0043603	cellular amide metabolic process	20	24	44	1336	1
BP	GO:0043604	amide biosynthetic process	7	20	27	1168	1
CC	GO:0016020	membrane	780	221	1001	10210	1.20829e-21
CC	GO:0031224	intrinsic component of membrane	624	171	795	7904	7.84412e-17
CC	GO:0016021	integral component of membrane	611	171	782	7795	4.8863e-16
CC	GO:0071944	cell periphery	167	37	204	1680	1.87645e-09
CC	GO:0005886	plasma membrane	120	31	151	1253	4.92056e-07
CC	GO:0005576	extracellular region	62	6	68	517	5.78792e-05
CC	GO:0110165	cellular anatomical entity	1079	320	1399	16814	0.000103557
CC	GO:0005618	cell wall	46	6	52	379	0.000146015
CC	GO:0030312	external encapsulating structure	46	6	52	379	0.000146015
CC	GO:0009654	photosystem II oxygen evolving complex	0	7	7	25	0.00307191
CC	GO:0005911	cell-cell junction	20	3	23	153	0.00311729
CC	GO:0009506	plasmodesma	20	3	23	153	0.00311729
CC	GO:0030054	cell junction	20	3	23	153	0.00311729
CC	GO:0055044	symplast	20	3	23	153	0.00311729
CC	GO:0070161	anchoring junction	20	3	23	153	0.00311729
CC	GO:0009782	photosystem I antenna complex	0	2	2	2	0.0066519
CC	GO:0016363	nuclear matrix	2	0	2	2	0.0066519
CC	GO:0010287	plastoglobule	0	7	7	32	0.0130335
CC	GO:0031226	intrinsic component of plasma membrane	39	7	46	405	0.0139007
CC	GO:0048046	apoplast	13	3	16	113	0.0210133
CC	GO:0005623	cell	12	7	19	143	0.0235818
CC	GO:0000813	ESCRT I complex	2	0	2	4	0.0357078
CC	GO:0036452	ESCRT complex	2	0	2	4	0.0357078
CC	GO:0005887	integral component of plasma membrane	24	7	31	273	0.038055
CC	GO:0009501	amyloplast	2	1	3	10	0.0420935
CC	GO:0009522	photosystem I	0	13	13	103	0.0757492
CC	GO:0005656	nuclear pre-replicative complex	1	0	1	1	0.0815852
CC	GO:0031261	DNA replication preinitiation complex	1	0	1	1	0.0815852
CC	GO:0031514	motile cilium	1	0	1	1	0.0815852
CC	GO:0036387	pre-replicative complex	1	0	1	1	0.0815852
CC	GO:0031225	anchored component of membrane	18	0	18	158	0.0933627
CC	GO:0030014	CCR4-NOT complex	2	0	2	7	0.106092
CC	GO:0046658	anchored component of plasma membrane	15	0	15	132	0.119432
CC	GO:0000015	phosphopyruvate hydratase complex	2	0	2	8	0.134052
CC	GO:0009532	plastid stroma	7	12	19	180	0.148448
CC	GO:0009986	cell surface	1	0	1	2	0.156519
CC	GO:0009570	chloroplast stroma	6	12	18	173	0.170859
CC	GO:0010008	endosome membrane	3	0	3	19	0.198577
CC	GO:0005783	endoplasmic reticulum	22	1	23	236	0.214647
CC	GO:0005769	early endosome	1	0	1	3	0.225342
CC	GO:0009543	chloroplast thylakoid lumen	0	1	1	3	0.225342
CC	GO:0031978	plastid thylakoid lumen	0	1	1	3	0.225342
CC	GO:0005758	mitochondrial intermembrane space	1	1	2	13	0.28728
CC	GO:0005779	integral component of peroxisomal membrane	0	2	2	13	0.28728
CC	GO:0030286	dynein complex	0	2	2	13	0.28728
CC	GO:0031231	intrinsic component of peroxisomal membrane	0	2	2	13	0.28728
CC	GO:0031970	organelle envelope lumen	1	1	2	13	0.28728
CC	GO:0000777	condensed chromosome kinetochore	1	0	1	4	0.288553
CC	GO:0005787	signal peptidase complex	0	1	1	4	0.288553
CC	GO:0031080	nuclear pore outer ring	1	0	1	4	0.288553
CC	GO:0031298	replication fork protection complex	1	0	1	4	0.288553
CC	GO:0045254	pyruvate dehydrogenase complex	1	0	1	4	0.288553
CC	GO:0000148	1,3-beta-D-glucan synthase complex	3	0	3	24	0.311285
CC	GO:0008622	epsilon DNA polymerase complex	1	0	1	5	0.34661
CC	GO:0071818	BAT3 complex	0	1	1	5	0.34661
CC	GO:0072379	ER membrane insertion complex	0	1	1	5	0.34661
CC	GO:0009705	plant-type vacuole membrane	2	4	6	60	0.364676
CC	GO:0080008	Cul4-RING E3 ubiquitin ligase complex	2	0	2	16	0.379634
CC	GO:0031012	extracellular matrix	1	0	1	6	0.399932
CC	GO:0005802	trans-Golgi network	12	0	12	133	0.401976
CC	GO:0005778	peroxisomal membrane	0	2	2	17	0.409361
CC	GO:0031903	microbody membrane	0	2	2	17	0.409361
CC	GO:0043564	Ku70:Ku80 complex	1	0	1	7	0.448905
CC	GO:0043596	nuclear replication fork	1	0	1	7	0.448905
CC	GO:0000145	exocyst	4	0	4	42	0.451456
CC	GO:0005938	cell cortex	4	0	4	42	0.451456
CC	GO:0009706	chloroplast inner membrane	1	1	2	19	0.466582
CC	GO:1990204	oxidoreductase complex	1	7	8	92	0.47952
CC	GO:0098791	Golgi apparatus subcompartment	13	0	13	154	0.491226
CC	GO:0000177	cytoplasmic exosome (RNase complex)	0	1	1	8	0.493884
CC	GO:0000776	kinetochore	1	0	1	8	0.493884
CC	GO:0000779	condensed chromosome, centromeric region	1	0	1	8	0.493884
CC	GO:0000796	condensin complex	1	0	1	8	0.493884
CC	GO:0031977	thylakoid lumen	0	1	1	8	0.493884
CC	GO:0034399	nuclear periphery	2	0	2	20	0.493932
CC	GO:0009521	photosystem	0	20	20	241	0.502407
CC	GO:0005774	vacuolar membrane	12	6	18	217	0.506669
CC	GO:0009528	plastid inner membrane	1	1	2	23	0.570404
CC	GO:0000325	plant-type vacuole	2	4	6	75	0.581116
CC	GO:0009505	plant-type cell wall	4	2	6	75	0.581116
CC	GO:0019898	extrinsic component of membrane	0	5	5	64	0.606562
CC	GO:0009330	DNA topoisomerase type II (double strand cut, ATP-hydrolyzing) complex	0	1	1	11	0.607981
CC	GO:0005874	microtubule	8	1	9	118	0.632726
CC	GO:0019005	SCF ubiquitin ligase complex	2	0	2	26	0.638133
CC	GO:0099513	polymeric cytoskeletal fiber	8	1	9	120	0.652769
CC	GO:0005929	cilium	1	0	1	13	0.669376
CC	GO:0042555	MCM complex	1	0	1	13	0.669376
CC	GO:0099081	supramolecular polymer	8	1	9	122	0.672174
CC	GO:0099512	supramolecular fiber	8	1	9	122	0.672174
CC	GO:0000176	nuclear exosome (RNase complex)	0	1	1	14	0.69637
CC	GO:0005773	vacuole	21	7	28	373	0.7063
CC	GO:0009941	chloroplast envelope	1	9	10	140	0.714767
CC	GO:0005657	replication fork	2	0	2	30	0.714996
CC	GO:0030136	clathrin-coated vesicle	2	0	2	30	0.714996
CC	GO:0000178	exosome (RNase complex)	0	1	1	15	0.721161
CC	GO:0000775	chromosome, centromeric region	1	0	1	15	0.721161
CC	GO:1905354	exoribonuclease complex	0	1	1	15	0.721161
CC	GO:0005768	endosome	11	0	11	158	0.750781
CC	GO:0005777	peroxisome	2	2	4	64	0.777243
CC	GO:0042579	microbody	2	2	4	64	0.777243
CC	GO:0032300	mismatch repair complex	1	0	1	18	0.784044
CC	GO:1990391	DNA repair complex	1	0	1	18	0.784044
CC	GO:0005663	DNA replication factor C complex	1	0	1	19	0.801681
CC	GO:0042575	DNA polymerase complex	1	0	1	19	0.801681
CC	GO:0042995	cell projection	1	0	1	19	0.801681
CC	GO:0120025	plasma membrane bounded cell projection	1	0	1	19	0.801681
CC	GO:0031969	chloroplast membrane	1	2	3	52	0.807936
CC	GO:0009526	plastid envelope	1	9	10	153	0.809722
CC	GO:0016592	mediator complex	2	0	2	37	0.816408
CC	GO:0000788	nuclear nucleosome	0	1	1	20	0.817878
CC	GO:0030126	COPI vesicle coat	1	0	1	20	0.817878
CC	GO:0030137	COPI-coated vesicle	1	0	1	20	0.817878
CC	GO:0030663	COPI-coated vesicle membrane	1	0	1	20	0.817878
CC	GO:0098797	plasma membrane protein complex	3	0	3	53	0.818157
CC	GO:0016459	myosin complex	1	1	2	38	0.827914
CC	GO:0005795	Golgi stack	1	0	1	21	0.832754
CC	GO:0005741	mitochondrial outer membrane	2	0	2	39	0.838767
CC	GO:0015630	microtubule cytoskeleton	9	4	13	201	0.844482
CC	GO:0042170	plastid membrane	1	2	3	56	0.84608
CC	GO:0044815	DNA packaging complex	5	1	6	102	0.848534
CC	GO:0005643	nuclear pore	3	0	3	57	0.854522
CC	GO:0099080	supramolecular complex	9	1	10	161	0.855126
CC	GO:0070469	respirasome	3	0	3	58	0.862557
CC	GO:0005794	Golgi apparatus	33	2	35	509	0.877629
CC	GO:0098805	whole membrane	18	8	26	389	0.880847
CC	GO:0000793	condensed chromosome	2	0	2	44	0.884251
CC	GO:0031461	cullin-RING ubiquitin ligase complex	4	1	5	93	0.885287
CC	GO:0000786	nucleosome	4	1	5	94	0.8907
CC	GO:0031463	Cul3-RING ubiquitin ligase complex	0	1	1	26	0.890781
CC	GO:0005875	microtubule associated complex	2	4	6	110	0.893642
CC	GO:0000315	organellar large ribosomal subunit	0	1	1	27	0.899705
CC	GO:0005762	mitochondrial large ribosomal subunit	0	1	1	27	0.899705
CC	GO:0005871	kinesin complex	2	2	4	82	0.910552
CC	GO:0045263	proton-transporting ATP synthase complex, coupling factor F(o)	1	0	1	29	0.915426
CC	GO:0009523	photosystem II	0	7	7	131	0.917556
CC	GO:0032993	protein-DNA complex	5	1	6	116	0.919458
CC	GO:0031201	SNARE complex	3	0	3	69	0.928166
CC	GO:0099023	vesicle tethering complex	4	0	4	88	0.935645
CC	GO:0005789	endoplasmic reticulum membrane	8	6	14	246	0.944647
CC	GO:0042175	nuclear outer membrane-endoplasmic reticulum membrane network	8	6	14	248	0.948524
CC	GO:0005615	extracellular space	1	0	1	36	0.953439
CC	GO:0005856	cytoskeleton	11	5	16	282	0.956202
CC	GO:0005759	mitochondrial matrix	3	1	4	97	0.961469
CC	GO:0012505	endomembrane system	70	10	80	1169	0.96293
CC	GO:0000313	organellar ribosome	0	1	1	39	0.963951
CC	GO:0005761	mitochondrial ribosome	0	1	1	39	0.963951
CC	GO:0000139	Golgi membrane	7	0	7	149	0.964433
CC	GO:0098588	bounding membrane of organelle	24	8	32	519	0.965412
CC	GO:0005667	transcription regulator complex	2	1	3	81	0.966042
CC	GO:0030135	coated vesicle	3	0	3	82	0.968149
CC	GO:0005635	nuclear envelope	3	0	3	84	0.971998
CC	GO:0030687	preribosome, large subunit precursor	0	1	1	42	0.972091
CC	GO:0009579	thylakoid	2	27	29	485	0.97295
CC	GO:0031968	organelle outer membrane	2	0	2	65	0.973375
CC	GO:0034357	photosynthetic membrane	2	23	25	430	0.974964
CC	GO:0031410	cytoplasmic vesicle	14	0	14	271	0.978733
CC	GO:0031982	vesicle	14	0	14	271	0.978733
CC	GO:0097708	intracellular vesicle	14	0	14	271	0.978733
CC	GO:0005665	RNA polymerase II, core complex	1	0	1	46	0.980161
CC	GO:0042651	thylakoid membrane	2	19	21	380	0.981257
CC	GO:0015629	actin cytoskeleton	1	1	2	71	0.982794
CC	GO:0000151	ubiquitin ligase complex	4	1	5	129	0.983089
CC	GO:0005764	lysosome	1	0	1	48	0.983274
CC	GO:0000785	chromatin	4	1	5	132	0.985776
CC	GO:0033177	proton-transporting two-sector ATPase complex, proton-transporting domain	1	0	1	51	0.987052
CC	GO:0019867	outer membrane	2	0	2	75	0.987179
CC	GO:0030120	vesicle coat	1	0	1	52	0.988112
CC	GO:0032040	small-subunit processome	0	1	1	53	0.989085
CC	GO:0000323	lytic vacuole	1	0	1	55	0.990798
CC	GO:0098687	chromosomal region	1	0	1	55	0.990798
CC	GO:0000228	nuclear chromosome	3	1	4	127	0.993878
CC	GO:0000790	nuclear chromatin	0	1	1	60	0.993996
CC	GO:0031984	organelle subcompartment	14	13	27	511	0.995704
CC	GO:0031300	intrinsic component of organelle membrane	0	2	2	90	0.995823
CC	GO:0031301	integral component of organelle membrane	0	2	2	90	0.995823
CC	GO:0030662	coated vesicle membrane	1	0	1	67	0.996698
CC	GO:0045261	proton-transporting ATP synthase complex, catalytic core F(1)	1	0	1	68	0.996969
CC	GO:0045259	proton-transporting ATP synthase complex	2	0	2	96	0.997351
CC	GO:0005829	cytosol	30	15	45	796	0.997705
CC	GO:0012506	vesicle membrane	1	0	1	73	0.998023
CC	GO:0030659	cytoplasmic vesicle membrane	1	0	1	73	0.998023
CC	GO:0005694	chromosome	11	3	14	325	0.998031
CC	GO:0031090	organelle membrane	38	17	55	948	0.998169
CC	GO:0030684	preribosome	0	2	2	105	0.998671
CC	GO:0005740	mitochondrial envelope	6	2	8	232	0.998932
CC	GO:0031967	organelle envelope	10	11	21	461	0.999253
CC	GO:0031975	envelope	10	11	21	461	0.999253
CC	GO:0030660	Golgi-associated vesicle membrane	1	0	1	86	0.999349
CC	GO:0033178	proton-transporting two-sector ATPase complex, catalytic domain	1	0	1	87	0.999403
CC	GO:0016591	RNA polymerase II, holoenzyme	1	0	1	89	0.999497
CC	GO:0009534	chloroplast thylakoid	1	13	14	353	0.999501
CC	GO:0031976	plastid thylakoid	1	13	14	353	0.999501
CC	GO:0022625	cytosolic large ribosomal subunit	0	3	3	143	0.999531
CC	GO:0019866	organelle inner membrane	4	1	5	189	0.999593
CC	GO:0005798	Golgi-associated vesicle	1	0	1	92	0.999611
CC	GO:0030117	membrane coat	1	0	1	94	0.999672
CC	GO:0048475	coated membrane	1	0	1	94	0.999672
CC	GO:0031966	mitochondrial membrane	5	1	6	216	0.999731
CC	GO:1905368	peptidase complex	0	1	1	98	0.999767
CC	GO:0009535	chloroplast thylakoid membrane	1	11	12	337	0.999819
CC	GO:0055035	plastid thylakoid membrane	1	11	12	337	0.999819
CC	GO:0005743	mitochondrial inner membrane	3	0	3	166	0.999914
CC	GO:0016469	proton-transporting two-sector ATPase complex	2	0	2	142	0.999926
CC	GO:0015935	small ribosomal subunit	0	1	1	118	0.999958
CC	GO:0015934	large ribosomal subunit	1	6	7	268	0.999964
CC	GO:0005730	nucleolus	1	3	4	204	0.999969
CC	GO:0098798	mitochondrial protein complex	0	1	1	122	0.99997
CC	GO:0055029	nuclear DNA-directed RNA polymerase complex	1	0	1	123	0.999973
CC	GO:0000428	DNA-directed RNA polymerase complex	1	0	1	126	0.999979
CC	GO:0030880	RNA polymerase complex	1	0	1	126	0.999979
CC	GO:0005654	nucleoplasm	4	0	4	214	0.999985
CC	GO:0061695	transferase complex, transferring phosphorus-containing groups	2	0	2	164	0.999987
CC	GO:0022626	cytosolic ribosome	0	3	3	197	0.999992
CC	GO:0098796	membrane protein complex	11	21	32	743	0.999992
CC	GO:0005634	nucleus	127	32	159	2676	0.999999
CC	GO:0009536	plastid	31	28	59	1222	0.999999
CC	GO:0009507	chloroplast	25	28	53	1132	0.999999
CC	GO:1990234	transferase complex	9	1	10	416	1
CC	GO:0044391	ribosomal subunit	1	7	8	385	1
CC	GO:0031974	membrane-enclosed lumen	13	6	19	639	1
CC	GO:0043233	organelle lumen	13	6	19	639	1
CC	GO:0070013	intracellular organelle lumen	13	6	19	639	1
CC	GO:0031981	nuclear lumen	9	4	13	525	1
CC	GO:0005739	mitochondrion	19	4	23	743	1
CC	GO:1902494	catalytic complex	12	12	24	790	1
CC	GO:0005840	ribosome	2	13	15	673	1
CC	GO:0043231	intracellular membrane-bounded organelle	253	80	333	5642	1
CC	GO:0043227	membrane-bounded organelle	265	86	351	5887	1
CC	GO:0005737	cytoplasm	219	75	294	5207	1
CC	GO:0005575	cellular_component	1106	333	1439	17638	1
CC	GO:0005622	intracellular	360	136	496	8862	1
CC	GO:0032991	protein-containing complex	47	40	87	2767	1
CC	GO:0043226	organelle	282	102	384	6741	1
CC	GO:0043228	non-membrane-bounded organelle	25	22	47	1497	1
CC	GO:0043229	intracellular organelle	273	96	369	6564	1
CC	GO:0043232	intracellular non-membrane-bounded organelle	25	22	47	1497	1
CC	GO:1990904	ribonucleoprotein complex	1	8	9	692	1
MF	GO:0003824	catalytic activity	1122	278	1400	14476	1.02907e-11
MF	GO:0020037	heme binding	82	16	98	554	1.04585e-11
MF	GO:0005506	iron ion binding	72	29	101	596	6.55348e-11
MF	GO:0004497	monooxygenase activity	59	24	83	483	1.69671e-09
MF	GO:0016705	oxidoreductase activity, acting on paired donors, with incorporation or reduction of molecular oxygen	66	23	89	536	2.54633e-09
MF	GO:0016746	transferase activity, transferring acyl groups	73	28	101	639	3.30096e-09
MF	GO:0016747	transferase activity, transferring acyl groups other than amino-acyl groups	63	25	88	532	3.78138e-09
MF	GO:0046906	tetrapyrrole binding	82	27	109	720	9.02172e-09
MF	GO:0016491	oxidoreductase activity	273	75	348	3030	1.63941e-08
MF	GO:0016740	transferase activity	500	111	611	5846	6.76086e-08
MF	GO:0048037	cofactor binding	159	53	212	1718	9.88397e-08
MF	GO:0016701	oxidoreductase activity, acting on single donors with incorporation of molecular oxygen	19	7	26	100	3.00694e-07
MF	GO:0051213	dioxygenase activity	39	7	46	244	5.00618e-07
MF	GO:0008171	O-methyltransferase activity	17	3	20	68	8.30324e-07
MF	GO:0016709	oxidoreductase activity, acting on paired donors, with incorporation or reduction of molecular oxygen, NAD(P)H as one donor, and incorporation of one atom of oxygen	25	15	40	211	2.34553e-06
MF	GO:0050350	trihydroxystilbene synthase activity	5	0	5	5	5.0716e-06
MF	GO:0004672	protein kinase activity	189	25	214	1835	5.16379e-06
MF	GO:0016762	xyloglucan:xyloglucosyl transferase activity	13	3	16	52	5.37173e-06
MF	GO:0090447	glycerol-3-phosphate 2-O-acyltransferase activity	1	6	7	11	9.26556e-06
MF	GO:0003700	DNA-binding transcription factor activity	60	4	64	424	1.13833e-05
MF	GO:0016773	phosphotransferase activity, alcohol group as acceptor	211	27	238	2102	1.22267e-05
MF	GO:0005509	calcium ion binding	53	8	61	404	1.7915e-05
MF	GO:0004553	hydrolase activity, hydrolyzing O-glycosyl compounds	77	15	92	685	2.17581e-05
MF	GO:0045430	chalcone isomerase activity	6	0	6	9	2.94362e-05
MF	GO:0016301	kinase activity	228	34	262	2376	2.94545e-05
MF	GO:0016702	oxidoreductase activity, acting on single donors with incorporation of molecular oxygen, incorporation of two atoms of oxygen	14	5	19	79	3.77526e-05
MF	GO:0004322	ferroxidase activity	0	7	7	14	7.60893e-05
MF	GO:0008199	ferric iron binding	0	7	7	14	7.60893e-05
MF	GO:0016724	oxidoreductase activity, oxidizing metal ions, oxygen as acceptor	0	7	7	14	7.60893e-05
MF	GO:0003979	UDP-glucose 6-dehydrogenase activity	5	0	5	7	9.16063e-05
MF	GO:0140110	transcription regulator activity	62	4	66	472	9.37379e-05
MF	GO:0016798	hydrolase activity, acting on glycosyl bonds	80	18	98	772	0.000108665
MF	GO:0051740	ethylene binding	6	0	6	11	0.000138748
MF	GO:0072328	alkene binding	6	0	6	11	0.000138748
MF	GO:0016872	intramolecular lyase activity	7	0	7	16	0.000216801
MF	GO:0015369	calcium:proton antiporter activity	3	2	5	8	0.000226615
MF	GO:0045548	phenylalanine ammonia-lyase activity	5	0	5	8	0.000226615
MF	GO:0046527	glucosyltransferase activity	35	10	45	302	0.000287909
MF	GO:0004190	aspartic-type endopeptidase activity	22	2	24	129	0.000309588
MF	GO:0070001	aspartic-type peptidase activity	22	2	24	129	0.000309588
MF	GO:0004601	peroxidase activity	30	3	33	206	0.00049047
MF	GO:0031409	pigment binding	0	7	7	18	0.000515768
MF	GO:0016684	oxidoreductase activity, acting on peroxide as acceptor	30	3	33	208	0.000584223
MF	GO:0004457	lactate dehydrogenase activity	3	0	3	3	0.000666331
MF	GO:0004459	L-lactate dehydrogenase activity	3	0	3	3	0.000666331
MF	GO:0003849	3-deoxy-7-phosphoheptulonate synthase activity	4	0	4	6	0.00075489
MF	GO:0042409	caffeoyl-CoA O-methyltransferase activity	4	0	4	6	0.00075489
MF	GO:0051139	metal ion:proton antiporter activity	4	3	7	19	0.00075533
MF	GO:0043565	sequence-specific DNA binding	41	8	49	354	0.000882198
MF	GO:0015085	calcium ion transmembrane transporter activity	8	3	11	43	0.000916806
MF	GO:0004499	N,N-dimethylaniline monooxygenase activity	4	6	10	37	0.000979919
MF	GO:0050660	flavin adenine dinucleotide binding	22	10	32	208	0.00118985
MF	GO:0015299	solute:proton antiporter activity	8	7	15	72	0.00121795
MF	GO:0030246	carbohydrate binding	45	4	49	360	0.00127178
MF	GO:0016207	4-coumarate-CoA ligase activity	4	0	4	7	0.00163927
MF	GO:0016757	transferase activity, transferring glycosyl groups	79	21	100	864	0.00223262
MF	GO:0033808	6'-deoxychalcone synthase activity	3	0	3	4	0.00249089
MF	GO:0016758	transferase activity, transferring hexosyl groups	61	15	76	630	0.00251214
MF	GO:0004674	protein serine/threonine kinase activity	111	15	126	1134	0.00285038
MF	GO:0004089	carbonate dehydratase activity	2	2	4	8	0.00305192
MF	GO:0050113	inositol oxygenase activity	2	2	4	8	0.00305192
MF	GO:0050662	coenzyme binding	70	20	90	775	0.0032804
MF	GO:0016209	antioxidant activity	30	3	33	231	0.00344672
MF	GO:0038199	ethylene receptor activity	4	0	4	9	0.00511499
MF	GO:0015298	solute:cation antiporter activity	8	7	15	83	0.00517652
MF	GO:0016157	sucrose synthase activity	4	1	5	14	0.00518313
MF	GO:0042562	hormone binding	8	2	10	46	0.00557274
MF	GO:0008483	transaminase activity	8	6	14	76	0.00569891
MF	GO:0016769	transferase activity, transferring nitrogenous groups	8	6	14	76	0.00569891
MF	GO:0004095	carnitine O-palmitoyltransferase activity	3	0	3	5	0.00582155
MF	GO:0004420	hydroxymethylglutaryl-CoA reductase (NADPH) activity	0	3	3	5	0.00582155
MF	GO:0016406	carnitine O-acyltransferase activity	3	0	3	5	0.00582155
MF	GO:0016416	O-palmitoyltransferase activity	3	0	3	5	0.00582155
MF	GO:0015368	calcium:cation antiporter activity	3	2	5	15	0.00722176
MF	GO:0004673	protein histidine kinase activity	10	1	11	55	0.00723869
MF	GO:0004001	adenosine kinase activity	2	0	2	2	0.0076324
MF	GO:0008486	diphosphoinositol-polyphosphate diphosphatase activity	2	0	2	2	0.0076324
MF	GO:0010285	L,L-diaminopimelate aminotransferase activity	2	0	2	2	0.0076324
MF	GO:0030746	isoflavone 4'-O-methyltransferase activity	2	0	2	2	0.0076324
MF	GO:0033770	2-hydroxyisoflavanone synthase activity	2	0	2	2	0.0076324
MF	GO:0033773	isoflavone 2'-hydroxylase activity	2	0	2	2	0.0076324
MF	GO:0033987	2-hydroxyisoflavanone dehydratase activity	2	0	2	2	0.0076324
MF	GO:0047763	caffeate O-methyltransferase activity	2	0	2	2	0.0076324
MF	GO:0052840	inositol diphosphate tetrakisphosphate diphosphatase activity	2	0	2	2	0.0076324
MF	GO:0052843	inositol-1-diphosphate-2,3,4,5,6-pentakisphosphate diphosphatase activity	2	0	2	2	0.0076324
MF	GO:0052844	inositol-3-diphosphate-1,2,4,5,6-pentakisphosphate diphosphatase activity	2	0	2	2	0.0076324
MF	GO:0052845	inositol-5-diphosphate-1,2,3,4,6-pentakisphosphate diphosphatase activity	2	0	2	2	0.0076324
MF	GO:0052846	inositol-1,5-bisdiphosphate-2,3,4,6-tetrakisphosphate 1-diphosphatase activity	2	0	2	2	0.0076324
MF	GO:0052847	inositol-1,5-bisdiphosphate-2,3,4,6-tetrakisphosphate 5-diphosphatase activity	2	0	2	2	0.0076324
MF	GO:0052848	inositol-3,5-bisdiphosphate-2,3,4,6-tetrakisphosphate 5-diphosphatase activity	2	0	2	2	0.0076324
MF	GO:0070330	aromatase activity	2	0	2	2	0.0076324
MF	GO:0004029	aldehyde dehydrogenase (NAD+) activity	7	2	9	41	0.00783259
MF	GO:0004030	aldehyde dehydrogenase [NAD(P)+] activity	7	2	9	41	0.00783259
MF	GO:0050664	oxidoreductase activity, acting on NAD(P)H, oxygen as acceptor	7	0	7	28	0.00884425
MF	GO:0000155	phosphorelay sensor kinase activity	8	1	9	42	0.00921334
MF	GO:0140299	small molecule sensor activity	8	1	9	42	0.00921334
MF	GO:0016775	phosphotransferase activity, nitrogenous group as acceptor	10	1	11	57	0.00950862
MF	GO:0008374	O-acyltransferase activity	12	13	25	175	0.00995057
MF	GO:0004857	enzyme inhibitor activity	24	3	27	193	0.00998209
MF	GO:0003830	beta-1,4-mannosylglycoprotein 4-beta-N-acetylglucosaminyltransferase activity	3	0	3	6	0.0108882
MF	GO:0004366	glycerol-3-phosphate O-acyltransferase activity	0	3	3	6	0.0108882
MF	GO:0016841	ammonia-lyase activity	5	0	5	17	0.0128475
MF	GO:0046873	metal ion transmembrane transporter activity	24	11	35	272	0.0134297
MF	GO:0031406	carboxylic acid binding	14	6	20	136	0.0146325
MF	GO:0043177	organic acid binding	14	6	20	136	0.0146325
MF	GO:0045330	aspartyl esterase activity	15	0	15	93	0.0146564
MF	GO:0016836	hydro-lyase activity	14	2	16	102	0.0154129
MF	GO:0008889	glycerophosphodiester phosphodiesterase activity	3	1	4	12	0.0162452
MF	GO:0016614	oxidoreductase activity, acting on CH-OH group of donors	36	9	45	374	0.0177109
MF	GO:0031492	nucleosomal DNA binding	3	0	3	7	0.0178249
MF	GO:0016597	amino acid binding	11	2	13	79	0.0189388
MF	GO:0001758	retinal dehydrogenase activity	2	0	2	3	0.0215645
MF	GO:0005542	folic acid binding	0	2	2	3	0.0215645
MF	GO:0016174	NAD(P)H oxidase (H(2)O(2)-forming activity	2	0	2	3	0.0215645
MF	GO:0016712	oxidoreductase activity, acting on paired donors, with incorporation or reduction of molecular oxygen, reduced flavin or flavoprotein as one donor, and incorporation of one atom of oxygen	2	0	2	3	0.0215645
MF	GO:0030755	quercetin 3-O-methyltransferase activity	2	0	2	3	0.0215645
MF	GO:0050269	coniferyl-aldehyde dehydrogenase activity	2	0	2	3	0.0215645
MF	GO:0052841	inositol bisdiphosphate tetrakisphosphate diphosphatase activity	2	0	2	3	0.0215645
MF	GO:0052842	inositol diphosphate pentakisphosphate diphosphatase activity	2	0	2	3	0.0215645
MF	GO:0050661	NADP binding	6	9	15	98	0.0228171
MF	GO:0004722	protein serine/threonine phosphatase activity	14	5	19	134	0.0241431
MF	GO:0004867	serine-type endopeptidase inhibitor activity	3	0	3	8	0.0266887
MF	GO:0015297	antiporter activity	16	10	26	203	0.0313282
MF	GO:0008519	ammonium transmembrane transporter activity	4	0	4	15	0.0362998
MF	GO:0008381	mechanosensitive ion channel activity	0	3	3	9	0.0374756
MF	GO:0009975	cyclase activity	3	0	3	9	0.0374756
MF	GO:0010295	(+)-abscisic acid 8'-hydroxylase activity	1	2	3	9	0.0374756
MF	GO:0031490	chromatin DNA binding	3	0	3	9	0.0374756
MF	GO:0047769	arogenate dehydratase activity	3	0	3	9	0.0374756
MF	GO:0016840	carbon-nitrogen lyase activity	7	0	7	37	0.0387556
MF	GO:0005451	monovalent cation:proton antiporter activity	4	4	8	45	0.0392676
MF	GO:0030599	pectinesterase activity	16	0	16	114	0.0394087
MF	GO:0008375	acetylglucosaminyltransferase activity	11	0	11	70	0.0396709
MF	GO:0004097	catechol oxidase activity	2	0	2	4	0.0406382
MF	GO:0004106	chorismate mutase activity	2	0	2	4	0.0406382
MF	GO:0004305	ethanolamine kinase activity	2	0	2	4	0.0406382
MF	GO:0004360	glutamine-fructose-6-phosphate transaminase (isomerizing) activity	0	2	2	4	0.0406382
MF	GO:0004737	pyruvate decarboxylase activity	2	0	2	4	0.0406382
MF	GO:0004930	G protein-coupled receptor activity	1	1	2	4	0.0406382
MF	GO:0008839	4-hydroxy-tetrahydrodipicolinate reductase	0	2	2	4	0.0406382
MF	GO:0008999	ribosomal-protein-alanine N-acetyltransferase activity	1	1	2	4	0.0406382
[truncated: 740 more rows]
