# Supplementary material for: Comparative Transcriptome Analysis Reveals Complex Physiological Response and Gene Regulation in Peanut Roots and Leaves under Manganese Toxicity Stress
Source: Int J Mol Sci. 2023 Jan 6;24(2):1161. doi: 10.3390/ijms24021161 (PMC9867376; doi:10.3390/ijms24021161)
Supplement: Supplementary file 1 [file ijms-24-01161-s001.zip › Table S6-GO enrichment analysis-CK roots and 300 μM roots.xlsx]

## Sheet: Sheet1
Table S6 GO enrichment analysis-CK roots and 300 µM Mn roots.
Category	GO.ID	Term	Up	Down	DEG	Total	Pvalue
BP	GO:0006879	cellular iron ion homeostasis	0	10	10	29	4.81244e-13
BP	GO:0046916	cellular transition metal ion homeostasis	4	11	15	107	1.2554e-12
BP	GO:0055072	iron ion homeostasis	0	10	10	34	2.99822e-12
BP	GO:0055076	transition metal ion homeostasis	4	11	15	114	3.23524e-12
BP	GO:0006875	cellular metal ion homeostasis	4	11	15	116	4.18846e-12
BP	GO:0055065	metal ion homeostasis	4	11	15	135	3.8698e-11
BP	GO:0030003	cellular cation homeostasis	4	11	15	160	4.38969e-10
BP	GO:0051238	sequestering of metal ion	2	6	8	28	6.20791e-10
BP	GO:0006873	cellular ion homeostasis	4	11	15	166	7.36461e-10
BP	GO:0000041	transition metal ion transport	2	10	12	100	1.48606e-09
BP	GO:0055080	cation homeostasis	5	11	16	208	2.10999e-09
BP	GO:0098771	inorganic ion homeostasis	5	11	16	212	2.78122e-09
BP	GO:0006880	intracellular sequestering of iron ion	0	6	6	13	3.20688e-09
BP	GO:0030026	cellular manganese ion homeostasis	0	6	6	13	3.20688e-09
BP	GO:0071241	cellular response to inorganic substance	0	6	6	13	3.20688e-09
BP	GO:0071248	cellular response to metal ion	0	6	6	13	3.20688e-09
BP	GO:0071281	cellular response to iron ion	0	6	6	13	3.20688e-09
BP	GO:0097577	sequestering of iron ion	0	6	6	13	3.20688e-09
BP	GO:0006826	iron ion transport	0	8	8	35	4.39027e-09
BP	GO:0050801	ion homeostasis	5	11	16	224	6.14499e-09
BP	GO:0055071	manganese ion homeostasis	0	6	6	15	9.17724e-09
BP	GO:0051651	maintenance of location in cell	2	6	8	42	2.05629e-08
BP	GO:0006828	manganese ion transport	0	6	6	17	2.22656e-08
BP	GO:0010039	response to iron ion	0	6	6	17	2.22656e-08
BP	GO:0071421	manganese ion transmembrane transport	0	6	6	17	2.22656e-08
BP	GO:0055082	cellular chemical homeostasis	4	11	15	216	2.70538e-08
BP	GO:0010038	response to metal ion	2	6	8	44	3.02804e-08
BP	GO:0051235	maintenance of location	2	6	8	44	3.02804e-08
BP	GO:0030001	metal ion transport	8	12	20	422	8.15316e-08
BP	GO:0048878	chemical homeostasis	6	11	17	327	2.17283e-07
BP	GO:0006811	ion transport	14	17	31	1143	6.00796e-06
BP	GO:0006812	cation transport	10	13	23	710	6.562e-06
BP	GO:0034755	iron ion transmembrane transport	0	4	4	12	7.4376e-06
BP	GO:0098660	inorganic ion transmembrane transport	7	12	19	532	1.12924e-05
BP	GO:0010035	response to inorganic substance	2	6	8	112	4.19351e-05
BP	GO:0019725	cellular homeostasis	4	11	15	393	4.58826e-05
BP	GO:0055114	oxidation-reduction process	31	25	56	2982	7.24442e-05
BP	GO:0065008	regulation of biological quality	7	16	23	852	0.000111449
BP	GO:0006809	nitric oxide biosynthetic process	0	2	2	2	0.000128155
BP	GO:0046209	nitric oxide metabolic process	0	2	2	2	0.000128155
BP	GO:0070887	cellular response to chemical stimulus	6	11	17	542	0.000161085
BP	GO:0042592	homeostatic process	6	11	17	544	0.000168257
BP	GO:0007166	cell surface receptor signaling pathway	6	0	6	81	0.000318904
BP	GO:0098662	inorganic cation transmembrane transport	7	8	15	490	0.000503627
BP	GO:0034220	ion transmembrane transport	9	12	21	836	0.000577295
BP	GO:0042221	response to chemical	12	11	23	964	0.000643283
BP	GO:0009646	response to absence of light	0	2	2	4	0.000757445
BP	GO:0010200	response to chitin	2	0	2	4	0.000757445
BP	GO:1903409	reactive oxygen species biosynthetic process	0	2	2	4	0.000757445
BP	GO:1902358	sulfate transmembrane transport	0	4	4	38	0.000880078
BP	GO:0008272	sulfate transport	0	4	4	40	0.0010705
BP	GO:0098655	cation transmembrane transport	7	8	15	537	0.00127031
BP	GO:0098661	inorganic anion transmembrane transport	0	4	4	44	0.00153487
BP	GO:0072348	sulfur compound transport	0	4	4	50	0.0024696
BP	GO:0030488	tRNA methylation	2	1	3	27	0.00344773
BP	GO:0006486	protein glycosylation	4	1	5	94	0.00435799
BP	GO:0043413	macromolecule glycosylation	4	1	5	94	0.00435799
BP	GO:0042126	nitrate metabolic process	0	2	2	9	0.00437743
BP	GO:0042128	nitrate assimilation	0	2	2	9	0.00437743
BP	GO:2001057	reactive nitrogen species metabolic process	0	2	2	9	0.00437743
BP	GO:0009101	glycoprotein biosynthetic process	4	1	5	104	0.0066679
BP	GO:0009067	aspartate family amino acid biosynthetic process	1	3	4	69	0.00784555
BP	GO:0042136	neurotransmitter biosynthetic process	0	2	2	12	0.00784741
BP	GO:0070085	glycosylation	4	1	5	109	0.00809591
BP	GO:0006468	protein phosphorylation	29	1	30	1682	0.0089614
BP	GO:0006487	protein N-linked glycosylation	2	1	3	38	0.00907587
BP	GO:0006568	tryptophan metabolic process	3	0	3	38	0.00907587
BP	GO:0006586	indolalkylamine metabolic process	3	0	3	38	0.00907587
BP	GO:0072593	reactive oxygen species metabolic process	0	6	6	158	0.00940896
BP	GO:0055085	transmembrane transport	17	14	31	1791	0.0118757
BP	GO:0010043	response to zinc ion	2	0	2	15	0.0122086
BP	GO:0032119	sequestering of zinc ion	2	0	2	15	0.0122086
BP	GO:0061088	regulation of sequestering of zinc ion	2	0	2	15	0.0122086
BP	GO:0001510	RNA methylation	3	1	4	79	0.0124953
BP	GO:0009066	aspartate family amino acid metabolic process	1	3	4	79	0.0124953
BP	GO:0009100	glycoprotein metabolic process	4	1	5	124	0.0136265
BP	GO:0006882	cellular zinc ion homeostasis	2	0	2	16	0.0138493
BP	GO:0009642	response to light intensity	0	2	2	16	0.0138493
BP	GO:0055069	zinc ion homeostasis	2	0	2	16	0.0138493
BP	GO:0042430	indole-containing compound metabolic process	3	0	3	45	0.0144088
BP	GO:0098869	cellular oxidant detoxification	3	4	7	231	0.0165952
BP	GO:1990748	cellular detoxification	3	4	7	231	0.0165952
BP	GO:0051716	cellular response to stimulus	18	12	30	1770	0.0173131
BP	GO:0097237	cellular response to toxic substance	3	4	7	233	0.0173146
BP	GO:0060341	regulation of cellular localization	2	0	2	19	0.0193007
BP	GO:0050896	response to stimulus	28	14	42	2696	0.0196082
BP	GO:0000162	tryptophan biosynthetic process	2	0	2	20	0.0212869
BP	GO:0009089	lysine biosynthetic process via diaminopimelate	1	1	2	20	0.0212869
BP	GO:0046219	indolalkylamine biosynthetic process	2	0	2	20	0.0212869
BP	GO:0046451	diaminopimelate metabolic process	1	1	2	20	0.0212869
BP	GO:0072503	cellular divalent inorganic cation homeostasis	2	0	2	20	0.0212869
BP	GO:0008285	negative regulation of cell population proliferation	1	0	1	2	0.022562
BP	GO:0009911	positive regulation of flower development	1	0	1	2	0.022562
BP	GO:0048582	positive regulation of post-embryonic development	1	0	1	2	0.022562
BP	GO:0051094	positive regulation of developmental process	1	0	1	2	0.022562
BP	GO:0051240	positive regulation of multicellular organismal process	1	0	1	2	0.022562
BP	GO:0080036	regulation of cytokinin-activated signaling pathway	0	1	1	2	0.022562
BP	GO:0080037	negative regulation of cytokinin-activated signaling pathway	0	1	1	2	0.022562
BP	GO:2000243	positive regulation of reproductive process	1	0	1	2	0.022562
BP	GO:0006553	lysine metabolic process	1	1	2	22	0.0255003
BP	GO:0007215	glutamate receptor signaling pathway	2	0	2	22	0.0255003
BP	GO:0009085	lysine biosynthetic process	1	1	2	22	0.0255003
BP	GO:0035235	ionotropic glutamate receptor signaling pathway	2	0	2	22	0.0255003
BP	GO:0042435	indole-containing compound biosynthetic process	2	0	2	22	0.0255003
BP	GO:0071941	nitrogen cycle metabolic process	0	2	2	23	0.0277233
BP	GO:0098754	detoxification	3	4	7	259	0.028756
BP	GO:0008299	isoprenoid biosynthetic process	2	2	4	102	0.0289493
BP	GO:0016053	organic acid biosynthetic process	6	6	12	577	0.03242
BP	GO:0046394	carboxylic acid biosynthetic process	6	6	12	577	0.03242
BP	GO:0006012	galactose metabolic process	2	0	2	27	0.0373448
BP	GO:0006528	asparagine metabolic process	0	2	2	27	0.0373448
BP	GO:0006529	asparagine biosynthetic process	0	2	2	27	0.0373448
BP	GO:0072507	divalent inorganic cation homeostasis	2	0	2	27	0.0373448
BP	GO:0015698	inorganic anion transport	0	4	4	111	0.0377551
BP	GO:0016114	terpenoid biosynthetic process	1	2	3	67	0.0406262
BP	GO:0043412	macromolecule modification	44	3	47	3244	0.0428606
BP	GO:0006145	purine nucleobase catabolic process	0	1	1	4	0.0446171
BP	GO:0009115	xanthine catabolic process	0	1	1	4	0.0446171
BP	GO:0009900	dehiscence	1	0	1	4	0.0446171
BP	GO:0010047	fruit dehiscence	1	0	1	4	0.0446171
BP	GO:0010150	leaf senescence	1	0	1	4	0.0446171
BP	GO:0019877	diaminopimelate biosynthetic process	0	1	1	4	0.0446171
BP	GO:0046110	xanthine metabolic process	0	1	1	4	0.0446171
BP	GO:0090693	plant organ senescence	1	0	1	4	0.0446171
BP	GO:0090502	RNA phosphodiester bond hydrolysis, endonucleolytic	2	1	3	70	0.0453048
BP	GO:0009636	response to toxic substance	3	4	7	288	0.0465826
BP	GO:0042391	regulation of membrane potential	1	1	2	31	0.0480423
BP	GO:0072330	monocarboxylic acid biosynthetic process	3	4	7	291	0.0487554
BP	GO:0008610	lipid biosynthetic process	6	4	10	486	0.0512563
BP	GO:1901607	alpha-amino acid biosynthetic process	3	3	6	235	0.0519485
BP	GO:0006829	zinc ion transport	2	0	2	33	0.0537586
BP	GO:0071577	zinc ion transmembrane transport	2	0	2	33	0.0537586
BP	GO:0009838	abscission	1	0	1	5	0.0554581
BP	GO:0010227	floral organ abscission	1	0	1	5	0.0554581
BP	GO:0008037	cell recognition	2	0	2	34	0.0567025
BP	GO:0009875	pollen-pistil interaction	2	0	2	34	0.0567025
BP	GO:0048544	recognition of pollen	2	0	2	34	0.0567025
BP	GO:0009308	amine metabolic process	3	1	4	127	0.0568054
BP	GO:0006576	cellular biogenic amine metabolic process	3	0	3	77	0.0572049
BP	GO:0044106	cellular amine metabolic process	3	0	3	77	0.0572049
BP	GO:0017001	antibiotic catabolic process	0	4	4	131	0.0622421
BP	GO:0042744	hydrogen peroxide catabolic process	0	4	4	131	0.0622421
BP	GO:0006400	tRNA modification	2	1	3	80	0.0627136
BP	GO:0010243	response to organonitrogen compound	2	0	2	36	0.062754
BP	GO:0042493	response to drug	4	0	4	133	0.0650599
BP	GO:0016310	phosphorylation	33	2	35	2383	0.0658337
BP	GO:0046113	nucleobase catabolic process	0	1	1	6	0.0661766
BP	GO:0042743	hydrogen peroxide metabolic process	0	4	4	134	0.0664935
BP	GO:0098656	anion transmembrane transport	2	4	6	252	0.0680313
BP	GO:0006464	cellular protein modification process	41	2	43	3042	0.0718956
BP	GO:0036211	protein modification process	41	2	43	3042	0.0718956
BP	GO:0001505	regulation of neurotransmitter levels	0	2	2	40	0.0754668
BP	GO:0031407	oxylipin metabolic process	2	0	2	40	0.0754668
BP	GO:0031408	oxylipin biosynthetic process	2	0	2	40	0.0754668
BP	GO:0042133	neurotransmitter metabolic process	0	2	2	40	0.0754668
BP	GO:1901698	response to nitrogen compound	2	0	2	40	0.0754668
BP	GO:0015939	pantothenate metabolic process	0	1	1	7	0.076774
BP	GO:0015940	pantothenate biosynthetic process	0	1	1	7	0.076774
BP	GO:0042446	hormone biosynthetic process	1	2	3	88	0.0785419
BP	GO:0046271	phenylpropanoid catabolic process	0	2	2	41	0.0787632
BP	GO:0046274	lignin catabolic process	0	2	2	41	0.0787632
BP	GO:0051187	cofactor catabolic process	0	4	4	144	0.081719
BP	GO:0016999	antibiotic metabolic process	0	4	4	145	0.0833288
BP	GO:0008652	cellular amino acid biosynthetic process	3	3	6	267	0.0843752
BP	GO:0071805	potassium ion transmembrane transport	2	1	3	93	0.0892318
BP	GO:0009808	lignin metabolic process	0	2	2	46	0.0958821
BP	GO:0006721	terpenoid metabolic process	1	2	3	96	0.0959228
BP	GO:1901605	alpha-amino acid metabolic process	4	3	7	343	0.0966922
BP	GO:0070475	rRNA base methylation	1	0	1	9	0.097611
BP	GO:0007064	mitotic sister chromatid cohesion	0	1	1	10	0.107853
BP	GO:0035670	plant-type ovary development	1	0	1	10	0.107853
BP	GO:0048481	plant ovule development	1	0	1	10	0.107853
BP	GO:0007154	cell communication	17	1	18	1161	0.111372
BP	GO:0043414	macromolecule methylation	3	1	4	163	0.114874
BP	GO:0008283	cell population proliferation	1	0	1	11	0.11798
BP	GO:0042127	regulation of cell population proliferation	1	0	1	11	0.11798
BP	GO:0006720	isoprenoid metabolic process	2	2	4	165	0.118664
BP	GO:0070838	divalent metal ion transport	3	0	3	106	0.119615
BP	GO:0072511	divalent inorganic cation transport	3	0	3	106	0.119615
BP	GO:0009856	pollination	2	0	2	53	0.12139
BP	GO:0044706	multi-multicellular organism process	2	0	2	53	0.12139
BP	GO:0006541	glutamine metabolic process	0	2	2	54	0.125159
BP	GO:0009072	aromatic amino acid family metabolic process	3	0	3	109	0.127108
BP	GO:0043648	dicarboxylic acid metabolic process	2	1	3	109	0.127108
BP	GO:0007568	aging	1	0	1	12	0.127992
BP	GO:0009814	defense response, incompatible interaction	1	0	1	12	0.127992
BP	GO:0048440	carpel development	1	0	1	12	0.127992
BP	GO:0048467	gynoecium development	1	0	1	12	0.127992
BP	GO:0060548	negative regulation of cell death	1	0	1	12	0.127992
BP	GO:0009309	amine biosynthetic process	2	0	2	55	0.128956
BP	GO:0042401	cellular biogenic amine biosynthetic process	2	0	2	55	0.128956
BP	GO:0044283	small molecule biosynthetic process	6	6	12	732	0.129889
BP	GO:0065007	biological regulation	28	22	50	3788	0.134068
BP	GO:0007062	sister chromatid cohesion	0	1	1	13	0.137891
BP	GO:0009736	cytokinin-activated signaling pathway	0	1	1	13	0.137891
BP	GO:0071368	cellular response to cytokinin stimulus	0	1	1	13	0.137891
BP	GO:0006813	potassium ion transport	2	1	3	114	0.139957
BP	GO:0008033	tRNA processing	2	1	3	116	0.145215
BP	GO:0090501	RNA phosphodiester bond hydrolysis	2	1	3	116	0.145215
BP	GO:0006979	response to oxidative stress	1	4	5	245	0.146907
BP	GO:0010941	regulation of cell death	1	0	1	14	0.147678
BP	GO:0016109	tetraterpenoid biosynthetic process	0	1	1	14	0.147678
BP	GO:0016117	carotenoid biosynthetic process	0	1	1	14	0.147678
BP	GO:0048609	multicellular organismal reproductive process	1	0	1	14	0.147678
BP	GO:0072523	purine-containing compound catabolic process	0	1	1	14	0.147678
BP	GO:0006629	lipid metabolic process	10	5	15	985	0.152302
BP	GO:0015696	ammonium transport	1	0	1	15	0.157354
BP	GO:0016108	tetraterpenoid metabolic process	0	1	1	15	0.157354
BP	GO:0016116	carotenoid metabolic process	0	1	1	15	0.157354
BP	GO:0072488	ammonium transmembrane transport	1	0	1	15	0.157354
BP	GO:0019432	triglyceride biosynthetic process	0	1	1	16	0.166921
BP	GO:0032504	multicellular organism reproduction	1	0	1	16	0.166921
BP	GO:0009451	RNA modification	3	1	4	191	0.172467
BP	GO:0009073	aromatic amino acid family biosynthetic process	2	0	2	67	0.176307
BP	GO:0009691	cytokinin biosynthetic process	0	1	1	17	0.17638
BP	GO:0048438	floral whorl development	1	0	1	17	0.17638
BP	GO:0007165	signal transduction	15	1	16	1092	0.178038
BP	GO:0023052	signaling	15	1	16	1092	0.178038
BP	GO:0051704	multi-organism process	2	0	2	69	0.184451
BP	GO:0006641	triglyceride metabolic process	0	1	1	18	0.185732
BP	GO:0010143	cutin biosynthetic process	0	1	1	18	0.185732
BP	GO:0046460	neutral lipid biosynthetic process	0	1	1	18	0.185732
BP	GO:0046463	acylglycerol biosynthetic process	0	1	1	18	0.185732
BP	GO:0006810	transport	25	19	44	3401	0.190084
BP	GO:0043436	oxoacid metabolic process	10	8	18	1266	0.191815
BP	GO:0042445	hormone metabolic process	1	2	3	134	0.195137
BP	GO:0006082	organic acid metabolic process	10	8	18	1274	0.19892
BP	GO:0006638	neutral lipid metabolic process	0	1	1	20	0.204119
BP	GO:0006639	acylglycerol metabolic process	0	1	1	20	0.204119
BP	GO:0009686	gibberellin biosynthetic process	0	1	1	20	0.204119
BP	GO:0016102	diterpenoid biosynthetic process	0	1	1	20	0.204119
BP	GO:0030042	actin filament depolymerization	1	0	1	20	0.204119
BP	GO:0051261	protein depolymerization	1	0	1	20	0.204119
BP	GO:0051234	establishment of localization	25	19	44	3431	0.207196
BP	GO:0006633	fatty acid biosynthetic process	3	1	4	212	0.220964
BP	GO:0031167	rRNA methylation	1	0	1	22	0.222094
BP	GO:0048437	floral organ development	1	0	1	22	0.222094
BP	GO:0016311	dephosphorylation	7	1	8	512	0.227139
BP	GO:0009809	lignin biosynthetic process	0	1	1	24	0.239664
BP	GO:0009909	regulation of flower development	1	0	1	24	0.239664
BP	GO:0051179	localization	25	19	44	3485	0.239969
BP	GO:0006796	phosphate-containing compound metabolic process	40	3	43	3407	0.244206
BP	GO:0009968	negative regulation of signal transduction	0	1	1	25	0.2483
BP	GO:0010648	negative regulation of cell communication	0	1	1	25	0.2483
BP	GO:0023057	negative regulation of signaling	0	1	1	25	0.2483
BP	GO:0043650	dicarboxylic acid biosynthetic process	0	1	1	25	0.2483
BP	GO:0006820	anion transport	2	4	6	373	0.250117
BP	GO:0015672	monovalent inorganic cation transport	4	2	6	373	0.250117
BP	GO:0032787	monocarboxylic acid metabolic process	5	4	9	605	0.250232
BP	GO:0010817	regulation of hormone levels	1	2	3	153	0.251568
BP	GO:0006793	phosphorus metabolic process	40	3	43	3425	0.255874
BP	GO:0006955	immune response	1	0	1	26	0.256839
BP	GO:0045087	innate immune response	1	0	1	26	0.256839
BP	GO:0048831	regulation of shoot system development	1	0	1	27	0.265281
BP	GO:0002376	immune system process	1	0	1	28	0.273628
BP	GO:0006144	purine nucleobase metabolic process	0	1	1	28	0.273628
BP	GO:0008219	cell death	1	0	1	28	0.273628
BP	GO:0009737	response to abscisic acid	2	0	2	93	0.284647
BP	GO:0097305	response to alcohol	2	0	2	93	0.284647
BP	GO:0046856	phosphatidylinositol dephosphorylation	1	0	1	30	0.290039
BP	GO:0009698	phenylpropanoid metabolic process	0	2	2	95	0.293044
BP	GO:1901700	response to oxygen-containing compound	4	0	4	243	0.29782
BP	GO:0046777	protein autophosphorylation	1	0	1	31	0.298105
BP	GO:0046839	phospholipid dephosphorylation	1	0	1	32	0.30608
BP	GO:0009064	glutamine family amino acid metabolic process	0	2	2	99	0.309796
BP	GO:0009755	hormone-mediated signaling pathway	3	1	4	248	0.310566
BP	GO:0032870	cellular response to hormone stimulus	3	1	4	248	0.310566
BP	GO:0071495	cellular response to endogenous stimulus	3	1	4	248	0.310566
BP	GO:0044255	cellular lipid metabolic process	6	4	10	726	0.310717
BP	GO:0000154	rRNA modification	1	0	1	33	0.313965
BP	GO:0008154	actin polymerization or depolymerization	1	0	1	33	0.313965
BP	GO:0009735	response to cytokinin	0	1	1	33	0.313965
BP	GO:0032879	regulation of localization	2	0	2	100	0.313972
BP	GO:0042737	drug catabolic process	1	4	5	329	0.318317
BP	GO:0010268	brassinosteroid homeostasis	1	0	1	34	0.321761
BP	GO:0048366	leaf development	1	0	1	34	0.321761
BP	GO:2000241	regulation of reproductive process	1	0	1	34	0.321761
BP	GO:0005996	monosaccharide metabolic process	4	0	4	254	0.325931
BP	GO:0043547	positive regulation of GTPase activity	1	1	2	103	0.326467
BP	GO:0009690	cytokinin metabolic process	0	1	1	35	0.329469
BP	GO:0006063	uronic acid metabolic process	2	0	2	104	0.330619
BP	GO:0019585	glucuronate metabolic process	2	0	2	104	0.330619
BP	GO:0052695	cellular glucuronidation	2	0	2	104	0.330619
BP	GO:0052696	flavonoid glucuronidation	2	0	2	104	0.330619
BP	GO:0006631	fatty acid metabolic process	3	1	4	258	0.336202
BP	GO:0016128	phytosteroid metabolic process	1	0	1	36	0.337089
BP	GO:0016129	phytosteroid biosynthetic process	1	0	1	36	0.337089
BP	GO:0016131	brassinosteroid metabolic process	1	0	1	36	0.337089
BP	GO:0016132	brassinosteroid biosynthetic process	1	0	1	36	0.337089
BP	GO:0070588	calcium ion transmembrane transport	1	0	1	36	0.337089
BP	GO:0120178	steroid hormone biosynthetic process	1	0	1	36	0.337089
BP	GO:0019752	carboxylic acid metabolic process	10	6	16	1244	0.338439
BP	GO:0071310	cellular response to organic substance	3	1	4	260	0.341343
BP	GO:0051345	positive regulation of hydrolase activity	1	1	2	107	0.343031
BP	GO:0006816	calcium ion transport	1	0	1	37	0.344624
BP	GO:0034754	cellular hormone metabolic process	0	1	1	37	0.344624
BP	GO:0048585	negative regulation of response to stimulus	0	1	1	37	0.344624
BP	GO:0009734	auxin-activated signaling pathway	2	0	2	108	0.347153
BP	GO:0071365	cellular response to auxin stimulus	2	0	2	108	0.347153
BP	GO:0006855	drug transmembrane transport	2	0	2	109	0.351266
BP	GO:0043087	regulation of GTPase activity	1	1	2	109	0.351266
BP	GO:0009685	gibberellin metabolic process	0	1	1	38	0.352073
BP	GO:0016998	cell wall macromolecule catabolic process	1	0	1	38	0.352073
BP	GO:0019318	hexose metabolic process	2	0	2	110	0.35537
BP	GO:0006026	aminoglycan catabolic process	1	0	1	39	0.359437
BP	GO:0006030	chitin metabolic process	1	0	1	39	0.359437
BP	GO:0006032	chitin catabolic process	1	0	1	39	0.359437
BP	GO:0046348	amino sugar catabolic process	1	0	1	39	0.359437
BP	GO:1901072	glucosamine-containing compound catabolic process	1	0	1	39	0.359437
BP	GO:0019439	aromatic compound catabolic process	0	3	3	189	0.362681
BP	GO:0048580	regulation of post-embryonic development	1	0	1	41	0.373917
BP	GO:1901071	glucosamine-containing compound metabolic process	1	0	1	41	0.373917
BP	GO:0015893	drug transport	2	0	2	115	0.375747
BP	GO:0016101	diterpenoid metabolic process	0	1	1	42	0.381035
BP	GO:0055088	lipid homeostasis	1	0	1	42	0.381035
BP	GO:0003333	amino acid transmembrane transport	2	0	2	117	0.383824
BP	GO:1901361	organic cyclic compound catabolic process	0	3	3	196	0.384233
BP	GO:0010033	response to organic substance	5	1	6	442	0.386598
BP	GO:0006108	malate metabolic process	1	0	1	44	0.395029
BP	GO:0042398	cellular modified amino acid biosynthetic process	0	1	1	47	0.415431
BP	GO:0044036	cell wall macromolecule metabolic process	2	0	2	125	0.415666
BP	GO:0006520	cellular amino acid metabolic process	4	3	7	544	0.421757
BP	GO:0016125	sterol metabolic process	1	0	1	49	0.428651
BP	GO:0006865	amino acid transport	2	0	2	129	0.431278
BP	GO:0006694	steroid biosynthetic process	1	0	1	50	0.435149
BP	GO:0006952	defense response	4	0	4	297	0.436005
BP	GO:0006470	protein dephosphorylation	4	0	4	299	0.441044
BP	GO:0006040	amino sugar metabolic process	1	0	1	51	0.441573
BP	GO:0048827	phyllome development	1	0	1	51	0.441573
BP	GO:0044550	secondary metabolite biosynthetic process	1	2	3	217	0.447684
BP	GO:0043624	cellular protein complex disassembly	1	0	1	52	0.447924
BP	GO:2000026	regulation of multicellular organismal development	1	0	1	52	0.447924
BP	GO:0009813	flavonoid biosynthetic process	2	0	2	134	0.450478
BP	GO:0019748	secondary metabolic process	1	3	4	303	0.451081
BP	GO:0006399	tRNA metabolic process	2	1	3	220	0.456549
BP	GO:0000070	mitotic sister chromatid segregation	0	1	1	54	0.460412
BP	GO:0007015	actin filament organization	1	0	1	54	0.460412
BP	GO:0032984	protein-containing complex disassembly	1	0	1	54	0.460412
BP	GO:1903825	organic acid transmembrane transport	2	0	2	137	0.461822
BP	GO:1905039	carboxylic acid transmembrane transport	2	0	2	137	0.461822
BP	GO:0009812	flavonoid metabolic process	2	0	2	139	0.469308
BP	GO:0006022	aminoglycan metabolic process	1	0	1	56	0.472619
BP	GO:0008645	hexose transmembrane transport	1	0	1	56	0.472619
BP	GO:0015749	monosaccharide transmembrane transport	1	0	1	56	0.472619
BP	GO:0042364	water-soluble vitamin biosynthetic process	0	1	1	56	0.472619
BP	GO:0046323	glucose import	1	0	1	56	0.472619
BP	GO:0140014	mitotic nuclear division	0	1	1	56	0.472619
BP	GO:1904659	glucose transmembrane transport	1	0	1	56	0.472619
BP	GO:0030029	actin filament-based process	1	0	1	57	0.478619
BP	GO:0030036	actin cytoskeleton organization	1	0	1	57	0.478619
BP	GO:0033993	response to lipid	2	0	2	142	0.480421
BP	GO:0010411	xyloglucan metabolic process	1	0	1	58	0.484551
BP	GO:0051239	regulation of multicellular organismal process	1	0	1	59	0.490415
BP	GO:0006767	water-soluble vitamin metabolic process	0	1	1	60	0.496213
BP	GO:0018105	peptidyl-serine phosphorylation	1	0	1	60	0.496213
BP	GO:0018209	peptidyl-serine modification	1	0	1	60	0.496213
BP	GO:0048523	negative regulation of cellular process	2	1	3	235	0.499924
BP	GO:0000819	sister chromatid segregation	0	1	1	61	0.501946
BP	GO:0009738	abscisic acid-activated signaling pathway	1	0	1	61	0.501946
BP	GO:0071215	cellular response to abscisic acid stimulus	1	0	1	61	0.501946
BP	GO:0097306	cellular response to alcohol	1	0	1	61	0.501946
BP	GO:0009416	response to light stimulus	0	2	2	150	0.509347
BP	GO:0090305	nucleic acid phosphodiester bond hydrolysis	2	1	3	241	0.516783
BP	GO:0051641	cellular localization	2	6	8	690	0.525507
BP	GO:0008202	steroid metabolic process	1	0	1	66	0.529649
BP	GO:0009112	nucleobase metabolic process	0	1	1	66	0.529649
BP	GO:0009699	phenylpropanoid biosynthetic process	0	1	1	67	0.535003
BP	GO:0009908	flower development	1	0	1	67	0.535003
BP	GO:0090567	reproductive shoot system development	1	0	1	67	0.535003
BP	GO:0016567	protein ubiquitination	4	0	4	339	0.538294
BP	GO:0098813	nuclear chromosome segregation	0	1	1	68	0.540296
BP	GO:0022414	reproductive process	3	0	3	250	0.541492
BP	GO:0000003	reproduction	3	0	3	253	0.549566
BP	GO:0009110	vitamin biosynthetic process	0	1	1	70	0.550702
BP	GO:0022411	cellular component disassembly	1	0	1	70	0.550702
BP	GO:0009733	response to auxin	2	0	2	163	0.554059
BP	GO:0006414	translational elongation	1	0	1	71	0.555817
BP	GO:1903047	mitotic cell cycle process	0	1	1	71	0.555817
BP	GO:0009314	response to radiation	0	2	2	164	0.557377
BP	GO:0001101	response to acid chemical	2	0	2	168	0.570476
BP	GO:0015849	organic acid transport	2	0	2	168	0.570476
BP	GO:0046942	carboxylic acid transport	2	0	2	168	0.570476
BP	GO:0006766	vitamin metabolic process	0	1	1	74	0.570817
BP	GO:0043207	response to external biotic stimulus	1	0	1	74	0.570817
BP	GO:0051707	response to other organism	1	0	1	74	0.570817
BP	GO:0098542	defense response to other organism	1	0	1	74	0.570817
BP	GO:1901137	carbohydrate derivative biosynthetic process	4	1	5	449	0.579015
BP	GO:0032446	protein modification by small protein conjugation	4	0	4	358	0.581442
BP	GO:0043085	positive regulation of catalytic activity	1	1	2	172	0.583292
BP	GO:0044093	positive regulation of molecular function	1	1	2	172	0.583292
BP	GO:0000278	mitotic cell cycle	0	1	1	77	0.585313
BP	GO:0006099	tricarboxylic acid cycle	1	0	1	77	0.585313
BP	GO:0045017	glycerolipid biosynthetic process	0	1	1	77	0.585313
BP	GO:1901136	carbohydrate derivative catabolic process	1	0	1	78	0.590035
BP	GO:0045893	positive regulation of transcription, DNA-templated	0	1	1	79	0.594704
BP	GO:1902680	positive regulation of RNA biosynthetic process	0	1	1	79	0.594704
BP	GO:1903508	positive regulation of nucleic acid-templated transcription	0	1	1	79	0.594704
BP	GO:0006885	regulation of pH	1	0	1	81	0.603884
BP	GO:0007059	chromosome segregation	0	1	1	81	0.603884
BP	GO:0051336	regulation of hydrolase activity	1	1	2	179	0.605041
BP	GO:0018108	peptidyl-tyrosine phosphorylation	1	0	1	82	0.608396
BP	GO:0018212	peptidyl-tyrosine modification	1	0	1	82	0.608396
BP	GO:0045892	negative regulation of transcription, DNA-templated	1	0	1	82	0.608396
BP	GO:0055067	monovalent inorganic cation homeostasis	1	0	1	83	0.612857
BP	GO:0032259	methylation	3	2	5	468	0.61577
BP	GO:0045935	positive regulation of nucleobase-containing compound metabolic process	0	1	1	85	0.621628
BP	GO:0051254	positive regulation of RNA metabolic process	0	1	1	85	0.621628
BP	GO:0097435	supramolecular fiber organization	1	0	1	87	0.630201
BP	GO:0044419	interspecies interaction between organisms	1	0	1	88	0.634414
BP	GO:0009719	response to endogenous stimulus	3	1	4	384	0.636582
BP	GO:0009725	response to hormone	3	1	4	384	0.636582
BP	GO:0009060	aerobic respiration	1	0	1	89	0.63858
BP	GO:0034219	carbohydrate transmembrane transport	1	0	1	89	0.63858
BP	GO:1901617	organic hydroxy compound biosynthetic process	1	0	1	91	0.64677
BP	GO:0007264	small GTPase mediated signal transduction	2	0	2	195	0.651507
BP	GO:0010410	hemicellulose metabolic process	1	0	1	93	0.654776
BP	GO:1902679	negative regulation of RNA biosynthetic process	1	0	1	93	0.654776
BP	GO:1903507	negative regulation of nucleic acid-templated transcription	1	0	1	93	0.654776
BP	GO:0099402	plant organ development	1	0	1	94	0.65871
BP	GO:2000113	negative regulation of cellular macromolecule biosynthetic process	1	0	1	94	0.65871
BP	GO:0034470	ncRNA processing	2	1	3	299	0.662288
BP	GO:0050793	regulation of developmental process	1	0	1	95	0.6626
BP	GO:0051253	negative regulation of RNA metabolic process	1	0	1	95	0.6626
BP	GO:0071229	cellular response to acid chemical	1	0	1	95	0.6626
BP	GO:0046486	glycerolipid metabolic process	1	1	2	200	0.665111
BP	GO:0046148	pigment biosynthetic process	0	1	1	96	0.666446
BP	GO:0017144	drug metabolic process	1	6	7	689	0.669087
BP	GO:0000280	nuclear division	0	1	1	97	0.670249
BP	GO:0070647	protein modification by small protein conjugation or removal	4	0	4	403	0.673796
BP	GO:0048518	positive regulation of biological process	1	1	2	206	0.680871
BP	GO:0009891	positive regulation of biosynthetic process	0	1	1	101	0.685031
BP	GO:0010557	positive regulation of macromolecule biosynthetic process	0	1	1	101	0.685031
BP	GO:0031328	positive regulation of cellular biosynthetic process	0	1	1	101	0.685031
BP	GO:0010628	positive regulation of gene expression	0	1	1	102	0.688622
BP	GO:0008152	metabolic process	122	49	171	15314	0.69589
BP	GO:0010383	cell wall polysaccharide metabolic process	1	0	1	105	0.699153
BP	GO:0010558	negative regulation of macromolecule biosynthetic process	1	0	1	105	0.699153
BP	GO:0045934	negative regulation of nucleobase-containing compound metabolic process	1	0	1	105	0.699153
BP	GO:0071396	cellular response to lipid	1	0	1	106	0.702584
BP	GO:0046488	phosphatidylinositol metabolic process	1	0	1	107	0.705976
BP	GO:0006950	response to stress	7	5	12	1196	0.710502
BP	GO:0044281	small molecule metabolic process	12	9	21	2037	0.710978
BP	GO:0009890	negative regulation of biosynthetic process	1	0	1	110	0.715923
BP	GO:0009966	regulation of signal transduction	0	1	1	110	0.715923
BP	GO:0010646	regulation of cell communication	0	1	1	110	0.715923
BP	GO:0023051	regulation of signaling	0	1	1	110	0.715923
BP	GO:0031327	negative regulation of cellular biosynthetic process	1	0	1	110	0.715923
BP	GO:0042440	pigment metabolic process	0	1	1	111	0.719164
BP	GO:0048367	shoot system development	1	0	1	114	0.728666
BP	GO:0048285	organelle fission	0	1	1	115	0.731762
BP	GO:0015711	organic anion transport	2	0	2	228	0.733538
BP	GO:0032501	multicellular organismal process	4	0	4	441	0.740113
BP	GO:0030258	lipid modification	1	0	1	118	0.74084
BP	GO:0044267	cellular protein metabolic process	45	2	47	4460	0.741553
BP	GO:0006351	transcription, DNA-templated	12	5	17	1703	0.744254
BP	GO:0048519	negative regulation of biological process	2	1	3	341	0.746158
BP	GO:1902600	proton transmembrane transport	1	1	2	234	0.746563
BP	GO:0042546	cell wall biogenesis	1	0	1	120	0.746721
BP	GO:0097659	nucleic acid-templated transcription	12	5	17	1718	0.756873
BP	GO:0051186	cofactor metabolic process	0	5	5	557	0.760857
BP	GO:0032774	RNA biosynthetic process	12	5	17	1727	0.764249
BP	GO:0009607	response to biotic stimulus	1	0	1	127	0.766279
BP	GO:0006575	cellular modified amino acid metabolic process	0	1	1	133	0.781841
BP	GO:0019538	protein metabolic process	48	5	53	5083	0.784189
BP	GO:0048608	reproductive structure development	1	0	1	134	0.784332
BP	GO:0061458	reproductive system development	1	0	1	134	0.784332
BP	GO:0044270	cellular nitrogen compound catabolic process	0	1	1	139	0.796371
BP	GO:0046700	heterocycle catabolic process	0	1	1	140	0.798697
BP	GO:1901701	cellular response to oxygen-containing compound	1	0	1	144	0.80774
BP	GO:0003006	developmental process involved in reproduction	1	0	1	147	0.814256
BP	GO:0007010	cytoskeleton organization	1	0	1	148	0.816379
BP	GO:0045333	cellular respiration	1	0	1	152	0.824631
BP	GO:0048583	regulation of response to stimulus	0	1	1	155	0.830577
BP	GO:0051173	positive regulation of nitrogen compound metabolic process	0	1	1	155	0.830577
BP	GO:0034660	ncRNA metabolic process	2	1	3	398	0.83251
BP	GO:0010604	positive regulation of macromolecule metabolic process	0	1	1	157	0.834429
BP	GO:0051172	negative regulation of nitrogen compound metabolic process	1	0	1	157	0.834429
BP	GO:0009605	response to external stimulus	1	0	1	159	0.838193
BP	GO:0022402	cell cycle process	0	1	1	159	0.838193
BP	GO:0031324	negative regulation of cellular metabolic process	1	0	1	162	0.843681
BP	GO:1901615	organic hydroxy compound metabolic process	1	0	1	166	0.850711
BP	GO:0031325	positive regulation of cellular metabolic process	0	1	1	170	0.857426
BP	GO:0009893	positive regulation of metabolic process	0	1	1	171	0.859058
BP	GO:0006650	glycerophospholipid metabolic process	1	0	1	174	0.863841
BP	GO:0006364	rRNA processing	1	0	1	176	0.866939
BP	GO:0009791	post-embryonic development	1	0	1	176	0.866939
BP	GO:0016072	rRNA metabolic process	1	0	1	176	0.866939
BP	GO:0009628	response to abiotic stimulus	0	2	2	311	0.870577
BP	GO:0010629	negative regulation of gene expression	1	0	1	179	0.871456
BP	GO:0008643	carbohydrate transport	1	0	1	182	0.87582
BP	GO:0009108	coenzyme biosynthetic process	0	1	1	187	0.882768
BP	GO:0050794	regulation of cellular process	22	5	27	2884	0.883279
BP	GO:0044260	cellular macromolecule metabolic process	62	9	71	6969	0.885019
BP	GO:0048522	positive regulation of cellular process	0	1	1	194	0.89185
BP	GO:1901135	carbohydrate derivative metabolic process	5	1	6	803	0.896928
BP	GO:0009987	cellular process	118	51	169	15580	0.902977
BP	GO:0015980	energy derivation by oxidation of organic compounds	1	0	1	206	0.905818
BP	GO:0006644	phospholipid metabolic process	1	0	1	210	0.910063
BP	GO:0006355	regulation of transcription, DNA-templated	6	4	10	1259	0.911726
BP	GO:0016070	RNA metabolic process	17	7	24	2669	0.911738
BP	GO:1901564	organonitrogen compound metabolic process	53	11	64	6446	0.916368
BP	GO:0048731	system development	1	0	1	217	0.917038
BP	GO:1903506	regulation of nucleic acid-templated transcription	6	4	10	1274	0.918573
BP	GO:2001141	regulation of RNA biosynthetic process	6	4	10	1274	0.918573
BP	GO:0019684	photosynthesis, light reaction	0	1	1	226	0.92522
BP	GO:0051252	regulation of RNA metabolic process	6	4	10	1295	0.927404
BP	GO:0009058	biosynthetic process	31	20	51	5312	0.931763
BP	GO:0007049	cell cycle	0	1	1	236	0.933372
BP	GO:0044249	cellular biosynthetic process	27	18	45	4758	0.933529
BP	GO:0044248	cellular catabolic process	2	7	9	1204	0.933846
BP	GO:0019219	regulation of nucleobase-containing compound metabolic process	6	4	10	1314	0.934679
BP	GO:0007275	multicellular organism development	2	0	2	386	0.935382
BP	GO:0006732	coenzyme metabolic process	0	1	1	239	0.93564
BP	GO:0050789	regulation of biological process	22	5	27	3043	0.935769
BP	GO:0010605	negative regulation of macromolecule metabolic process	1	0	1	242	0.937832
BP	GO:0006396	RNA processing	3	1	4	657	0.942913
BP	GO:0009892	negative regulation of metabolic process	1	0	1	250	0.943319
BP	GO:0035556	intracellular signal transduction	3	0	3	540	0.946637
BP	GO:2000112	regulation of cellular macromolecule biosynthetic process	6	4	10	1356	0.948571
BP	GO:1901565	organonitrogen compound catabolic process	3	1	4	680	0.952278
BP	GO:0010556	regulation of macromolecule biosynthetic process	6	4	10	1371	0.952869
BP	GO:0006073	cellular glucan metabolic process	1	0	1	266	0.952889
BP	GO:0009889	regulation of biosynthetic process	6	4	10	1376	0.95423
BP	GO:0031326	regulation of cellular biosynthetic process	6	4	10	1376	0.95423
BP	GO:0044042	glucan metabolic process	1	0	1	270	0.955019
BP	GO:0050790	regulation of catalytic activity	1	1	2	424	0.955069
BP	GO:0065009	regulation of molecular function	1	1	2	427	0.956351
BP	GO:1901576	organic substance biosynthetic process	30	16	46	4973	0.956422
BP	GO:0018193	peptidyl-amino acid modification	2	0	2	430	0.957599
BP	GO:0071555	cell wall organization	1	1	2	434	0.959211
BP	GO:0045229	external encapsulating structure organization	1	1	2	443	0.962625
BP	GO:0071554	cell wall organization or biogenesis	2	1	3	583	0.963143
BP	GO:0019438	aromatic compound biosynthetic process	14	6	20	2485	0.96567
BP	GO:1901362	organic cyclic compound biosynthetic process	15	6	21	2590	0.966099
BP	GO:0009056	catabolic process	3	8	11	1540	0.966784
BP	GO:0006281	DNA repair	0	1	1	298	0.967469
BP	GO:0034654	nucleobase-containing compound biosynthetic process	12	5	17	2195	0.96908
BP	GO:0051188	cofactor biosynthetic process	0	1	1	303	0.969299
BP	GO:0048856	anatomical structure development	2	0	2	464	0.96956
BP	GO:0010468	regulation of gene expression	6	4	10	1448	0.970328
BP	GO:0005975	carbohydrate metabolic process	8	3	11	1564	0.971207
BP	GO:0006974	cellular response to DNA damage stimulus	0	1	1	309	0.971361
BP	GO:0042254	ribosome biogenesis	1	0	1	310	0.971691
BP	GO:0044264	cellular polysaccharide metabolic process	1	0	1	313	0.972659
BP	GO:0018130	heterocycle biosynthetic process	14	5	19	2448	0.97535
BP	GO:1901566	organonitrogen compound biosynthetic process	10	5	15	2029	0.975805
BP	GO:0006511	ubiquitin-dependent protein catabolic process	1	0	1	326	0.976484
BP	GO:0019941	modification-dependent protein catabolic process	1	0	1	332	0.978065
BP	GO:0043632	modification-dependent macromolecule catabolic process	1	0	1	338	0.97954
BP	GO:0006807	nitrogen compound metabolic process	70	21	91	9324	0.979559
BP	GO:0032502	developmental process	2	0	2	506	0.97991
BP	GO:0043170	macromolecule metabolic process	67	15	82	8543	0.981612
BP	GO:0051171	regulation of nitrogen compound metabolic process	6	4	10	1532	0.982562
BP	GO:0044238	primary metabolic process	88	24	112	11231	0.983133
BP	GO:0080090	regulation of primary metabolic process	6	4	10	1540	0.983446
BP	GO:0090304	nucleic acid metabolic process	17	8	25	3165	0.984882
BP	GO:0030163	protein catabolic process	2	0	2	540	0.985712
BP	GO:0031323	regulation of cellular metabolic process	6	4	10	1564	0.985857
BP	GO:0044237	cellular metabolic process	84	30	114	11465	0.986613
BP	GO:0006508	proteolysis	4	2	6	1106	0.987836
BP	GO:0044265	cellular macromolecule catabolic process	2	0	2	566	0.989018
BP	GO:0022613	ribonucleoprotein complex biogenesis	1	0	1	392	0.989076
BP	GO:0009059	macromolecule biosynthetic process	19	7	26	3333	0.989124
BP	GO:0006091	generation of precursor metabolites and energy	1	1	2	567	0.989129
BP	GO:0072521	purine-containing compound metabolic process	0	1	1	393	0.989203
BP	GO:0034645	cellular macromolecule biosynthetic process	19	6	25	3249	0.990145
BP	GO:0071704	organic substance metabolic process	87	32	119	11989	0.990751
BP	GO:0060255	regulation of macromolecule metabolic process	6	4	10	1634	0.991169
BP	GO:0044271	cellular nitrogen compound biosynthetic process	17	10	27	3483	0.991462
BP	GO:0015979	photosynthesis	0	1	1	415	0.991643
BP	GO:0043604	amide biosynthetic process	3	3	6	1168	0.99252
BP	GO:0019222	regulation of metabolic process	6	4	10	1663	0.992769
BP	GO:0051603	proteolysis involved in cellular protein catabolic process	1	0	1	432	0.993145
BP	GO:0044257	cellular protein catabolic process	1	0	1	437	0.993533
BP	GO:0033554	cellular response to stress	0	1	1	452	0.994572
BP	GO:0051276	chromosome organization	0	1	1	472	0.995702
BP	GO:0071705	nitrogen compound transport	3	0	3	830	0.996214
BP	GO:0043933	protein-containing complex subunit organization	1	0	1	485	0.996308
BP	GO:0044262	cellular carbohydrate metabolic process	1	0	1	488	0.996435
BP	GO:0006259	DNA metabolic process	0	1	1	491	0.996558
BP	GO:0006725	cellular aromatic compound metabolic process	20	12	32	4180	0.996756
BP	GO:0005976	polysaccharide metabolic process	1	0	1	508	0.997179
BP	GO:1901575	organic substance catabolic process	3	3	6	1314	0.997741
BP	GO:1901360	organic cyclic compound metabolic process	21	11	32	4251	0.997797
BP	GO:0009057	macromolecule catabolic process	3	0	3	889	0.997866
BP	GO:0043603	cellular amide metabolic process	3	3	6	1336	0.998125
BP	GO:0046483	heterocycle metabolic process	20	10	30	4091	0.99831
BP	GO:0055086	nucleobase-containing small molecule metabolic process	0	1	1	570	0.998636
BP	GO:0010467	gene expression	18	6	24	3527	0.998903
BP	GO:0006139	nucleobase-containing compound metabolic process	17	9	26	3751	0.998961
BP	GO:0006412	translation	3	0	3	1049	0.999569
BP	GO:0043043	peptide biosynthetic process	3	0	3	1061	0.999619
BP	GO:0034641	cellular nitrogen compound metabolic process	23	14	37	5074	0.999629
BP	GO:0044085	cellular component biogenesis	2	0	2	917	0.999731
BP	GO:0071702	organic substance transport	3	0	3	1104	0.999755
BP	GO:0006518	peptide metabolic process	3	0	3	1165	0.99987
BP	GO:0019637	organophosphate metabolic process	1	0	1	775	0.999879
BP	GO:0006996	organelle organization	1	1	2	1107	0.999967
BP	GO:0016043	cellular component organization	2	2	4	1917	1
BP	GO:0071840	cellular component organization or biogenesis	3	2	5	2188	1
BP	GO:0008150	biological_process	163	66	229	20185	1
CC	GO:0005623	cell	0	8	8	143	0.000161093
CC	GO:0016020	membrane	109	24	133	10210	0.000359899
CC	GO:0031224	intrinsic component of membrane	87	18	105	7904	0.00232548
CC	GO:0016021	integral component of membrane	85	17	102	7795	0.00515125
CC	GO:0070469	respirasome	3	0	3	58	0.024623
CC	GO:0031226	intrinsic component of plasma membrane	5	4	9	405	0.0317044
CC	GO:0005886	plasma membrane	13	7	20	1253	0.0501298
CC	GO:0005887	integral component of plasma membrane	3	3	6	273	0.0754328
CC	GO:0048046	apoplast	1	2	3	113	0.122781
CC	GO:0046658	anchored component of plasma membrane	2	1	3	132	0.170515
CC	GO:0015629	actin cytoskeleton	2	0	2	71	0.177987
CC	GO:0005576	extracellular region	1	7	8	517	0.195435
CC	GO:0071944	cell periphery	14	8	22	1680	0.196126
CC	GO:0031225	anchored component of membrane	2	1	3	158	0.242505
CC	GO:0019773	proteasome core complex, alpha-subunit complex	1	0	1	26	0.245573
CC	GO:0000502	proteasome complex	2	0	2	92	0.260904
CC	GO:1905369	endopeptidase complex	2	0	2	92	0.260904
CC	GO:0005759	mitochondrial matrix	1	1	2	97	0.280875
CC	GO:1905368	peptidase complex	2	0	2	98	0.284866
CC	GO:0016459	myosin complex	1	0	1	38	0.337675
CC	GO:0005741	mitochondrial outer membrane	0	1	1	39	0.344825
CC	GO:0005839	proteasome core complex	1	0	1	45	0.386142
CC	GO:0031966	mitochondrial membrane	2	1	3	216	0.412037
CC	GO:0005740	mitochondrial envelope	2	1	3	232	0.457496
CC	GO:0110165	cellular anatomical entity	137	45	182	16814	0.468641
CC	GO:0005911	cell-cell junction	2	0	2	153	0.492479
CC	GO:0009506	plasmodesma	2	0	2	153	0.492479
CC	GO:0030054	cell junction	2	0	2	153	0.492479
CC	GO:0055044	symplast	2	0	2	153	0.492479
CC	GO:0070161	anchoring junction	2	0	2	153	0.492479
CC	GO:0031968	organelle outer membrane	0	1	1	65	0.506029
CC	GO:0005743	mitochondrial inner membrane	2	0	2	166	0.536021
CC	GO:0019867	outer membrane	0	1	1	75	0.556925
CC	GO:0019866	organelle inner membrane	2	0	2	189	0.606603
CC	GO:0005829	cytosol	3	4	7	796	0.75933
CC	GO:0022625	cytosolic large ribosomal subunit	1	0	1	143	0.788828
CC	GO:0000139	Golgi membrane	1	0	1	149	0.802222
CC	GO:0005856	cytoskeleton	2	0	2	282	0.810401
CC	GO:0005739	mitochondrion	4	2	6	743	0.816467
CC	GO:0009570	chloroplast stroma	0	1	1	173	0.847859
CC	GO:0009532	plastid stroma	0	1	1	180	0.859075
CC	GO:0031967	organelle envelope	2	1	3	461	0.877167
CC	GO:0031975	envelope	2	1	3	461	0.877167
CC	GO:0022626	cytosolic ribosome	1	0	1	197	0.883007
CC	GO:0005618	cell wall	1	1	2	379	0.917707
CC	GO:0030312	external encapsulating structure	1	1	2	379	0.917707
CC	GO:0015934	large ribosomal subunit	1	0	1	268	0.946331
CC	GO:0005694	chromosome	0	1	1	325	0.971358
CC	GO:0005794	Golgi apparatus	2	0	2	509	0.975047
CC	GO:0098588	bounding membrane of organelle	1	1	2	519	0.977296
CC	GO:0044391	ribosomal subunit	1	0	1	385	0.985244
CC	GO:0098805	whole membrane	0	1	1	389	0.985883
CC	GO:0005634	nucleus	13	6	19	2676	0.985969
CC	GO:0031090	organelle membrane	3	1	4	948	0.992604
CC	GO:0031974	membrane-enclosed lumen	1	1	2	639	0.992866
CC	GO:0043233	organelle lumen	1	1	2	639	0.992866
CC	GO:0070013	intracellular organelle lumen	1	1	2	639	0.992866
CC	GO:0009507	chloroplast	1	4	5	1132	0.994715
CC	GO:0005840	ribosome	2	0	2	673	0.994897
CC	GO:0009536	plastid	1	4	5	1222	0.997488
CC	GO:1902494	catalytic complex	2	0	2	790	0.998421
CC	GO:1990904	ribonucleoprotein complex	1	0	1	692	0.999522
CC	GO:0043228	non-membrane-bounded organelle	4	1	5	1497	0.999774
CC	GO:0043232	intracellular non-membrane-bounded organelle	4	1	5	1497	0.999774
CC	GO:0012505	endomembrane system	3	0	3	1169	0.999781
CC	GO:0005737	cytoplasm	21	11	32	5207	0.999983
CC	GO:0043231	intracellular membrane-bounded organelle	23	11	34	5642	0.999996
CC	GO:0043227	membrane-bounded organelle	23	11	34	5887	0.999999
CC	GO:0043229	intracellular organelle	27	12	39	6564	1
CC	GO:0043226	organelle	27	12	39	6741	1
CC	GO:0005622	intracellular	39	17	56	8862	1
CC	GO:0032991	protein-containing complex	4	0	4	2767	1
CC	GO:0005575	cellular_component	140	50	190	17638	1
MF	GO:0005384	manganese ion transmembrane transporter activity	0	6	6	17	3.26369e-08
MF	GO:0005381	iron ion transmembrane transporter activity	0	6	6	21	1.374e-07
MF	GO:0046915	transition metal ion transmembrane transporter activity	2	6	8	76	3.80494e-06
MF	GO:0004322	ferroxidase activity	0	4	4	14	1.89863e-05
MF	GO:0008199	ferric iron binding	0	4	4	14	1.89863e-05
MF	GO:0016724	oxidoreductase activity, oxidizing metal ions, oxygen as acceptor	0	4	4	14	1.89863e-05
MF	GO:0004672	protein kinase activity	41	2	43	1835	2.07639e-05
MF	GO:0003830	beta-1,4-mannosylglycoprotein 4-beta-N-acetylglucosaminyltransferase activity	2	1	3	6	3.3987e-05
MF	GO:0046873	metal ion transmembrane transporter activity	5	7	12	272	0.000126784
MF	GO:0140103	catalytic activity, acting on a glycoprotein	3	1	4	22	0.000128566
MF	GO:0008940	nitrate reductase activity	0	2	2	2	0.000145519
MF	GO:0043546	molybdopterin cofactor binding	0	2	2	2	0.000145519
MF	GO:0050463	nitrate reductase [NAD(P)H] activity	0	2	2	2	0.000145519
MF	GO:0050464	nitrate reductase (NADPH) activity	0	2	2	2	0.000145519
MF	GO:0009916	alternative oxidase activity	3	0	3	10	0.000196725
MF	GO:0016491	oxidoreductase activity	32	25	57	3030	0.000398945
MF	GO:0016174	NAD(P)H oxidase (H(2)O(2)-forming activity	2	0	2	3	0.000433064
MF	GO:0016773	phosphotransferase activity, alcohol group as acceptor	41	2	43	2102	0.000436623
MF	GO:0020037	heme binding	11	6	17	554	0.000446317
MF	GO:0015075	ion transmembrane transporter activity	12	12	24	945	0.00052373
MF	GO:0015318	inorganic molecular entity transmembrane transporter activity	12	12	24	959	0.000643624
MF	GO:0046857	oxidoreductase activity, acting on other nitrogenous compounds as donors, with NAD or NADP as acceptor	0	2	2	4	0.000859207
MF	GO:0005506	iron ion binding	10	7	17	596	0.00100259
MF	GO:0016682	oxidoreductase activity, acting on diphenols and related substances as donors, oxygen as acceptor	3	2	5	64	0.00105908
MF	GO:0016722	oxidoreductase activity, oxidizing metal ions	0	5	5	64	0.00105908
MF	GO:0008271	secondary active sulfate transmembrane transporter activity	0	4	4	38	0.00111473
MF	GO:0015116	sulfate transmembrane transporter activity	0	4	4	40	0.00135431
MF	GO:0004674	protein serine/threonine kinase activity	25	1	26	1134	0.00137366
MF	GO:0009019	tRNA (guanine-N1-)-methyltransferase activity	1	1	2	5	0.00142058
MF	GO:0052906	tRNA (guanine(37)-N(1))-methyltransferase activity	1	1	2	5	0.00142058
MF	GO:0016301	kinase activity	43	2	45	2376	0.00157666
MF	GO:0008375	acetylglucosaminyltransferase activity	4	1	5	70	0.00158541
MF	GO:0050278	sedoheptulose-bisphosphatase activity	2	0	2	6	0.00211388
MF	GO:0016705	oxidoreductase activity, acting on paired donors, with incorporation or reduction of molecular oxygen	12	3	15	536	0.00235239
MF	GO:1901682	sulfur compound transmembrane transporter activity	0	4	4	50	0.00310586
MF	GO:0016679	oxidoreductase activity, acting on diphenols and related substances as donors	3	2	5	82	0.00317963
MF	GO:0022890	inorganic cation transmembrane transporter activity	8	8	16	615	0.00349608
MF	GO:0140096	catalytic activity, acting on a protein	56	6	62	3688	0.00361857
MF	GO:0016661	oxidoreductase activity, acting on other nitrogenous compounds as donors	0	2	2	8	0.00388331
MF	GO:0004523	RNA-DNA hybrid ribonuclease activity	2	0	2	9	0.00495313
MF	GO:0004834	tryptophan synthase activity	2	0	2	10	0.00614223
MF	GO:0008324	cation transmembrane transporter activity	8	8	16	655	0.00633098
MF	GO:0046906	tetrapyrrole binding	11	6	17	720	0.00688219
MF	GO:0008173	RNA methyltransferase activity	3	1	4	69	0.00975783
MF	GO:0016423	tRNA (guanine) methyltransferase activity	1	1	2	13	0.0103953
MF	GO:0030151	molybdenum ion binding	0	2	2	14	0.0120319
MF	GO:0009703	nitrate reductase (NADH) activity	0	1	1	1	0.012085
MF	GO:0004601	peroxidase activity	3	4	7	206	0.0128925
MF	GO:0016684	oxidoreductase activity, acting on peroxide as acceptor	3	4	7	208	0.0135344
MF	GO:0003978	UDP-glucose 4-epimerase activity	2	0	2	15	0.0137733
MF	GO:0016717	oxidoreductase activity, acting on paired donors, with oxidation of a pair of donors resulting in the reduction of molecular oxygen to two molecules of water	2	0	2	19	0.0217317
MF	GO:0016209	antioxidant activity	3	4	7	231	0.0226417
MF	GO:0008837	diaminopimelate epimerase activity	1	0	1	2	0.0240245
MF	GO:0044373	cytokinin binding	0	1	1	2	0.0240245
MF	GO:0047714	galactolipase activity	0	1	1	2	0.0240245
MF	GO:0022857	transmembrane transporter activity	15	12	27	1501	0.0253129
MF	GO:0016854	racemase and epimerase activity	3	0	3	53	0.0262412
MF	GO:0008175	tRNA methyltransferase activity	1	1	2	21	0.0262702
MF	GO:0016772	transferase activity, transferring phosphorus-containing groups	44	2	46	2879	0.0286369
MF	GO:0004970	ionotropic glutamate receptor activity	2	0	2	22	0.0286704
MF	GO:0005230	extracellular ligand-gated ion channel activity	2	0	2	22	0.0286704
MF	GO:0008066	glutamate receptor activity	2	0	2	22	0.0286704
MF	GO:0015276	ligand-gated ion channel activity	2	0	2	22	0.0286704
MF	GO:0022824	transmitter-gated ion channel activity	2	0	2	22	0.0286704
MF	GO:0022834	ligand-gated channel activity	2	0	2	22	0.0286704
MF	GO:0022835	transmitter-gated channel activity	2	0	2	22	0.0286704
MF	GO:0030594	neurotransmitter receptor activity	2	0	2	22	0.0286704
MF	GO:0015291	secondary active transmembrane transporter activity	4	5	9	354	0.0288666
MF	GO:0015103	inorganic anion transmembrane transporter activity	0	4	4	96	0.0291905
MF	GO:0004497	monooxygenase activity	10	1	11	483	0.0336966
MF	GO:0005215	transporter activity	19	12	31	1824	0.0340264
MF	GO:0022836	gated channel activity	3	1	4	102	0.0353354
MF	GO:0005537	mannose binding	0	1	1	3	0.0358202
MF	GO:0031071	cysteine desulfurase activity	0	1	1	3	0.0358202
MF	GO:0033188	sphingomyelin synthase activity	1	0	1	3	0.0358202
MF	GO:0046872	metal ion binding	42	23	65	4359	0.0365478
MF	GO:0043169	cation binding	42	23	65	4384	0.0405483
MF	GO:0050660	flavin adenine dinucleotide binding	4	2	6	208	0.0411499
MF	GO:0004066	asparagine synthase (glutamine-hydrolyzing) activity	0	2	2	27	0.0418864
MF	GO:0004521	endoribonuclease activity	2	1	3	65	0.0440772
MF	GO:0043167	ion binding	89	28	117	8512	0.0441443
MF	GO:0050664	oxidoreductase activity, acting on NAD(P)H, oxygen as acceptor	2	0	2	28	0.0447566
MF	GO:0004031	aldehyde oxidase activity	0	1	1	4	0.0474738
MF	GO:0004324	ferredoxin-NADP+ reductase activity	0	1	1	4	0.0474738
MF	GO:0004649	poly(ADP-ribose) glycohydrolase activity	1	0	1	4	0.0474738
MF	GO:0004854	xanthine dehydrogenase activity	0	1	1	4	0.0474738
MF	GO:0008839	4-hydroxy-tetrahydrodipicolinate reductase	0	1	1	4	0.0474738
MF	GO:0008937	ferredoxin-NAD(P) reductase activity	0	1	1	4	0.0474738
MF	GO:0010293	abscisic aldehyde oxidase activity	0	1	1	4	0.0474738
MF	GO:0016623	oxidoreductase activity, acting on the aldehyde or oxo group of donors, oxygen as acceptor	0	1	1	4	0.0474738
MF	GO:0016731	oxidoreductase activity, acting on iron-sulfur proteins as donors, NAD or NADP as acceptor	0	1	1	4	0.0474738
MF	GO:0018488	aryl-aldehyde oxidase activity	0	1	1	4	0.0474738
MF	GO:0005509	calcium ion binding	9	0	9	404	0.0578414
MF	GO:0003864	3-methyl-2-oxobutanoate hydroxymethyltransferase activity	0	1	1	5	0.0589871
MF	GO:0016707	gibberellin 3-beta-dioxygenase activity	0	1	1	5	0.0589871
MF	GO:0016726	oxidoreductase activity, acting on CH or CH2 groups, NAD or NADP as acceptor	0	1	1	5	0.0589871
MF	GO:0005385	zinc ion transmembrane transporter activity	2	0	2	34	0.0633871
MF	GO:0048037	cofactor binding	19	9	28	1718	0.0654136
MF	GO:0004366	glycerol-3-phosphate O-acyltransferase activity	0	1	1	6	0.0703618
MF	GO:0004806	triglyceride lipase activity	0	1	1	6	0.0703618
MF	GO:0016730	oxidoreductase activity, acting on iron-sulfur proteins as donors	0	1	1	6	0.0703618
MF	GO:0033897	ribonuclease T2 activity	0	1	1	6	0.0703618
MF	GO:0047661	amino-acid racemase activity	1	0	1	6	0.0703618
MF	GO:0051213	dioxygenase activity	2	4	6	244	0.0765389
MF	GO:0008970	phospholipase A1 activity	0	1	1	7	0.0815994
MF	GO:0016855	racemase and epimerase activity, acting on amino acids and derivatives	1	0	1	7	0.0815994
MF	GO:0036361	racemase activity, acting on amino acids and derivatives	1	0	1	7	0.0815994
MF	GO:0005516	calmodulin binding	3	0	3	84	0.0816383
MF	GO:0005249	voltage-gated potassium channel activity	1	1	2	40	0.0841268
MF	GO:0016614	oxidoreductase activity, acting on CH-OH group of donors	7	1	8	374	0.0852449
MF	GO:0052716	hydroquinone:oxygen oxidoreductase activity	0	2	2	41	0.0877606
MF	GO:0022853	active ion transmembrane transporter activity	3	5	8	378	0.0892836
MF	GO:0022843	voltage-gated cation channel activity	1	1	2	42	0.0914406
MF	GO:0004315	3-oxoacyl-[acyl-carrier-protein] synthase activity	1	0	1	8	0.0927017
MF	GO:0016892	endoribonuclease activity, producing 3'-phosphomonoesters	0	1	1	8	0.0927017
MF	GO:0008509	anion transmembrane transporter activity	2	4	6	262	0.0991497
MF	GO:0010295	(+)-abscisic acid 8'-hydroxylase activity	1	0	1	9	0.10367
MF	GO:0016894	endonuclease activity, active with either ribo- or deoxyribonucleic acids and producing 3'-phosphomonoesters	0	1	1	9	0.10367
MF	GO:0047927	gibberellin-44 dioxygenase activity	0	1	1	9	0.10367
MF	GO:0004540	ribonuclease activity	2	1	3	94	0.105464
MF	GO:0046914	transition metal ion binding	19	15	34	2259	0.106455
MF	GO:0016857	racemase and epimerase activity, acting on carbohydrates and derivatives	2	0	2	46	0.106589
MF	GO:0005267	potassium channel activity	1	1	2	47	0.110475
MF	GO:0003824	catalytic activity	137	48	185	14476	0.111975
MF	GO:0005544	calcium-dependent phospholipid binding	2	0	2	48	0.114399
MF	GO:0016411	acylglycerol O-acyltransferase activity	0	2	2	48	0.114399
MF	GO:0047196	long-chain-alcohol O-fatty-acyltransferase activity	0	1	1	10	0.114507
MF	GO:0015079	potassium ion transmembrane transporter activity	2	1	3	98	0.115676
MF	GO:0004888	transmembrane signaling receptor activity	3	0	3	101	0.123569
MF	GO:0004449	isocitrate dehydrogenase (NAD+) activity	1	0	1	11	0.125213
MF	GO:0090447	glycerol-3-phosphate 2-O-acyltransferase activity	0	1	1	11	0.125213
MF	GO:0008378	galactosyltransferase activity	2	0	2	51	0.126375
MF	GO:0042803	protein homodimerization activity	0	2	2	52	0.130431
MF	GO:0000166	nucleotide binding	62	6	68	4957	0.132518
MF	GO:1901265	nucleoside phosphate binding	62	6	68	4957	0.132518
MF	GO:0016891	endoribonuclease activity, producing 5'-phosphomonoesters	2	0	2	53	0.134516
MF	GO:0003841	1-acylglycerol-3-phosphate O-acyltransferase activity	0	1	1	12	0.13579
MF	GO:0004609	phosphatidylserine decarboxylase activity	1	0	1	12	0.13579
MF	GO:0042171	lysophosphatidic acid acyltransferase activity	0	1	1	12	0.13579
MF	GO:0047911	galacturan 1,4-alpha-galacturonidase activity	0	1	1	12	0.13579
MF	GO:0071617	lysophospholipid acyltransferase activity	0	1	1	12	0.13579
MF	GO:0016758	transferase activity, transferring hexosyl groups	10	1	11	630	0.143362
MF	GO:0030060	L-malate dehydrogenase activity	1	0	1	13	0.146239
MF	GO:0008194	UDP-glycosyltransferase activity	6	1	7	366	0.156399
MF	GO:0033926	glycopeptide alpha-N-acetylgalactosaminidase activity	1	0	1	14	0.156563
MF	GO:0016706	2-oxoglutarate-dependent dioxygenase activity	0	2	2	60	0.163846
MF	GO:0016893	endonuclease activity, active with either ribo- or deoxyribonucleic acids and producing 5'-phosphomonoesters	2	0	2	60	0.163846
MF	GO:0004022	alcohol dehydrogenase (NAD+) activity	1	0	1	15	0.166762
MF	GO:0008519	ammonium transmembrane transporter activity	1	0	1	15	0.166762
MF	GO:0018455	alcohol dehydrogenase [NAD(P)+] activity	1	0	1	15	0.166762
MF	GO:0005488	binding	127	42	169	13301	0.168601
MF	GO:0072509	divalent inorganic cation transmembrane transporter activity	2	0	2	62	0.172424
MF	GO:0016725	oxidoreductase activity, acting on CH or CH2 groups	0	1	1	16	0.176838
MF	GO:0004519	endonuclease activity	2	1	3	123	0.186613
MF	GO:0004312	fatty acid synthase activity	1	0	1	17	0.186793
MF	GO:0008661	1-deoxy-D-xylulose-5-phosphate synthase activity	1	0	1	17	0.186793
MF	GO:0051903	S-(hydroxymethyl)glutathione dehydrogenase activity	1	0	1	17	0.186793
MF	GO:0071949	FAD binding	0	1	1	17	0.186793
MF	GO:0036094	small molecule binding	64	7	71	5331	0.191003
MF	GO:0004448	isocitrate dehydrogenase activity	1	0	1	18	0.196628
MF	GO:0005089	Rho guanyl-nucleotide exchange factor activity	0	1	1	18	0.196628
MF	GO:0008235	metalloexopeptidase activity	0	1	1	18	0.196628
MF	GO:0038023	signaling receptor activity	3	0	3	128	0.201962
MF	GO:0004190	aspartic-type endopeptidase activity	3	0	3	129	0.205068
MF	GO:0070001	aspartic-type peptidase activity	3	0	3	129	0.205068
MF	GO:0017048	Rho GTPase binding	0	1	1	19	0.206345
MF	GO:0005244	voltage-gated ion channel activity	1	1	2	71	0.211794
MF	GO:0022832	voltage-gated channel activity	1	1	2	71	0.211794
MF	GO:0015299	solute:proton antiporter activity	1	1	2	72	0.216227
MF	GO:0016628	oxidoreductase activity, acting on the CH-CH group of donors, NAD or NADP as acceptor	1	1	2	72	0.216227
MF	GO:0005088	Ras guanyl-nucleotide exchange factor activity	0	1	1	21	0.225428
MF	GO:0050662	coenzyme binding	7	5	12	775	0.22978
MF	GO:0015297	antiporter activity	3	1	4	203	0.231232
MF	GO:0016884	carbon-nitrogen ligase activity, with glutamine as amido-N-donor	0	2	2	76	0.234033
MF	GO:0005216	ion channel activity	3	1	4	206	0.239001
MF	GO:0060089	molecular transducer activity	3	0	3	140	0.239876
MF	GO:0016780	phosphotransferase activity, for other substituted phosphate groups	1	0	1	23	0.244054
MF	GO:0016783	sulfurtransferase activity	0	1	1	23	0.244054
MF	GO:0016702	oxidoreductase activity, acting on single donors with incorporation of molecular oxygen, incorporation of two atoms of oxygen	2	0	2	79	0.247444
MF	GO:1901363	heterocyclic compound binding	88	21	109	8535	0.2498
MF	GO:0022804	active transmembrane transporter activity	6	5	11	716	0.250285
MF	GO:0097159	organic cyclic compound binding	88	21	109	8538	0.251254
MF	GO:0009931	calcium-dependent protein serine/threonine kinase activity	1	0	1	24	0.253199
MF	GO:0010857	calcium-dependent protein kinase activity	1	0	1	24	0.253199
MF	GO:0005388	calcium transmembrane transporter activity, phosphorylative mechanism	1	0	1	25	0.262233
MF	GO:0015298	solute:cation antiporter activity	1	1	2	83	0.265361
MF	GO:0042802	identical protein binding	0	2	2	84	0.269842
MF	GO:0016740	transferase activity	67	8	75	5846	0.29353
MF	GO:0016742	hydroxymethyl-, formyl- and related transferase activity	0	1	1	31	0.3142
MF	GO:0015077	monovalent inorganic cation transmembrane transporter activity	5	2	7	458	0.318227
MF	GO:0032440	2-alkenal reductase [NAD(P)+] activity	1	0	1	32	0.322499
MF	GO:0016791	phosphatase activity	6	1	7	461	0.324035
MF	GO:0015267	channel activity	3	1	4	239	0.327458
MF	GO:0022803	passive transmembrane transporter activity	3	1	4	239	0.327458
MF	GO:0004144	diacylglycerol O-acyltransferase activity	0	1	1	34	0.338799
MF	GO:0004683	calmodulin-dependent protein kinase activity	1	0	1	34	0.338799
MF	GO:0016744	transferase activity, transferring aldehyde or ketonic groups	1	0	1	34	0.338799
MF	GO:0016701	oxidoreductase activity, acting on single donors with incorporation of molecular oxygen	2	0	2	100	0.341056
MF	GO:0080043	quercetin 3-O-glucosyltransferase activity	2	0	2	100	0.341056
MF	GO:0080044	quercetin 7-O-glucosyltransferase activity	2	0	2	100	0.341056
MF	GO:0016836	hydro-lyase activity	2	0	2	102	0.349833
MF	GO:0016757	transferase activity, transferring glycosyl groups	11	1	12	864	0.352628
MF	GO:0004177	aminopeptidase activity	0	1	1	36	0.354707
MF	GO:0003779	actin binding	2	0	2	106	0.367266
MF	GO:0004568	chitinase activity	1	0	1	39	0.377858
MF	GO:0140098	catalytic activity, acting on RNA	5	2	7	495	0.390738
MF	GO:0003700	DNA-binding transcription factor activity	4	2	6	424	0.406106
MF	GO:0015085	calcium ion transmembrane transporter activity	1	0	1	43	0.407444
MF	GO:0016782	transferase activity, transferring sulfur-containing groups	0	1	1	43	0.407444
MF	GO:0048029	monosaccharide binding	0	1	1	44	0.414619
MF	GO:0004721	phosphoprotein phosphatase activity	4	0	4	271	0.414861
MF	GO:0004298	threonine-type endopeptidase activity	1	0	1	45	0.421707
MF	GO:0005451	monovalent cation:proton antiporter activity	1	0	1	45	0.421707
MF	GO:0016799	hydrolase activity, hydrolyzing N-glycosyl compounds	0	1	1	45	0.421707
MF	GO:0070003	threonine-type peptidase activity	1	0	1	45	0.421707
MF	GO:0043565	sequence-specific DNA binding	4	1	5	354	0.426056
MF	GO:0004386	helicase activity	1	1	2	120	0.4267
MF	GO:0005543	phospholipid binding	2	0	2	120	0.4267
MF	GO:0005085	guanyl-nucleotide exchange factor activity	0	1	1	46	0.428709
MF	GO:0042562	hormone binding	0	1	1	46	0.428709
MF	GO:0003746	translation elongation factor activity	1	0	1	47	0.435628
MF	GO:0005507	copper ion binding	0	2	2	125	0.447223
MF	GO:0016615	malate dehydrogenase activity	1	0	1	49	0.449214
MF	GO:0008238	exopeptidase activity	0	2	2	126	0.451279
MF	GO:0015171	amino acid transmembrane transporter activity	2	0	2	127	0.455317
MF	GO:0008168	methyltransferase activity	4	2	6	452	0.465898
MF	GO:0016762	xyloglucan:xyloglucosyl transferase activity	1	0	1	52	0.468986
MF	GO:0005261	cation channel activity	1	1	2	132	0.475251
MF	GO:0015491	cation:cation antiporter activity	1	0	1	54	0.481773
MF	GO:0004722	protein serine/threonine phosphatase activity	2	0	2	134	0.4831
MF	GO:0005355	glucose transmembrane transporter activity	1	0	1	56	0.494252
MF	GO:0015145	monosaccharide transmembrane transporter activity	1	0	1	56	0.494252
MF	GO:0015149	hexose transmembrane transporter activity	1	0	1	56	0.494252
MF	GO:0005096	GTPase activator activity	1	0	1	57	0.50038
MF	GO:0051537	2 iron, 2 sulfur cluster binding	0	1	1	57	0.50038
MF	GO:0005524	ATP binding	37	3	40	3283	0.504084
MF	GO:0004518	nuclease activity	2	1	3	223	0.507011
MF	GO:0140110	transcription regulator activity	4	2	6	472	0.507657
MF	GO:0016741	transferase activity, transferring one-carbon groups	4	2	6	473	0.509715
MF	GO:0032559	adenyl ribonucleotide binding	38	3	41	3386	0.520802
MF	GO:0030554	adenyl nucleotide binding	38	3	41	3387	0.521624
MF	GO:0017076	purine nucleotide binding	43	3	46	3809	0.527494
MF	GO:0004714	transmembrane receptor protein tyrosine kinase activity	1	0	1	63	0.53562
MF	GO:0005342	organic acid transmembrane transporter activity	2	0	2	148	0.535958
MF	GO:0046943	carboxylic acid transmembrane transporter activity	2	0	2	148	0.535958
MF	GO:0010181	FMN binding	0	1	1	65	0.546807
MF	GO:0016879	ligase activity, forming carbon-nitrogen bonds	0	2	2	152	0.550367
MF	GO:0042578	phosphoric ester hydrolase activity	6	1	7	578	0.550863
MF	GO:0005351	carbohydrate:proton symporter activity	1	0	1	66	0.5523
MF	GO:0005402	carbohydrate:cation symporter activity	1	0	1	66	0.5523
MF	GO:0015295	solute:proton symporter activity	1	0	1	66	0.5523
MF	GO:0004185	serine-type carboxypeptidase activity	0	1	1	68	0.563087
MF	GO:0008144	drug binding	39	3	42	3524	0.565201
MF	GO:0016835	carbon-oxygen lyase activity	2	0	2	157	0.567932
MF	GO:0015293	symporter activity	1	0	1	69	0.568383
MF	GO:0015294	solute:cation symporter activity	1	0	1	69	0.568383
MF	GO:0035639	purine ribonucleoside triphosphate binding	41	3	44	3702	0.573911
MF	GO:0032553	ribonucleotide binding	42	4	46	3870	0.574698
MF	GO:0043168	anion binding	50	6	56	4706	0.576111
MF	GO:0015662	ion transmembrane transporter activity, phosphorylative mechanism	1	0	1	71	0.578784
MF	GO:0008514	organic anion transmembrane transporter activity	2	0	2	162	0.584999
MF	GO:0019001	guanyl nucleotide binding	5	0	5	426	0.588156
MF	GO:0004553	hydrolase activity, hydrolyzing O-glycosyl compounds	5	3	8	685	0.588838
MF	GO:0032555	purine ribonucleotide binding	42	3	45	3805	0.588869
MF	GO:0004650	polygalacturonase activity	0	1	1	73	0.588935
MF	GO:0016798	hydrolase activity, acting on glycosyl bonds	5	4	9	772	0.590858
MF	GO:0008047	enzyme activator activity	1	0	1	74	0.593919
MF	GO:0019199	transmembrane receptor protein kinase activity	1	0	1	74	0.593919
MF	GO:0004180	carboxypeptidase activity	0	1	1	75	0.598843
MF	GO:0004620	phospholipase activity	0	1	1	75	0.598843
MF	GO:0030695	GTPase regulator activity	1	0	1	75	0.598843
MF	GO:0070008	serine-type exopeptidase activity	0	1	1	76	0.603707
MF	GO:0016616	oxidoreductase activity, acting on the CH-OH group of donors, NAD or NADP as acceptor	3	0	3	264	0.621073
MF	GO:0003682	chromatin binding	0	1	1	80	0.622583
MF	GO:0060589	nucleoside-triphosphatase regulator activity	1	0	1	80	0.622583
MF	GO:0008289	lipid binding	2	1	3	265	0.62362
MF	GO:0097367	carbohydrate derivative binding	42	4	46	3936	0.624147
MF	GO:0008374	O-acyltransferase activity	0	2	2	175	0.627025
MF	GO:0051119	sugar transmembrane transporter activity	1	0	1	81	0.62716
MF	GO:0004713	protein tyrosine kinase activity	1	0	1	82	0.631682
MF	GO:0017016	Ras GTPase binding	0	1	1	82	0.631682
MF	GO:0031267	small GTPase binding	0	1	1	82	0.631682
MF	GO:0016627	oxidoreductase activity, acting on the CH-CH group of donors	1	1	2	177	0.63319
MF	GO:0030170	pyridoxal phosphate binding	2	0	2	177	0.63319
MF	GO:0070279	vitamin B6 binding	2	0	2	177	0.63319
MF	GO:0030246	carbohydrate binding	2	2	4	360	0.635243
MF	GO:0043531	ADP binding	1	0	1	92	0.674002
MF	GO:0004842	ubiquitin-protein transferase activity	4	0	4	381	0.678812
MF	GO:0019787	ubiquitin-like protein transferase activity	4	0	4	384	0.684732
MF	GO:0051536	iron-sulfur cluster binding	1	1	2	197	0.690515
MF	GO:0051540	metal cluster binding	1	1	2	197	0.690515
MF	GO:0003924	GTPase activity	2	0	2	199	0.695824
MF	GO:0140101	catalytic activity, acting on a tRNA	1	1	2	203	0.706215
MF	GO:0046527	glucosyltransferase activity	3	0	3	302	0.709602
MF	GO:0016298	lipase activity	0	1	1	102	0.711476
MF	GO:0003677	DNA binding	11	7	18	1659	0.716897
MF	GO:0016709	oxidoreductase activity, acting on paired donors, with incorporation or reduction of molecular oxygen, NAD(P)H as one donor, and incorporation of one atom of oxygen	2	0	2	211	0.726113
MF	GO:0016651	oxidoreductase activity, acting on NAD(P)H	2	0	2	215	0.735628
MF	GO:0051020	GTPase binding	0	1	1	110	0.738339
MF	GO:0004175	endopeptidase activity	4	1	5	509	0.739451
MF	GO:0005525	GTP binding	4	0	4	423	0.754728
MF	GO:0032561	guanyl ribonucleotide binding	4	0	4	423	0.754728
MF	GO:0008237	metallopeptidase activity	0	1	1	116	0.756837
MF	GO:0030247	polysaccharide binding	0	1	1	116	0.756837
MF	GO:0001883	purine nucleoside binding	4	0	4	432	0.769067
MF	GO:0032550	purine ribonucleoside binding	4	0	4	432	0.769067
MF	GO:0015078	proton transmembrane transporter activity	2	1	3	338	0.778023
MF	GO:0008757	S-adenosylmethionine-dependent methyltransferase activity	1	1	2	238	0.785034
MF	GO:0035251	UDP-glucosyltransferase activity	2	0	2	238	0.785034
MF	GO:0008092	cytoskeletal protein binding	2	0	2	250	0.807455
MF	GO:0016903	oxidoreductase activity, acting on the aldehyde or oxo group of donors	0	1	1	136	0.809587
MF	GO:0032549	ribonucleoside binding	4	0	4	463	0.813481
MF	GO:0070011	peptidase activity, acting on L-amino acid peptides	4	3	7	759	0.814772
MF	GO:0001882	nucleoside binding	4	0	4	464	0.81479
MF	GO:0019842	vitamin binding	2	0	2	257	0.819554
MF	GO:0003774	motor activity	1	0	1	147	0.833565
MF	GO:0051287	NAD binding	1	0	1	149	0.83759
MF	GO:0015144	carbohydrate transmembrane transporter activity	1	0	1	151	0.841517
MF	GO:0016853	isomerase activity	3	0	3	388	0.850573
MF	GO:0046983	protein dimerization activity	0	3	3	394	0.857727
MF	GO:0019829	ATPase-coupled cation transmembrane transporter activity	1	0	1	161	0.85978
MF	GO:0042625	ATPase-coupled ion transmembrane transporter activity	1	0	1	161	0.85978
MF	GO:0016788	hydrolase activity, acting on ester bonds	8	3	11	1218	0.875649
MF	GO:0008135	translation factor activity, RNA binding	1	0	1	171	0.875945
MF	GO:0045182	translation regulator activity	1	0	1	171	0.875945
MF	GO:0090079	translation regulator activity, nucleic acid binding	1	0	1	171	0.875945
MF	GO:0016831	carboxy-lyase activity	1	0	1	172	0.877456
MF	GO:0008233	peptidase activity	4	3	7	841	0.885921
MF	GO:0008236	serine-type peptidase activity	0	2	2	308	0.88896
MF	GO:0016825	hydrolase activity, acting on acid phosphorus-nitrogen bonds	0	2	2	308	0.88896
MF	GO:0017171	serine hydrolase activity	0	2	2	308	0.88896
MF	GO:0052689	carboxylic ester hydrolase activity	0	1	1	202	0.915169
MF	GO:0042626	ATPase-coupled transmembrane transporter activity	2	0	2	341	0.919722
MF	GO:0004252	serine-type endopeptidase activity	0	1	1	210	0.923101
MF	GO:0015399	primary active transmembrane transporter activity	2	0	2	361	0.934269
MF	GO:0016830	carbon-carbon lyase activity	1	0	1	230	0.939846
MF	GO:0016787	hydrolase activity	31	13	44	4452	0.945459
MF	GO:0016874	ligase activity	1	2	3	509	0.947326
MF	GO:0098772	molecular function regulator	1	1	2	387	0.949483
MF	GO:0019899	enzyme binding	0	1	1	257	0.956834
MF	GO:0016747	transferase activity, transferring acyl groups other than amino-acyl groups	1	2	3	532	0.957268
MF	GO:0017111	nucleoside-triphosphatase activity	4	1	5	778	0.960519
MF	GO:0016829	lyase activity	3	0	3	551	0.96413
MF	GO:0000287	magnesium ion binding	1	0	1	291	0.971595
MF	GO:0016462	pyrophosphatase activity	4	1	5	823	0.972479
MF	GO:0016818	hydrolase activity, acting on acid anhydrides, in phosphorus-containing anhydrides	4	1	5	830	0.974006
MF	GO:0016817	hydrolase activity, acting on acid anhydrides	4	1	5	836	0.975252
MF	GO:0008270	zinc ion binding	7	3	10	1405	0.977535
MF	GO:0016746	transferase activity, transferring acyl groups	1	2	3	639	0.984426
MF	GO:0030234	enzyme regulator activity	1	0	1	341	0.984668
MF	GO:0009055	electron transfer activity	0	1	1	347	0.985763
MF	GO:0016887	ATPase activity	1	1	2	510	0.986059
MF	GO:0005515	protein binding	5	4	9	1431	0.991391
MF	GO:0003676	nucleic acid binding	17	10	27	3302	0.992117
MF	GO:0003723	RNA binding	3	2	5	998	0.993822
MF	GO:0003735	structural constituent of ribosome	2	0	2	726	0.998709
MF	GO:0005198	structural molecule activity	2	0	2	830	0.999605
MF	GO:0003674	molecular_function	199	74	273	22590	1
