# Supplementary material for: Comparative Transcriptome Analysis Reveals Complex Physiological Response and Gene Regulation in Peanut Roots and Leaves under Manganese Toxicity Stress
Source: Int J Mol Sci. 2023 Jan 6;24(2):1161. doi: 10.3390/ijms24021161 (PMC9867376; doi:10.3390/ijms24021161)
Supplement: Supplementary file 1 [file ijms-24-01161-s001.zip › Table S7-Analysis of bubble diagram for GO enrichment analysis--CK leaves and 300 μM Mn leaves.xlsx]

## Sheet: Sheet1
Table S7-Analysis of bubble diagram for GO enrichment analysis--CK leaves and 300 µM Mn leaves.
Category	GO.ID	Term	Up	Down	DEG	Total	Pvalue	FDR	Up_Gene	Down_Gene
MF	GO:0051213	dioxygenase activity	39	7	46	244	5.00618e-07	3.39265e-05	AH02G04500(AH02G04500),AH03G03520(AH03G03520),AH03G18530(AH03G18530),AH03G48980(AH03G48980),AH04G19780(AH04G19780),AH05G33810(AH05G33810),AH05G34540(AH05G34540),AH06G06730(AH06G06730),AH06G07550(AH06G07550),AH07G06710(AH07G06710),AH07G08170(AH07G08170),AH07G20160(AH07G20160),AH07G23190(AH07G23190),AH07G23390(AH07G23390),AH08G26170(AH08G26170),AH09G10220(AH09G10220),AH09G16310(AH09G16310),AH10G290…	AH02G15160(AH02G15160),AH05G34040(AH05G34040),AH09G09740(AH09G09740),AH09G09800(AH09G09800),AH09G25940(AH09G25940),AH19G12820(AH19G12820),AH19G12870(AH19G12870)
CC	GO:0005886	plasma membrane	120	31	151	1253	4.92056e-07	2.33235e-05	AH01G06780(AH01G06780),AH01G22440(AH01G22440),AH01G32510(AH01G32510),AH01G33310(AH01G33310),AH01G33450(AH01G33450),AH02G01130(AH02G01130),AH02G03820(AH02G03820),AH03G08170(AH03G08170),AH03G14450(AH03G14450),AH03G26610(AH03G26610),AH03G30810(AH03G30810),AH03G40840(AH03G40840),AH03G42120(AH03G42120),AH03G47130(AH03G47130),AH03G48130(AH03G48130),AH03G48980(AH03G48980),AH04G11220(AH04G11220),AH04G148…	AH01G10110(AH01G10110),AH02G05640(AH02G05640),AH03G08330(AH03G08330),AH03G15000(AH03G15000),AH03G17730(AH03G17730),AH03G30150(AH03G30150),AH03G35760(AH03G35760),AH03G39480(AH03G39480),AH05G21300(AH05G21300),AH05G37300(AH05G37300),AH06G13940(AH06G13940),AH06G26410(AH06G26410),AH07G11350(AH07G11350),AH08G29620(AH08G29620),AH11G30030(AH11G30030),AH11G35090(AH11G35090),AH11G35250(AH11G35250),AH12G065…
MF	GO:0016701	oxidoreductase activity, acting on single donors with incorporation of molecular oxygen	19	7	26	100	3.00694e-07	2.2076e-05	AH03G03520(AH03G03520),AH03G48980(AH03G48980),AH05G21700(AH05G21700),AH05G21720(AH05G21720),AH05G25220(AH05G25220),AH06G06730(AH06G06730),AH06G07550(AH06G07550),AH07G23190(AH07G23190),AH09G10220(AH09G10220),AH10G29070(AH10G29070),AH12G20420(AH12G20420),AH13G05890(AH13G05890),AH13G58250(AH13G58250),AH15G30160(AH15G30160),AH15G34100(AH15G34100),AH16G10590(AH16G10590),AH16G14860(AH16G14860),AH18G195…	AH03G27330(AH03G27330),AH09G09740(AH09G09740),AH09G09800(AH09G09800),AH09G25940(AH09G25940),AH13G30960(AH13G30960),AH19G12820(AH19G12820),AH19G12870(AH19G12870)
BP	GO:0005975	carbohydrate metabolic process	164	31	195	1564	1.68024e-07	0.000136099	AH00G00130(AH00G00130),AH01G01130(AH01G01130),AH01G09220(AH01G09220),AH01G15120(AH01G15120),AH01G21860(AH01G21860),AH01G22840(AH01G22840),AH01G22850(AH01G22850),AH01G33420(AH01G33420),AH02G04990(AH02G04990),AH02G11180(AH02G11180),AH02G24950(AH02G24950),AH03G03570(AH03G03570),AH03G04390(AH03G04390),AH03G08140(AH03G08140),AH03G08150(AH03G08150),AH03G08160(AH03G08160),AH03G08170(AH03G08170),AH03G130…	AH01G28470(AH01G28470),AH03G00640(AH03G00640),AH03G03400(AH03G03400),AH03G22180(AH03G22180),AH03G27330(AH03G27330),AH03G44640(AH03G44640),AH04G22840(AH04G22840),AH05G28240(AH05G28240),AH06G16000(AH06G16000),AH08G14200(AH08G14200),AH09G22940(AH09G22940),AH09G25160(AH09G25160),AH09G32660(AH09G32660),AH11G28970(AH11G28970),AH11G35080(AH11G35080),AH12G04780(AH12G04780),AH13G30960(AH13G30960),AH13G391…
MF	GO:0048037	cofactor binding	159	53	212	1718	9.88397e-08	7.91616e-06	AH01G06170(AH01G06170),AH01G09900(AH01G09900),AH01G11300(AH01G11300),AH01G20590(AH01G20590),AH01G22400(AH01G22400),AH01G22590(AH01G22590),AH01G33070(AH01G33070),AH01G33420(AH01G33420),AH02G17350(AH02G17350),AH02G23890(AH02G23890),AH02G24810(AH02G24810),AH03G03600(AH03G03600),AH03G03680(AH03G03680),AH03G04640(AH03G04640),AH03G04770(AH03G04770),AH03G09470(AH03G09470),AH03G15370(AH03G15370),AH03G249…	AH00G02180(AH00G02180),AH00G02570(AH00G02570),AH00G03800(AH00G03800),AH01G02810(AH01G02810),AH01G09670(AH01G09670),AH01G10320(AH01G10320),AH02G14220(AH02G14220),AH03G17280(AH03G17280),AH03G24550(AH03G24550),AH03G29820(AH03G29820),AH03G35480(AH03G35480),AH05G01640(AH05G01640),AH05G09050(AH05G09050),AH05G21140(AH05G21140),AH05G23140(AH05G23140),AH05G36120(AH05G36120),AH06G10340(AH06G10340),AH06G105…
MF	GO:0016740	transferase activity	500	111	611	5846	6.76086e-08	5.95632e-06	AH00G00900(AH00G00900),AH00G01960(AH00G01960),AH01G01210(AH01G01210),AH01G02310(AH01G02310),AH01G05460(AH01G05460),AH01G06780(AH01G06780),AH01G08340(AH01G08340),AH01G13770(AH01G13770),AH01G19250(AH01G19250),AH01G19610(AH01G19610),AH01G20880(AH01G20880),AH01G21860(AH01G21860),AH01G22020(AH01G22020),AH01G22840(AH01G22840),AH01G22850(AH01G22850),AH01G22990(AH01G22990),AH01G23400(AH01G23400),AH01G308…	AH00G02550(AH00G02550),AH01G05220(AH01G05220),AH01G07610(AH01G07610),AH01G08370(AH01G08370),AH01G10670(AH01G10670),AH01G12720(AH01G12720),AH01G20160(AH01G20160),AH01G29210(AH01G29210),AH02G00060(AH02G00060),AH02G20050(AH02G20050),AH02G21720(AH02G21720),AH03G00640(AH03G00640),AH03G10990(AH03G10990),AH03G11990(AH03G11990),AH03G13930(AH03G13930),AH03G15000(AH03G15000),AH03G23460(AH03G23460),AH03G294…
MF	GO:0016491	oxidoreductase activity	273	75	348	3030	1.63941e-08	1.6048e-06	AH00G05910(AH00G05910),AH00G08400(AH00G08400),AH01G06170(AH01G06170),AH01G09900(AH01G09900),AH01G10140(AH01G10140),AH01G11300(AH01G11300),AH01G15120(AH01G15120),AH01G20590(AH01G20590),AH01G22400(AH01G22400),AH01G22590(AH01G22590),AH01G25130(AH01G25130),AH01G28770(AH01G28770),AH01G31450(AH01G31450),AH01G33070(AH01G33070),AH01G33420(AH01G33420),AH02G00600(AH02G00600),AH02G00650(AH02G00650),AH02G045…	AH00G02180(AH00G02180),AH00G02570(AH00G02570),AH00G03800(AH00G03800),AH01G02810(AH01G02810),AH01G04550(AH01G04550),AH01G08350(AH01G08350),AH01G09670(AH01G09670),AH01G23250(AH01G23250),AH02G14220(AH02G14220),AH02G15160(AH02G15160),AH02G20050(AH02G20050),AH02G23260(AH02G23260),AH03G17280(AH03G17280),AH03G21200(AH03G21200),AH03G27330(AH03G27330),AH03G29820(AH03G29820),AH03G35480(AH03G35480),AH05G016…
MF	GO:0046906	tetrapyrrole binding	82	27	109	720	9.02172e-09	9.93516e-07	AH01G06170(AH01G06170),AH01G09900(AH01G09900),AH01G11300(AH01G11300),AH01G22400(AH01G22400),AH01G33070(AH01G33070),AH02G17350(AH02G17350),AH02G24810(AH02G24810),AH03G03600(AH03G03600),AH03G04640(AH03G04640),AH03G37390(AH03G37390),AH03G47430(AH03G47430),AH04G09840(AH04G09840),AH04G09850(AH04G09850),AH04G09870(AH04G09870),AH04G11070(AH04G11070),AH04G21680(AH04G21680),AH04G21700(AH04G21700),AH05G012…	AH00G02570(AH00G02570),AH00G03800(AH00G03800),AH01G02810(AH01G02810),AH01G10320(AH01G10320),AH02G14220(AH02G14220),AH03G24550(AH03G24550),AH03G29820(AH03G29820),AH05G21140(AH05G21140),AH05G36120(AH05G36120),AH08G03560(AH08G03560),AH09G22370(AH09G22370),AH10G12210(AH10G12210),AH11G09890(AH11G09890),AH11G28810(AH11G28810),AH13G11820(AH13G11820),AH13G27630(AH13G27630),AH13G33710(AH13G33710),AH13G482…
MF	GO:0016747	transferase activity, transferring acyl groups other than amino-acyl groups	63	25	88	532	3.78138e-09	4.75914e-07	AH00G00900(AH00G00900),AH01G02310(AH01G02310),AH01G05460(AH01G05460),AH01G22020(AH01G22020),AH01G31830(AH01G31830),AH01G31840(AH01G31840),AH01G32040(AH01G32040),AH02G17890(AH02G17890),AH02G23310(AH02G23310),AH03G08660(AH03G08660),AH03G40570(AH03G40570),AH04G01670(AH04G01670),AH04G08590(AH04G08590),AH04G08640(AH04G08640),AH04G08650(AH04G08650),AH04G08660(AH04G08660),AH04G08670(AH04G08670),AH04G274…	AH01G12720(AH01G12720),AH02G21720(AH02G21720),AH03G10990(AH03G10990),AH03G15000(AH03G15000),AH04G19080(AH04G19080),AH05G35250(AH05G35250),AH07G04190(AH07G04190),AH09G00640(AH09G00640),AH09G29270(AH09G29270),AH09G31580(AH09G31580),AH10G20260(AH10G20260),AH10G29510(AH10G29510),AH12G00990(AH12G00990),AH13G00790(AH13G00790),AH13G17550(AH13G17550),AH13G17570(AH13G17570),AH13G52310(AH13G52310),AH14G192…
MF	GO:0016746	transferase activity, transferring acyl groups	73	28	101	639	3.30096e-09	4.75914e-07	AH00G00900(AH00G00900),AH01G02310(AH01G02310),AH01G05460(AH01G05460),AH01G22020(AH01G22020),AH01G31830(AH01G31830),AH01G31840(AH01G31840),AH01G32040(AH01G32040),AH02G17890(AH02G17890),AH02G23310(AH02G23310),AH03G08660(AH03G08660),AH03G40570(AH03G40570),AH04G01670(AH04G01670),AH04G08100(AH04G08100),AH04G08590(AH04G08590),AH04G08640(AH04G08640),AH04G08650(AH04G08650),AH04G08660(AH04G08660),AH04G086…	AH01G12720(AH01G12720),AH02G00060(AH02G00060),AH02G21720(AH02G21720),AH03G10990(AH03G10990),AH03G15000(AH03G15000),AH04G19080(AH04G19080),AH05G35250(AH05G35250),AH07G04190(AH07G04190),AH07G23690(AH07G23690),AH09G00640(AH09G00640),AH09G29270(AH09G29270),AH09G31580(AH09G31580),AH10G20260(AH10G20260),AH10G29510(AH10G29510),AH12G00990(AH12G00990),AH12G24060(AH12G24060),AH13G00790(AH13G00790),AH13G175…
MF	GO:0016705	oxidoreductase activity, acting on paired donors, with incorporation or reduction of molecular oxygen	66	23	89	536	2.54633e-09	4.48663e-07	AH01G06170(AH01G06170),AH01G09900(AH01G09900),AH01G11300(AH01G11300),AH01G20590(AH01G20590),AH01G33070(AH01G33070),AH02G24810(AH02G24810),AH03G03600(AH03G03600),AH03G18530(AH03G18530),AH03G24920(AH03G24920),AH03G37390(AH03G37390),AH03G47430(AH03G47430),AH04G11070(AH04G11070),AH04G19970(AH04G19970),AH05G01230(AH05G01230),AH05G04990(AH05G04990),AH05G05040(AH05G05040),AH05G15210(AH05G15210),AH06G013…	AH00G02570(AH00G02570),AH00G03800(AH00G03800),AH01G02810(AH01G02810),AH01G23250(AH01G23250),AH02G14220(AH02G14220),AH02G15160(AH02G15160),AH03G29820(AH03G29820),AH03G35480(AH03G35480),AH05G09050(AH05G09050),AH05G34040(AH05G34040),AH05G36120(AH05G36120),AH06G10560(AH06G10560),AH09G22370(AH09G22370),AH10G22030(AH10G22030),AH12G29740(AH12G29740),AH13G11820(AH13G11820),AH13G33710(AH13G33710),AH15G052…
CC	GO:0071944	cell periphery	167	37	204	1680	1.87645e-09	1.11179e-07	AH01G01130(AH01G01130),AH01G05870(AH01G05870),AH01G06780(AH01G06780),AH01G21860(AH01G21860),AH01G22440(AH01G22440),AH01G22840(AH01G22840),AH01G22850(AH01G22850),AH01G32510(AH01G32510),AH01G33310(AH01G33310),AH01G33450(AH01G33450),AH02G01130(AH02G01130),AH02G03820(AH02G03820),AH02G04990(AH02G04990),AH02G24950(AH02G24950),AH03G08000(AH03G08000),AH03G08170(AH03G08170),AH03G13080(AH03G13080),AH03G144…	AH01G10110(AH01G10110),AH02G05640(AH02G05640),AH03G00640(AH03G00640),AH03G08330(AH03G08330),AH03G15000(AH03G15000),AH03G17730(AH03G17730),AH03G30150(AH03G30150),AH03G35760(AH03G35760),AH03G39480(AH03G39480),AH04G22840(AH04G22840),AH05G21300(AH05G21300),AH05G37300(AH05G37300),AH06G13940(AH06G13940),AH06G16000(AH06G16000),AH06G26410(AH06G26410),AH07G11350(AH07G11350),AH08G29620(AH08G29620),AH11G113…
MF	GO:0004497	monooxygenase activity	59	24	83	483	1.69671e-09	3.73701e-07	AH01G06170(AH01G06170),AH01G09900(AH01G09900),AH01G11300(AH01G11300),AH01G20590(AH01G20590),AH01G33070(AH01G33070),AH02G24810(AH02G24810),AH03G03600(AH03G03600),AH03G24920(AH03G24920),AH03G37390(AH03G37390),AH03G47430(AH03G47430),AH04G11070(AH04G11070),AH05G01230(AH05G01230),AH05G04990(AH05G04990),AH05G05040(AH05G05040),AH05G15210(AH05G15210),AH06G01330(AH06G01330),AH06G19380(AH06G19380),AH06G230…	AH00G02570(AH00G02570),AH00G03800(AH00G03800),AH01G02810(AH01G02810),AH01G23250(AH01G23250),AH02G14220(AH02G14220),AH03G29820(AH03G29820),AH03G35480(AH03G35480),AH05G09050(AH05G09050),AH05G36120(AH05G36120),AH06G10560(AH06G10560),AH09G22370(AH09G22370),AH10G07610(AH10G07610),AH10G22030(AH10G22030),AH10G27850(AH10G27850),AH12G29740(AH12G29740),AH13G11820(AH13G11820),AH13G33710(AH13G33710),AH15G052…
MF	GO:0005506	iron ion binding	72	29	101	596	6.55348e-11	1.92454e-08	AH01G06170(AH01G06170),AH01G09900(AH01G09900),AH01G11300(AH01G11300),AH01G33070(AH01G33070),AH02G04500(AH02G04500),AH02G24810(AH02G24810),AH03G03600(AH03G03600),AH03G18530(AH03G18530),AH03G37390(AH03G37390),AH03G47430(AH03G47430),AH04G11070(AH04G11070),AH04G19780(AH04G19780),AH05G01230(AH05G01230),AH05G04990(AH05G04990),AH05G05040(AH05G05040),AH05G15210(AH05G15210),AH05G21700(AH05G21700),AH05G217…	AH00G02570(AH00G02570),AH00G03800(AH00G03800),AH01G02810(AH01G02810),AH01G23250(AH01G23250),AH02G14220(AH02G14220),AH02G23260(AH02G23260),AH03G27330(AH03G27330),AH03G29820(AH03G29820),AH04G25780(AH04G25780),AH05G15550(AH05G15550),AH05G34040(AH05G34040),AH05G36120(AH05G36120),AH09G22370(AH09G22370),AH09G25940(AH09G25940),AH10G11320(AH10G11320),AH11G34690(AH11G34690),AH12G25520(AH12G25520),AH12G255…
MF	GO:0020037	heme binding	82	16	98	554	1.04585e-11	4.60696e-09	AH01G06170(AH01G06170),AH01G09900(AH01G09900),AH01G11300(AH01G11300),AH01G22400(AH01G22400),AH01G33070(AH01G33070),AH02G17350(AH02G17350),AH02G24810(AH02G24810),AH03G03600(AH03G03600),AH03G04640(AH03G04640),AH03G37390(AH03G37390),AH03G47430(AH03G47430),AH04G09840(AH04G09840),AH04G09850(AH04G09850),AH04G09870(AH04G09870),AH04G11070(AH04G11070),AH04G21680(AH04G21680),AH04G21700(AH04G21700),AH05G012…	AH00G02570(AH00G02570),AH00G03800(AH00G03800),AH01G02810(AH01G02810),AH02G14220(AH02G14220),AH03G29820(AH03G29820),AH05G36120(AH05G36120),AH09G22370(AH09G22370),AH11G28810(AH11G28810),AH13G11820(AH13G11820),AH13G33710(AH13G33710),AH13G48270(AH13G48270),AH15G22600(AH15G22600),AH15G37380(AH15G37380),AH16G03930(AH16G03930),AH17G10300(AH17G10300),AH20G19130(AH20G19130)
MF	GO:0003824	catalytic activity	1122	278	1400	14476	1.02907e-11	4.60696e-09	AH00G00130(AH00G00130),AH00G00900(AH00G00900),AH00G01720(AH00G01720),AH00G01960(AH00G01960),AH00G05910(AH00G05910),AH00G08400(AH00G08400),AH01G01130(AH01G01130),AH01G01210(AH01G01210),AH01G02310(AH01G02310),AH01G02410(AH01G02410),AH01G03060(AH01G03060),AH01G04540(AH01G04540),AH01G05460(AH01G05460),AH01G06170(AH01G06170),AH01G06780(AH01G06780),AH01G08340(AH01G08340),AH01G08890(AH01G08890),AH01G089…	AH00G02180(AH00G02180),AH00G02550(AH00G02550),AH00G02570(AH00G02570),AH00G03800(AH00G03800),AH01G02810(AH01G02810),AH01G03030(AH01G03030),AH01G04550(AH01G04550),AH01G04960(AH01G04960),AH01G05220(AH01G05220),AH01G07610(AH01G07610),AH01G07900(AH01G07900),AH01G08350(AH01G08350),AH01G08370(AH01G08370),AH01G09670(AH01G09670),AH01G10530(AH01G10530),AH01G10670(AH01G10670),AH01G10880(AH01G10880),AH01G127…
CC	GO:0016021	integral component of membrane	611	171	782	7795	4.8863e-16	3.86017e-14	AH00G01960(AH00G01960),AH00G05400(AH00G05400),AH00G05910(AH00G05910),AH00G05930(AH00G05930),AH00G06270(AH00G06270),AH00G08400(AH00G08400),AH01G05260(AH01G05260),AH01G06670(AH01G06670),AH01G06780(AH01G06780),AH01G07260(AH01G07260),AH01G08500(AH01G08500),AH01G09570(AH01G09570),AH01G09900(AH01G09900),AH01G10360(AH01G10360),AH01G10640(AH01G10640),AH01G11300(AH01G11300),AH01G12770(AH01G12770),AH01G152…	AH00G03800(AH00G03800),AH01G02810(AH01G02810),AH01G04930(AH01G04930),AH01G05590(AH01G05590),AH01G08370(AH01G08370),AH01G09670(AH01G09670),AH01G10110(AH01G10110),AH01G10530(AH01G10530),AH01G13250(AH01G13250),AH01G13380(AH01G13380),AH01G15810(AH01G15810),AH01G23250(AH01G23250),AH01G23440(AH01G23440),AH01G24860(AH01G24860),AH01G34430(AH01G34430),AH02G00060(AH02G00060),AH02G11420(AH02G11420),AH02G142…
CC	GO:0031224	intrinsic component of membrane	624	171	795	7904	7.84412e-17	9.29528e-15	AH00G01960(AH00G01960),AH00G05400(AH00G05400),AH00G05910(AH00G05910),AH00G05930(AH00G05930),AH00G06270(AH00G06270),AH00G08400(AH00G08400),AH01G05260(AH01G05260),AH01G06670(AH01G06670),AH01G06780(AH01G06780),AH01G07260(AH01G07260),AH01G08500(AH01G08500),AH01G09570(AH01G09570),AH01G09900(AH01G09900),AH01G10360(AH01G10360),AH01G10640(AH01G10640),AH01G11300(AH01G11300),AH01G12770(AH01G12770),AH01G152…	AH00G03800(AH00G03800),AH01G02810(AH01G02810),AH01G04930(AH01G04930),AH01G05590(AH01G05590),AH01G08370(AH01G08370),AH01G09670(AH01G09670),AH01G10110(AH01G10110),AH01G10530(AH01G10530),AH01G13250(AH01G13250),AH01G13380(AH01G13380),AH01G15810(AH01G15810),AH01G23250(AH01G23250),AH01G23440(AH01G23440),AH01G24860(AH01G24860),AH01G34430(AH01G34430),AH02G00060(AH02G00060),AH02G11420(AH02G11420),AH02G142…
CC	GO:0016020	membrane	780	221	1001	10210	1.20829e-21	2.86366e-19	AH00G01720(AH00G01720),AH00G01960(AH00G01960),AH00G03860(AH00G03860),AH00G04730(AH00G04730),AH00G05400(AH00G05400),AH00G05910(AH00G05910),AH00G05930(AH00G05930),AH00G06270(AH00G06270),AH00G08400(AH00G08400),AH01G05260(AH01G05260),AH01G05870(AH01G05870),AH01G06670(AH01G06670),AH01G06780(AH01G06780),AH01G07260(AH01G07260),AH01G08500(AH01G08500),AH01G09290(AH01G09290),AH01G09570(AH01G09570),AH01G099…	AH00G03800(AH00G03800),AH01G02810(AH01G02810),AH01G04930(AH01G04930),AH01G05590(AH01G05590),AH01G06770(AH01G06770),AH01G07900(AH01G07900),AH01G08370(AH01G08370),AH01G09670(AH01G09670),AH01G10110(AH01G10110),AH01G10120(AH01G10120),AH01G10320(AH01G10320),AH01G10530(AH01G10530),AH01G13250(AH01G13250),AH01G13380(AH01G13380),AH01G15810(AH01G15810),AH01G20580(AH01G20580),AH01G23250(AH01G23250),AH01G234…
