# Supplementary material for: Comparative Transcriptome Analysis Reveals Complex Physiological Response and Gene Regulation in Peanut Roots and Leaves under Manganese Toxicity Stress
Source: Int J Mol Sci. 2023 Jan 6;24(2):1161. doi: 10.3390/ijms24021161 (PMC9867376; doi:10.3390/ijms24021161)
Supplement: Supplementary file 1 [file ijms-24-01161-s001.zip › Table S8-Analysis of bubble diagram for GO enrichment analysis--CK leaves and 300 μM Mn roots.xlsx]

## Sheet: Sheet1
Table S8-Analysis of bubble diagram for GO enrichment analysis--CK leaves and 300 µM Mn roots
Category	GO.ID	Term	Up	Down	DEG	Total	Pvalue	FDR	Up_Gene	Down_Gene
BP	GO:0050801	ion homeostasis	5	11	16	224	6.14499e-09	1.84657e-07	AH05G35570(AH05G35570),AH10G30290(AH10G30290),AH13G56980(AH13G56980),AH15G10020(AH15G10020),AH15G36700(AH15G36700)	AH02G23260(AH02G23260),AH03G45850(AH03G45850),AH03G45860(AH03G45860),AH04G05480(AH04G05480),AH05G36140(AH05G36140),AH12G25520(AH12G25520),AH12G25530(AH12G25530),AH12G25540(AH12G25540),AH13G48510(AH13G48510),AH13G48520(AH13G48520),AH15G37400(AH15G37400)
BP	GO:0006826	iron ion transport	0	8	8	35	4.39027e-09	1.38871e-07	-	AH02G23260(AH02G23260),AH03G45850(AH03G45850),AH03G45860(AH03G45860),AH12G25520(AH12G25520),AH12G25530(AH12G25530),AH12G25540(AH12G25540),AH13G48510(AH13G48510),AH13G48520(AH13G48520)
BP	GO:0097577	sequestering of iron ion	0	6	6	13	3.20688e-09	1.07074e-07	-	AH03G45850(AH03G45850),AH03G45860(AH03G45860),AH05G36140(AH05G36140),AH13G48510(AH13G48510),AH13G48520(AH13G48520),AH15G37400(AH15G37400)
BP	GO:0071281	cellular response to iron ion	0	6	6	13	3.20688e-09	1.07074e-07	-	AH03G45850(AH03G45850),AH03G45860(AH03G45860),AH05G36140(AH05G36140),AH13G48510(AH13G48510),AH13G48520(AH13G48520),AH15G37400(AH15G37400)
BP	GO:0071248	cellular response to metal ion	0	6	6	13	3.20688e-09	1.07074e-07	-	AH03G45850(AH03G45850),AH03G45860(AH03G45860),AH05G36140(AH05G36140),AH13G48510(AH13G48510),AH13G48520(AH13G48520),AH15G37400(AH15G37400)
BP	GO:0071241	cellular response to inorganic substance	0	6	6	13	3.20688e-09	1.07074e-07	-	AH03G45850(AH03G45850),AH03G45860(AH03G45860),AH05G36140(AH05G36140),AH13G48510(AH13G48510),AH13G48520(AH13G48520),AH15G37400(AH15G37400)
BP	GO:0030026	cellular manganese ion homeostasis	0	6	6	13	3.20688e-09	1.07074e-07	-	AH03G45850(AH03G45850),AH03G45860(AH03G45860),AH05G36140(AH05G36140),AH13G48510(AH13G48510),AH13G48520(AH13G48520),AH15G37400(AH15G37400)
BP	GO:0006880	intracellular sequestering of iron ion	0	6	6	13	3.20688e-09	1.07074e-07	-	AH03G45850(AH03G45850),AH03G45860(AH03G45860),AH05G36140(AH05G36140),AH13G48510(AH13G48510),AH13G48520(AH13G48520),AH15G37400(AH15G37400)
BP	GO:0098771	inorganic ion homeostasis	5	11	16	212	2.78122e-09	1.07074e-07	AH05G35570(AH05G35570),AH10G30290(AH10G30290),AH13G56980(AH13G56980),AH15G10020(AH15G10020),AH15G36700(AH15G36700)	AH02G23260(AH02G23260),AH03G45850(AH03G45850),AH03G45860(AH03G45860),AH04G05480(AH04G05480),AH05G36140(AH05G36140),AH12G25520(AH12G25520),AH12G25530(AH12G25530),AH12G25540(AH12G25540),AH13G48510(AH13G48510),AH13G48520(AH13G48520),AH15G37400(AH15G37400)
BP	GO:0055080	cation homeostasis	5	11	16	208	2.10999e-09	1.07074e-07	AH05G35570(AH05G35570),AH10G30290(AH10G30290),AH13G56980(AH13G56980),AH15G10020(AH15G10020),AH15G36700(AH15G36700)	AH02G23260(AH02G23260),AH03G45850(AH03G45850),AH03G45860(AH03G45860),AH04G05480(AH04G05480),AH05G36140(AH05G36140),AH12G25520(AH12G25520),AH12G25530(AH12G25530),AH12G25540(AH12G25540),AH13G48510(AH13G48510),AH13G48520(AH13G48520),AH15G37400(AH15G37400)
BP	GO:0000041	transition metal ion transport	2	10	12	100	1.48606e-09	8.93122e-08	AH10G30290(AH10G30290),AH13G56980(AH13G56980)	AH02G23260(AH02G23260),AH03G45850(AH03G45850),AH03G45860(AH03G45860),AH05G36140(AH05G36140),AH12G25520(AH12G25520),AH12G25530(AH12G25530),AH12G25540(AH12G25540),AH13G48510(AH13G48510),AH13G48520(AH13G48520),AH15G37400(AH15G37400)
BP	GO:0006873	cellular ion homeostasis	4	11	15	166	7.36461e-10	4.91793e-08	AH05G35570(AH05G35570),AH10G30290(AH10G30290),AH13G56980(AH13G56980),AH15G36700(AH15G36700)	AH02G23260(AH02G23260),AH03G45850(AH03G45850),AH03G45860(AH03G45860),AH04G05480(AH04G05480),AH05G36140(AH05G36140),AH12G25520(AH12G25520),AH12G25530(AH12G25530),AH12G25540(AH12G25540),AH13G48510(AH13G48510),AH13G48520(AH13G48520),AH15G37400(AH15G37400)
BP	GO:0051238	sequestering of metal ion	2	6	8	28	6.20791e-10	4.66369e-08	AH10G30290(AH10G30290),AH13G56980(AH13G56980)	AH03G45850(AH03G45850),AH03G45860(AH03G45860),AH05G36140(AH05G36140),AH13G48510(AH13G48510),AH13G48520(AH13G48520),AH15G37400(AH15G37400)
BP	GO:0030003	cellular cation homeostasis	4	11	15	160	4.38969e-10	3.76886e-08	AH05G35570(AH05G35570),AH10G30290(AH10G30290),AH13G56980(AH13G56980),AH15G36700(AH15G36700)	AH02G23260(AH02G23260),AH03G45850(AH03G45850),AH03G45860(AH03G45860),AH04G05480(AH04G05480),AH05G36140(AH05G36140),AH12G25520(AH12G25520),AH12G25530(AH12G25530),AH12G25540(AH12G25540),AH13G48510(AH13G48510),AH13G48520(AH13G48520),AH15G37400(AH15G37400)
BP	GO:0055065	metal ion homeostasis	4	11	15	135	3.8698e-11	3.87625e-09	AH05G35570(AH05G35570),AH10G30290(AH10G30290),AH13G56980(AH13G56980),AH15G36700(AH15G36700)	AH02G23260(AH02G23260),AH03G45850(AH03G45850),AH03G45860(AH03G45860),AH04G05480(AH04G05480),AH05G36140(AH05G36140),AH12G25520(AH12G25520),AH12G25530(AH12G25530),AH12G25540(AH12G25540),AH13G48510(AH13G48510),AH13G48520(AH13G48520),AH15G37400(AH15G37400)
BP	GO:0006875	cellular metal ion homeostasis	4	11	15	116	4.18846e-12	5.03453e-10	AH05G35570(AH05G35570),AH10G30290(AH10G30290),AH13G56980(AH13G56980),AH15G36700(AH15G36700)	AH02G23260(AH02G23260),AH03G45850(AH03G45850),AH03G45860(AH03G45860),AH04G05480(AH04G05480),AH05G36140(AH05G36140),AH12G25520(AH12G25520),AH12G25530(AH12G25530),AH12G25540(AH12G25540),AH13G48510(AH13G48510),AH13G48520(AH13G48520),AH15G37400(AH15G37400)
BP	GO:0055076	transition metal ion homeostasis	4	11	15	114	3.23524e-12	4.86095e-10	AH05G35570(AH05G35570),AH10G30290(AH10G30290),AH13G56980(AH13G56980),AH15G36700(AH15G36700)	AH02G23260(AH02G23260),AH03G45850(AH03G45850),AH03G45860(AH03G45860),AH04G05480(AH04G05480),AH05G36140(AH05G36140),AH12G25520(AH12G25520),AH12G25530(AH12G25530),AH12G25540(AH12G25540),AH13G48510(AH13G48510),AH13G48520(AH13G48520),AH15G37400(AH15G37400)
BP	GO:0055072	iron ion homeostasis	0	10	10	34	2.99822e-12	4.86095e-10	-	AH02G23260(AH02G23260),AH03G45850(AH03G45850),AH03G45860(AH03G45860),AH05G36140(AH05G36140),AH12G25520(AH12G25520),AH12G25530(AH12G25530),AH12G25540(AH12G25540),AH13G48510(AH13G48510),AH13G48520(AH13G48520),AH15G37400(AH15G37400)
BP	GO:0046916	cellular transition metal ion homeostasis	4	11	15	107	1.2554e-12	3.77248e-10	AH05G35570(AH05G35570),AH10G30290(AH10G30290),AH13G56980(AH13G56980),AH15G36700(AH15G36700)	AH02G23260(AH02G23260),AH03G45850(AH03G45850),AH03G45860(AH03G45860),AH04G05480(AH04G05480),AH05G36140(AH05G36140),AH12G25520(AH12G25520),AH12G25530(AH12G25530),AH12G25540(AH12G25540),AH13G48510(AH13G48510),AH13G48520(AH13G48520),AH15G37400(AH15G37400)
BP	GO:0006879	cellular iron ion homeostasis	0	10	10	29	4.81244e-13	2.89228e-10	-	AH02G23260(AH02G23260),AH03G45850(AH03G45850),AH03G45860(AH03G45860),AH05G36140(AH05G36140),AH12G25520(AH12G25520),AH12G25530(AH12G25530),AH12G25540(AH12G25540),AH13G48510(AH13G48510),AH13G48520(AH13G48520),AH15G37400(AH15G37400)
